# Supplementary material for: De novo transcriptome sequencing of Isaria cateniannulata and comparative analysis of gene expression in response to heat and cold stresses
Source: PLoS One. 2017 Oct 12;12(10):e0186040. doi: 10.1371/journal.pone.0186040 (PMC5638334; doi:10.1371/journal.pone.0186040)
Supplement: S1 Table — (XLSX) [file pone.0186040.s006.xlsx]

## Sheet: Sheet1
Primers of the candidate unigenes and reference gene for qRT-PCR
Gene ID	Gene (abbreviations)	Forward primer (5'→3')	Reverse primer (5'→3')
comp5482_c0	Nucleoside diphosphatase (Ynd1)	GAGGGCCTGTACGGCTGGAT	CCTTTGCTGTGCTGGTGTTGAT
comp2573_c0	GMC oxidoreductase	TCGCAAGACAAACCAACTCG	GACGGCAGCATAGAACTCCTT
comp5140_c0	P-type calcium ATPase	GGCAACATCACGCTGGGACT	CCTCGCCATCGGCATCTAC
comp1676_c0	sec7-domain protein	CCGTCATTAACTTGGGCACTG	CCGATTCCGTTTCAATAGGC
comp1247_c0	Beta-1,2-xylosyltransferase	TCGCCGTGGTACTGGGTT	CACCGTCGTCCTGACCTGA
comp27058_c0	HSP40	TATGGCTACGACCCGTTTGC	TCTGGAGGGACGCTGTTGG
comp4440_c0	Chalcone isomerase	TGAGGTGACCGACAGACAAAG	GCGTAAGCGAACGGAAACA
comp6572_c0	HSP30	AGAACTGACTTGCTTCCCTTGA	ACGCCTCGGTGTTGTAGATG
comp3744_c0	hypothetical protein	GAGGTGTAGGTATTGGTGGGTGAT	GGAGTGGACAGAATCGTGGTTG
comp3701_c0	de4a(14)-sterol reductase	CCAGGTCATCCAAGGTAGTGC	TCGATCCGCTCCGAAACA
comp1723_c0	thioredoxin reductase	AATATCACTGCGGGCAATCTC	AATCAACTACCAGCCACCTTCTC
comp4343_c0	ubiquitin ligase	TGGATGTGCGAGTCTTTAGTTG	GCCTGGCTCCTTCCTTACC
comp3823_c0	GTP binding protein	ACGGCTAAACACTCCACTTCC	TTCGAGACTCGTGCCCAATA
comp8055_c0	sodium/phosphate symporter	CTCTACGGTGCCCACTATGACA	CCGTGAGCGAAGGAAGCA
comp5388_c0	heat shock protein 90	AACGACCGCACCGTCAAGT	CATCAGCATCCGCAGCAAC
comp4914_c0	hsp70	CAGATTCGCCCGATTTGAG	GCGACAGCGGAGTTAGTGG
comp6842_c1	glycerol dehydrogenase	CTCAGCCTCGTTGCCGTAG	CATGCCTTTCATCACCACTCC
comp3539_c0	DNA ligase	AGCGCAGAATACGGACCAC	CCCTTGTTAAACACCTCCTCAC
comp7511_c0	Glyceraldehyde-3-phosphate dehydrogenase (Gapdh)	GAGCATGTAGGCAGCGTAGTCG	GGTTGGCATCAACGGTTTCG
