# Supplementary material for: De novo transcriptome sequencing of Isaria cateniannulata and comparative analysis of gene expression in response to heat and cold stresses
Source: PLoS One. 2017 Oct 12;12(10):e0186040. doi: 10.1371/journal.pone.0186040 (PMC5638334; doi:10.1371/journal.pone.0186040)
Supplement: S2 Table — (XLS) [file pone.0186040.s007.xls]

## Sheet: Table A.2
Summary of the GO classifications of assembled unigenes.
GO ID (Lev1)	GO Term (Lev1)	GO ID (Lev2)	GO Term (Lev2)	GO ID (Lev3)	GO Term (Lev3)	GO ID (Lev4)	GO Term (Lev4)	Gene Number	Gene List
GO:0003674	Molecular Function	GO:0005215	transporter activity	GO:0022857	transmembrane transporter activity	GO:0016820	hydrolase activity, acting on acid anhydrides, catalyzing transmembrane movement of substances	168	comp5140_c0,comp37319_c0,comp40117_c0,comp1323_c0,comp5176_c1,comp89023_c0,comp36881_c0,comp7434_c0,comp177706_c0,comp110755_c0,comp5431_c0,comp2866_c0,comp5977_c0,comp110866_c0,comp3398_c1,comp12310_c0,comp1166_c0,comp5448_c0,comp1698_c0,comp35561_c0,comp3509_c0,comp7641_c0,comp7343_c0,comp1679_c0,comp5319_c0,comp11664_c0,comp84813_c0,comp1412_c0,comp78383_c0,comp14016_c0,comp61423_c0,comp6746_c…
GO:0003674	Molecular Function	GO:0005215	transporter activity	GO:0022857	transmembrane transporter activity	GO:1901677	phosphate transmembrane transporter activity	9	comp3977_c0,comp130404_c0,comp134568_c0,comp8055_c0,comp8457_c0,comp1112_c0,comp4583_c0,comp4554_c0,comp71744_c0
GO:0003674	Molecular Function	GO:0005215	transporter activity	GO:0022857	transmembrane transporter activity	GO:1901474	azole transmembrane transporter activity	1	comp4058_c0
GO:0003674	Molecular Function	GO:0005215	transporter activity	GO:0022857	transmembrane transporter activity	GO:0022804	active transmembrane transporter activity	231	comp35561_c0,comp1698_c0,comp130404_c0,comp5448_c0,comp3509_c0,comp7641_c0,comp89653_c0,comp5804_c0,comp4823_c0,comp101989_c0,comp6746_c0,comp5924_c0,comp6065_c0,comp14016_c0,comp61423_c0,comp78383_c0,comp84813_c0,comp3075_c0,comp1412_c0,comp7343_c0,comp1679_c0,comp5319_c0,comp11664_c0,comp6345_c1,comp3439_c0,comp2219_c0,comp39841_c0,comp3757_c0,comp7111_c0,comp1323_c0,comp40117_c0,comp37319_c0,c…
GO:0003674	Molecular Function	GO:0005215	transporter activity	GO:0022857	transmembrane transporter activity	GO:0090482	vitamin transmembrane transporter activity	1	comp4058_c0
GO:0003674	Molecular Function	GO:0005215	transporter activity	GO:0022857	transmembrane transporter activity	GO:0015603	iron chelate transmembrane transporter activity	2	comp6925_c0,comp7678_c0
GO:0003674	Molecular Function	GO:0005215	transporter activity	GO:0022857	transmembrane transporter activity	GO:0022891	substrate-specific transmembrane transporter activity	484	comp14633_c0,comp1566_c0,comp6874_c0,comp3819_c0,comp7068_c0,comp8371_c0,comp2736_c0,comp541_c0,comp8507_c0,comp75180_c0,comp4586_c0,comp7742_c0,comp6936_c0,comp5932_c0,comp55847_c0,comp3697_c0,comp1940_c0,comp4227_c0,comp7420_c0,comp6394_c0,comp2416_c0,comp5301_c0,comp41619_c0,comp8328_c0,comp9437_c0,comp15021_c0,comp6668_c0,comp1718_c0,comp5729_c0,comp4735_c0,comp8554_c0,comp5463_c0,comp1865_c0…
GO:0003674	Molecular Function	GO:0005215	transporter activity	GO:0022857	transmembrane transporter activity	GO:1901682	sulfur compound transmembrane transporter activity	10	comp4667_c0,comp6050_c0,comp4995_c0,comp3776_c1,comp6181_c0,comp3776_c0,comp5804_c0,comp4058_c0,comp3951_c0,comp5213_c0
GO:0003674	Molecular Function	GO:0005215	transporter activity	GO:0022857	transmembrane transporter activity	GO:0015562	efflux transmembrane transporter activity	2	comp70402_c0,comp6874_c0
GO:0003674	Molecular Function	GO:0005215	transporter activity	GO:0022857	transmembrane transporter activity	GO:0022803	passive transmembrane transporter activity	73	comp3666_c0,comp6459_c0,comp23813_c0,comp8779_c0,comp2756_c0,comp3254_c0,comp7030_c0,comp10762_c0,comp5188_c0,comp1065_c0,comp4090_c0,comp1813_c0,comp6238_c0,comp7254_c1,comp1828_c0,comp5518_c0,comp826_c0,comp2358_c0,comp8293_c0,comp4487_c0,comp3802_c0,comp1209_c0,comp1710_c0,comp3665_c0,comp863_c0,comp123379_c0,comp2327_c0,comp9288_c0,comp7322_c0,comp6311_c0,comp1552_c0,comp7084_c0,comp7021_c0,c…
GO:0003674	Molecular Function	GO:0005215	transporter activity	GO:0051183	vitamin transporter activity	GO:0090482	vitamin transmembrane transporter activity	1	comp4058_c0
GO:0003674	Molecular Function	GO:0005215	transporter activity	GO:0051184	cofactor transporter activity	GO:0051185	coenzyme transporter activity	1	comp2726_c0
GO:0003674	Molecular Function	GO:0005215	transporter activity	GO:1901476	carbohydrate transporter activity	GO:0015144	carbohydrate transmembrane transporter activity	19	comp5118_c0,comp8293_c0,comp20873_c0,comp1112_c0,comp1471_c0,comp6468_c0,comp2097_c0,comp5541_c0,comp6920_c0,comp4050_c0,comp7012_c0,comp1503_c0,comp1510_c0,comp7001_c0,comp9960_c0,comp6206_c0,comp22824_c0,comp3800_c1,comp1940_c0
GO:0003674	Molecular Function	GO:0005215	transporter activity	GO:0022892	substrate-specific transporter activity	GO:0008565	protein transporter activity	5	comp9088_c0,comp14502_c0,comp3075_c0,comp6668_c0,comp10488_c0
GO:0003674	Molecular Function	GO:0005215	transporter activity	GO:0022892	substrate-specific transporter activity	GO:0005319	lipid transporter activity	8	comp15447_c0,comp3002_c0,comp7356_c0,comp909_c0,comp12453_c0,comp13440_c0,comp6435_c0,comp7045_c0
GO:0003674	Molecular Function	GO:0005215	transporter activity	GO:0022892	substrate-specific transporter activity	GO:0022891	substrate-specific transmembrane transporter activity	484	comp14633_c0,comp1566_c0,comp6874_c0,comp3819_c0,comp7068_c0,comp8371_c0,comp2736_c0,comp541_c0,comp8507_c0,comp75180_c0,comp4586_c0,comp7742_c0,comp6936_c0,comp5932_c0,comp55847_c0,comp3697_c0,comp1940_c0,comp4227_c0,comp7420_c0,comp6394_c0,comp2416_c0,comp5301_c0,comp41619_c0,comp8328_c0,comp9437_c0,comp15021_c0,comp6668_c0,comp1718_c0,comp5729_c0,comp4735_c0,comp8554_c0,comp5463_c0,comp1865_c0…
GO:0003674	Molecular Function	GO:0005215	transporter activity	GO:1901505	carbohydrate derivative transporter activity	GO:0005337	nucleoside transmembrane transporter activity	3	comp5191_c0,comp2219_c0,comp115837_c0
GO:0003674	Molecular Function	GO:0005215	transporter activity	GO:0090484	drug transporter activity	GO:0045118	azole transporter activity	1	comp4058_c0
GO:0003674	Molecular Function	GO:0005488	binding	GO:0048037	cofactor binding	GO:0050662	coenzyme binding	294	comp7673_c0,comp6649_c0,comp4368_c0,comp7332_c0,comp36835_c0,comp6082_c0,comp7647_c0,comp5196_c0,comp31329_c0,comp5532_c0,comp44882_c0,comp4084_c0,comp3623_c0,comp7822_c0,comp88879_c0,comp4273_c0,comp2573_c0,comp37169_c0,comp9122_c0,comp6069_c0,comp21204_c0,comp8785_c0,comp83961_c0,comp4077_c0,comp3327_c0,comp2830_c0,comp77843_c0,comp1869_c0,comp4189_c0,comp3463_c0,comp4203_c0,comp70319_c0,comp80…
GO:0003674	Molecular Function	GO:0005488	binding	GO:0097159	organic cyclic compound binding	GO:0005496	steroid binding	2	comp58718_c0,comp1920_c0
GO:0003674	Molecular Function	GO:0005488	binding	GO:0097159	organic cyclic compound binding	GO:0001882	nucleoside binding	1144	comp101989_c0,comp17153_c0,comp3036_c0,comp48796_c0,comp4910_c0,comp15_c0,comp7386_c0,comp2909_c0,comp129040_c0,comp3757_c0,comp12592_c0,comp20940_c0,comp929_c0,comp6365_c0,comp6285_c0,comp1041_c0,comp8121_c0,comp83826_c0,comp3856_c0,comp3158_c0,comp7165_c0,comp5013_c0,comp6909_c0,comp4255_c1,comp2655_c0,comp110866_c0,comp22311_c0,comp3186_c0,comp1845_c0,comp5977_c0,comp1982_c0,comp8734_c0,comp22…
GO:0003674	Molecular Function	GO:0005488	binding	GO:0097159	organic cyclic compound binding	GO:0005527	macrolide binding	1	comp1574_c0
GO:0003674	Molecular Function	GO:0005488	binding	GO:0097159	organic cyclic compound binding	GO:0046906	tetrapyrrole binding	173	comp5959_c0,comp917_c0,comp62886_c0,comp4126_c0,comp31397_c0,comp71097_c0,comp92306_c0,comp1250_c0,comp6914_c0,comp17968_c0,comp6002_c0,comp4760_c0,comp1848_c0,comp41045_c0,comp14726_c0,comp8015_c0,comp128482_c0,comp7086_c0,comp65899_c0,comp6575_c0,comp9459_c0,comp3070_c1,comp3627_c0,comp28792_c0,comp20395_c0,comp8358_c0,comp1925_c0,comp1039_c0,comp6757_c0,comp3180_c0,comp6716_c0,comp11027_c0,com…
GO:0003674	Molecular Function	GO:0005488	binding	GO:0097159	organic cyclic compound binding	GO:0003676	nucleic acid binding	1307	comp851_c0,comp32609_c0,comp5604_c0,comp3518_c0,comp7435_c0,comp4321_c0,comp5994_c0,comp6136_c0,comp4149_c1,comp4259_c0,comp14407_c0,comp8875_c0,comp5754_c0,comp940_c1,comp5590_c0,comp6465_c0,comp2845_c0,comp8701_c0,comp3987_c0,comp1144_c0,comp5081_c0,comp189_c0,comp6775_c0,comp9155_c0,comp8506_c0,comp2083_c0,comp3917_c0,comp1460_c0,comp7892_c0,comp4411_c0,comp6919_c0,comp8142_c0,comp157690_c0,co…
GO:0003674	Molecular Function	GO:0005488	binding	GO:0097159	organic cyclic compound binding	GO:1901265	nucleoside phosphate binding	1639	comp34817_c0,comp2971_c0,comp33835_c0,comp7821_c0,comp6405_c0,comp56102_c0,comp3891_c0,comp4341_c0,comp323_c0,comp58114_c0,comp7329_c0,comp48157_c0,comp4271_c0,comp3327_c1,comp8062_c0,comp1603_c0,comp4314_c0,comp101340_c0,comp8264_c0,comp84073_c0,comp7711_c0,comp6356_c0,comp3059_c0,comp3855_c0,comp7248_c0,comp6085_c0,comp6502_c0,comp5785_c0,comp1451_c0,comp7895_c0,comp76588_c0,comp2147_c0,comp885…
GO:0003674	Molecular Function	GO:0005488	binding	GO:1901363	heterocyclic compound binding	GO:1901265	nucleoside phosphate binding	1639	comp34817_c0,comp2971_c0,comp33835_c0,comp7821_c0,comp6405_c0,comp56102_c0,comp3891_c0,comp4341_c0,comp323_c0,comp58114_c0,comp7329_c0,comp48157_c0,comp4271_c0,comp3327_c1,comp8062_c0,comp1603_c0,comp4314_c0,comp101340_c0,comp8264_c0,comp84073_c0,comp7711_c0,comp6356_c0,comp3059_c0,comp3855_c0,comp7248_c0,comp6085_c0,comp6502_c0,comp5785_c0,comp1451_c0,comp7895_c0,comp76588_c0,comp2147_c0,comp885…
GO:0003674	Molecular Function	GO:0005488	binding	GO:1901363	heterocyclic compound binding	GO:0046906	tetrapyrrole binding	173	comp5959_c0,comp917_c0,comp62886_c0,comp4126_c0,comp31397_c0,comp71097_c0,comp92306_c0,comp1250_c0,comp6914_c0,comp17968_c0,comp6002_c0,comp4760_c0,comp1848_c0,comp41045_c0,comp14726_c0,comp8015_c0,comp128482_c0,comp7086_c0,comp65899_c0,comp6575_c0,comp9459_c0,comp3070_c1,comp3627_c0,comp28792_c0,comp20395_c0,comp8358_c0,comp1925_c0,comp1039_c0,comp6757_c0,comp3180_c0,comp6716_c0,comp11027_c0,com…
GO:0003674	Molecular Function	GO:0005488	binding	GO:1901363	heterocyclic compound binding	GO:0003676	nucleic acid binding	1307	comp851_c0,comp32609_c0,comp5604_c0,comp3518_c0,comp7435_c0,comp4321_c0,comp5994_c0,comp6136_c0,comp4149_c1,comp4259_c0,comp14407_c0,comp8875_c0,comp5754_c0,comp940_c1,comp5590_c0,comp6465_c0,comp2845_c0,comp8701_c0,comp3987_c0,comp1144_c0,comp5081_c0,comp189_c0,comp6775_c0,comp9155_c0,comp8506_c0,comp2083_c0,comp3917_c0,comp1460_c0,comp7892_c0,comp4411_c0,comp6919_c0,comp8142_c0,comp157690_c0,co…
GO:0003674	Molecular Function	GO:0005488	binding	GO:1901363	heterocyclic compound binding	GO:0005527	macrolide binding	1	comp1574_c0
GO:0003674	Molecular Function	GO:0005488	binding	GO:1901363	heterocyclic compound binding	GO:0001882	nucleoside binding	1144	comp101989_c0,comp17153_c0,comp3036_c0,comp48796_c0,comp4910_c0,comp15_c0,comp7386_c0,comp2909_c0,comp129040_c0,comp3757_c0,comp12592_c0,comp20940_c0,comp929_c0,comp6365_c0,comp6285_c0,comp1041_c0,comp8121_c0,comp83826_c0,comp3856_c0,comp3158_c0,comp7165_c0,comp5013_c0,comp6909_c0,comp4255_c1,comp2655_c0,comp110866_c0,comp22311_c0,comp3186_c0,comp1845_c0,comp5977_c0,comp1982_c0,comp8734_c0,comp22…
GO:0003674	Molecular Function	GO:0005488	binding	GO:0003682	chromatin binding	GO:0031490	chromatin DNA binding	1	comp5636_c0
GO:0003674	Molecular Function	GO:0005488	binding	GO:0003682	chromatin binding	GO:0031491	nucleosome binding	1	comp5636_c0
GO:0003674	Molecular Function	GO:0005488	binding	GO:0060090	binding, bridging	GO:0030674	protein binding, bridging	1	comp1193_c0
GO:0003674	Molecular Function	GO:0005488	binding	GO:0036094	small molecule binding	GO:0019842	vitamin binding	37	comp84386_c0,comp326_c0,comp4506_c0,comp1507_c0,comp6411_c0,comp3890_c0,comp4178_c0,comp5367_c0,comp2067_c0,comp109350_c0,comp5758_c0,comp4085_c0,comp69964_c0,comp19974_c0,comp106619_c0,comp6280_c0,comp2982_c0,comp102572_c0,comp206_c0,comp8358_c0,comp37517_c0,comp2359_c0,comp2982_c1,comp7031_c0,comp3366_c0,comp5329_c0,comp5379_c0,comp53886_c0,comp6386_c0,comp130662_c0,comp64810_c0,comp7552_c0,com…
GO:0003674	Molecular Function	GO:0005488	binding	GO:0036094	small molecule binding	GO:0000166	nucleotide binding	1433	comp1988_c0,comp4216_c0,comp1598_c0,comp35747_c0,comp4101_c0,comp4457_c0,comp5520_c0,comp3666_c0,comp6459_c0,comp4791_c0,comp1519_c0,comp3712_c0,comp28996_c0,comp7511_c0,comp4398_c0,comp7314_c1,comp15847_c0,comp8837_c0,comp3597_c0,comp6366_c1,comp8372_c0,comp4570_c0,comp4380_c0,comp5732_c1,comp6998_c0,comp90933_c0,comp7674_c0,comp3582_c0,comp3489_c0,comp7041_c0,comp11969_c0,comp13440_c0,comp5732_…
GO:0003674	Molecular Function	GO:0005488	binding	GO:0036094	small molecule binding	GO:0043178	alcohol binding	2	comp1920_c0,comp58718_c0
GO:0003674	Molecular Function	GO:0005488	binding	GO:0036094	small molecule binding	GO:0001882	nucleoside binding	1144	comp101989_c0,comp17153_c0,comp3036_c0,comp48796_c0,comp4910_c0,comp15_c0,comp7386_c0,comp2909_c0,comp129040_c0,comp3757_c0,comp12592_c0,comp20940_c0,comp929_c0,comp6365_c0,comp6285_c0,comp1041_c0,comp8121_c0,comp83826_c0,comp3856_c0,comp3158_c0,comp7165_c0,comp5013_c0,comp6909_c0,comp4255_c1,comp2655_c0,comp110866_c0,comp22311_c0,comp3186_c0,comp1845_c0,comp5977_c0,comp1982_c0,comp8734_c0,comp22…
GO:0003674	Molecular Function	GO:0005488	binding	GO:0005515	protein binding	GO:0019838	growth factor binding	2	comp1532_c0,comp6405_c0
GO:0003674	Molecular Function	GO:0005488	binding	GO:0005515	protein binding	GO:0019955	cytokine binding	1	comp6305_c0
GO:0003674	Molecular Function	GO:0005488	binding	GO:0005515	protein binding	GO:0042802	identical protein binding	17	comp4315_c0,comp1357_c0,comp7754_c0,comp5877_c1,comp7486_c0,comp45081_c0,comp7012_c0,comp6615_c0,comp6490_c0,comp4970_c0,comp23206_c0,comp7433_c0,comp6471_c0,comp3036_c1,comp10153_c0,comp10314_c0,comp5803_c0
GO:0003674	Molecular Function	GO:0005488	binding	GO:0005515	protein binding	GO:0030674	protein binding, bridging	1	comp1193_c0
GO:0003674	Molecular Function	GO:0005488	binding	GO:0005515	protein binding	GO:0019904	protein domain specific binding	1	comp1193_c0
GO:0003674	Molecular Function	GO:0005488	binding	GO:0005515	protein binding	GO:0001948	glycoprotein binding	2	comp1930_c0,comp5066_c0
GO:0003674	Molecular Function	GO:0005488	binding	GO:0005515	protein binding	GO:0008134	transcription factor binding	6	comp6798_c0,comp20379_c0,comp16363_c0,comp1154_c0,comp14902_c0,comp186656_c0
GO:0003674	Molecular Function	GO:0005488	binding	GO:0005515	protein binding	GO:0019899	enzyme binding	39	comp1046_c0,comp4966_c0,comp6127_c0,comp5353_c0,comp6156_c1,comp7353_c0,comp4234_c0,comp3705_c0,comp4836_c0,comp5499_c0,comp7295_c0,comp11394_c0,comp2514_c0,comp3771_c0,comp1487_c0,comp1828_c0,comp3992_c0,comp9101_c0,comp6735_c1,comp4491_c0,comp10589_c0,comp6910_c0,comp9376_c0,comp6605_c1,comp6559_c0,comp6243_c0,comp3703_c0,comp5377_c1,comp4057_c0,comp4294_c0,comp2250_c0,comp14902_c0,comp3334_c0,…
GO:0003674	Molecular Function	GO:0005488	binding	GO:0005515	protein binding	GO:0031369	translation initiation factor binding	4	comp1455_c0,comp2036_c0,comp13977_c0,comp5464_c0
GO:0003674	Molecular Function	GO:0005488	binding	GO:0005515	protein binding	GO:0008092	cytoskeletal protein binding	103	comp2347_c0,comp7251_c0,comp6701_c0,comp5188_c0,comp10589_c0,comp72796_c0,comp6254_c0,comp879_c0,comp2682_c0,comp3247_c0,comp8501_c0,comp4457_c0,comp5155_c0,comp2289_c0,comp4635_c0,comp6217_c0,comp5397_c0,comp6351_c1,comp3004_c0,comp86153_c0,comp43969_c0,comp1851_c0,comp6883_c0,comp7588_c0,comp6003_c0,comp2812_c0,comp6130_c0,comp18349_c0,comp3823_c0,comp2489_c0,comp6058_c0,comp70311_c0,comp3665_c…
GO:0003674	Molecular Function	GO:0005488	binding	GO:0005515	protein binding	GO:0032403	protein complex binding	25	comp14017_c0,comp61062_c0,comp4255_c0,comp9240_c0,comp1808_c0,comp2193_c0,comp2276_c0,comp1724_c1,comp6384_c0,comp5091_c0,comp5251_c1,comp5785_c0,comp9209_c0,comp9156_c0,comp1046_c0,comp5465_c0,comp6648_c0,comp4627_c0,comp38564_c0,comp4102_c0,comp2098_c0,comp6746_c0,comp6109_c0,comp9211_c0,comp5977_c0
GO:0003674	Molecular Function	GO:0005488	binding	GO:0005515	protein binding	GO:0032182	small conjugating protein binding	8	comp88190_c0,comp7381_c0,comp6619_c0,comp3668_c0,comp5708_c0,comp8372_c0,comp3660_c0,comp3809_c0
GO:0003674	Molecular Function	GO:0005488	binding	GO:0005515	protein binding	GO:0000149	SNARE binding	2	comp8091_c0,comp9955_c0
GO:0003674	Molecular Function	GO:0005488	binding	GO:0005515	protein binding	GO:0046983	protein dimerization activity	25	comp3036_c1,comp6471_c0,comp7433_c0,comp23206_c0,comp7579_c0,comp4970_c0,comp6833_c0,comp5803_c0,comp10314_c0,comp7496_c0,comp10153_c0,comp11842_c0,comp4436_c0,comp5877_c1,comp7754_c0,comp7223_c0,comp1357_c0,comp5753_c0,comp3392_c0,comp4315_c0,comp6615_c0,comp7012_c0,comp6490_c0,comp45081_c0,comp7486_c0
GO:0003674	Molecular Function	GO:0005488	binding	GO:0005515	protein binding	GO:0005102	receptor binding	107	comp6089_c0,comp8103_c0,comp8342_c0,comp18817_c0,comp1813_c0,comp7435_c0,comp83855_c0,comp11160_c0,comp83963_c0,comp6865_c0,comp2444_c0,comp3254_c0,comp70910_c0,comp4822_c0,comp4342_c1,comp4742_c0,comp5059_c0,comp2319_c0,comp4145_c0,comp1661_c0,comp1677_c0,comp3670_c0,comp4794_c0,comp4674_c0,comp11763_c0,comp4622_c0,comp45008_c0,comp40757_c0,comp306_c1,comp5722_c0,comp23769_c0,comp6045_c0,comp507…
GO:0003674	Molecular Function	GO:0005488	binding	GO:0051540	metal cluster binding	GO:0051536	iron-sulfur cluster binding	29	comp5109_c0,comp8476_c0,comp8055_c0,comp4607_c0,comp1523_c0,comp2136_c0,comp1413_c0,comp7434_c1,comp4380_c0,comp22173_c0,comp6257_c0,comp53964_c0,comp7024_c0,comp2375_c0,comp5281_c0,comp88190_c0,comp2318_c0,comp7244_c0,comp5040_c0,comp34908_c0,comp26346_c0,comp49348_c0,comp3850_c1,comp7937_c0,comp12724_c0,comp4367_c0,comp2386_c0,comp71429_c0,comp6351_c1
GO:0003674	Molecular Function	GO:0005488	binding	GO:0030246	carbohydrate binding	GO:0030247	polysaccharide binding	7	comp1453_c0,comp8602_c0,comp4750_c1,comp6108_c0,comp3078_c1,comp4110_c0,comp8850_c0
GO:0003674	Molecular Function	GO:0005488	binding	GO:0030246	carbohydrate binding	GO:0048029	monosaccharide binding	4	comp8110_c0,comp3890_c0,comp6280_c0,comp4506_c0
GO:0003674	Molecular Function	GO:0005488	binding	GO:0033218	amide binding	GO:0042277	peptide binding	3	comp2000_c0,comp3576_c0,comp7381_c0
GO:0003674	Molecular Function	GO:0005488	binding	GO:0001871	pattern binding	GO:0030247	polysaccharide binding	7	comp1453_c0,comp8602_c0,comp4750_c1,comp6108_c0,comp3078_c1,comp4110_c0,comp8850_c0
GO:0003674	Molecular Function	GO:0005488	binding	GO:0008144	drug binding	GO:0005527	macrolide binding	1	comp1574_c0
GO:0003674	Molecular Function	GO:0005488	binding	GO:0097367	carbohydrate derivative binding	GO:0005539	glycosaminoglycan binding	3	comp11734_c0,comp3763_c0,comp9304_c0
GO:0003674	Molecular Function	GO:0005488	binding	GO:0008289	lipid binding	GO:0005543	phospholipid binding	21	comp7381_c0,comp2754_c0,comp3668_c0,comp1528_c0,comp8372_c0,comp12689_c0,comp5044_c0,comp9884_c0,comp3714_c0,comp2757_c0,comp2591_c0,comp1545_c0,comp1095_c1,comp5266_c0,comp7151_c0,comp6633_c0,comp7276_c0,comp4665_c0,comp5394_c0,comp6235_c0,comp8759_c0
GO:0003674	Molecular Function	GO:0005488	binding	GO:0008289	lipid binding	GO:0005496	steroid binding	2	comp58718_c0,comp1920_c0
GO:0003674	Molecular Function	GO:0005488	binding	GO:0043167	ion binding	GO:0043169	cation binding	1507	comp7102_c0,comp3020_c0,comp7260_c0,comp5377_c0,comp7069_c0,comp11872_c0,comp3219_c0,comp3463_c0,comp6224_c0,comp895_c0,comp7885_c0,comp1256_c0,comp11224_c0,comp6445_c1,comp6050_c0,comp7849_c0,comp1693_c0,comp9298_c0,comp44224_c0,comp33402_c0,comp4181_c0,comp1413_c0,comp90870_c0,comp6836_c0,comp6247_c0,comp15116_c0,comp6228_c0,comp3144_c0,comp7347_c0,comp6962_c0,comp4492_c0,comp15389_c0,comp8556_…
GO:0003674	Molecular Function	GO:0005488	binding	GO:0043167	ion binding	GO:0043168	anion binding	1509	comp3636_c0,comp5641_c0,comp87185_c0,comp1660_c0,comp7754_c0,comp5245_c0,comp6058_c0,comp22289_c0,comp3904_c0,comp7334_c0,comp1341_c0,comp8687_c0,comp3746_c0,comp8595_c0,comp60773_c0,comp343_c0,comp6001_c0,comp5665_c0,comp4676_c0,comp61499_c0,comp6061_c0,comp2482_c0,comp1173_c0,comp5779_c0,comp6308_c0,comp96180_c0,comp17149_c0,comp41952_c0,comp3870_c0,comp9270_c0,comp3365_c0,comp1633_c0,comp3355_…
GO:0003674	Molecular Function	GO:0016247	channel regulator activity	GO:0016248	channel inhibitor activity	GO:0008200	ion channel inhibitor activity	36	comp4178_c0,comp178437_c0,comp4329_c0,comp6908_c0,comp125_c1,comp980_c0,comp7173_c0,comp135075_c0,comp4283_c0,comp8349_c0,comp6872_c0,comp7233_c0,comp5758_c0,comp2322_c0,comp5943_c0,comp7325_c0,comp3694_c0,comp6443_c0,comp4491_c0,comp6511_c1,comp5431_c0,comp1915_c0,comp43881_c0,comp7114_c0,comp1849_c0,comp7583_c0,comp75113_c0,comp23764_c0,comp4512_c0,comp178847_c0,comp7399_c0,comp4991_c0,comp5323…
GO:0003674	Molecular Function	GO:0060089	molecular transducer activity	GO:0004871	signal transducer activity	GO:0005057	receptor signaling protein activity	2	comp4671_c0,comp7027_c0
GO:0003674	Molecular Function	GO:0060089	molecular transducer activity	GO:0004871	signal transducer activity	GO:0038023	signaling receptor activity	72	comp5997_c0,comp5338_c0,comp30704_c0,comp3998_c2,comp4348_c0,comp4256_c0,comp21085_c0,comp7058_c0,comp6744_c0,comp70773_c0,comp3008_c0,comp6708_c0,comp3705_c0,comp7041_c0,comp5665_c0,comp5662_c1,comp7095_c0,comp6508_c0,comp2094_c0,comp19617_c0,comp185_c0,comp6959_c0,comp4695_c0,comp9225_c0,comp7365_c1,comp3117_c0,comp1757_c0,comp6524_c0,comp4560_c0,comp27803_c0,comp4132_c0,comp5480_c0,comp7025_c0…
GO:0003674	Molecular Function	GO:0001071	nucleic acid binding transcription factor activity	GO:0003700	sequence-specific DNA binding transcription factor activity	GO:0000981	sequence-specific DNA binding RNA polymerase II transcription factor activity	3	comp7032_c0,comp7095_c0,comp6524_c0
GO:0003674	Molecular Function	GO:0030234	enzyme regulator activity	GO:0060589	nucleoside-triphosphatase regulator activity	GO:0060590	ATPase regulator activity	8	comp4970_c0,comp7100_c0,comp13793_c0,comp83837_c0,comp6555_c0,comp6490_c0,comp7012_c0,comp10153_c0
GO:0003674	Molecular Function	GO:0030234	enzyme regulator activity	GO:0060589	nucleoside-triphosphatase regulator activity	GO:0030695	GTPase regulator activity	69	comp4145_c0,comp48548_c0,comp7054_c0,comp1863_c0,comp65179_c0,comp29842_c0,comp6511_c1,comp837_c0,comp47939_c0,comp5390_c0,comp3942_c0,comp4382_c0,comp6938_c0,comp6511_c0,comp54149_c0,comp7247_c0,comp1676_c0,comp23207_c0,comp6308_c0,comp3621_c0,comp1635_c0,comp4081_c0,comp5815_c0,comp5061_c0,comp7359_c1,comp7301_c0,comp7106_c0,comp10068_c0,comp4691_c0,comp7235_c0,comp5180_c0,comp1202_c0,comp15170…
GO:0003674	Molecular Function	GO:0030234	enzyme regulator activity	GO:0019208	phosphatase regulator activity	GO:0019212	phosphatase inhibitor activity	2	comp7990_c0,comp8497_c0
GO:0003674	Molecular Function	GO:0030234	enzyme regulator activity	GO:0019208	phosphatase regulator activity	GO:0019888	protein phosphatase regulator activity	4	comp7990_c0,comp5778_c0,comp8497_c0,comp9411_c0
GO:0003674	Molecular Function	GO:0030234	enzyme regulator activity	GO:0004857	enzyme inhibitor activity	GO:0055102	lipase inhibitor activity	1	comp4090_c0
GO:0003674	Molecular Function	GO:0030234	enzyme regulator activity	GO:0004857	enzyme inhibitor activity	GO:0030414	peptidase inhibitor activity	19	comp3379_c0,comp7301_c0,comp174656_c0,comp5434_c0,comp4999_c0,comp6594_c0,comp1942_c0,comp8899_c0,comp7620_c0,comp6343_c1,comp5921_c0,comp42029_c0,comp2911_c1,comp110207_c0,comp1163_c0,comp3202_c0,comp2445_c0,comp4111_c0,comp7414_c0
GO:0003674	Molecular Function	GO:0030234	enzyme regulator activity	GO:0004857	enzyme inhibitor activity	GO:0019210	kinase inhibitor activity	6	comp62707_c0,comp6907_c0,comp6107_c0,comp4507_c0,comp7201_c0,comp102094_c0
GO:0003674	Molecular Function	GO:0030234	enzyme regulator activity	GO:0004857	enzyme inhibitor activity	GO:0019212	phosphatase inhibitor activity	2	comp7990_c0,comp8497_c0
GO:0003674	Molecular Function	GO:0030234	enzyme regulator activity	GO:0008047	enzyme activator activity	GO:0019209	kinase activator activity	1	comp8833_c0
GO:0003674	Molecular Function	GO:0030234	enzyme regulator activity	GO:0008047	enzyme activator activity	GO:0005096	GTPase activator activity	32	comp1202_c0,comp23206_c0,comp4455_c0,comp7160_c0,comp6195_c0,comp10733_c0,comp6175_c0,comp1673_c1,comp9014_c0,comp40768_c0,comp5059_c1,comp3942_c0,comp5390_c0,comp3589_c0,comp4382_c0,comp5294_c0,comp7247_c0,comp4137_c0,comp1044_c0,comp23207_c0,comp1635_c0,comp3621_c0,comp6796_c0,comp38788_c0,comp7800_c0,comp4081_c0,comp5815_c0,comp36938_c0,comp3313_c0,comp7106_c0,comp6198_c0,comp10068_c0
GO:0003674	Molecular Function	GO:0030234	enzyme regulator activity	GO:0019207	kinase regulator activity	GO:0019209	kinase activator activity	1	comp8833_c0
GO:0003674	Molecular Function	GO:0030234	enzyme regulator activity	GO:0019207	kinase regulator activity	GO:0019887	protein kinase regulator activity	8	comp6107_c0,comp7201_c0,comp1840_c0,comp62707_c0,comp6907_c0,comp4507_c0,comp102094_c0,comp8833_c0
GO:0003674	Molecular Function	GO:0030234	enzyme regulator activity	GO:0019207	kinase regulator activity	GO:0019210	kinase inhibitor activity	6	comp62707_c0,comp6907_c0,comp6107_c0,comp4507_c0,comp7201_c0,comp102094_c0
GO:0003674	Molecular Function	GO:0030234	enzyme regulator activity	GO:0061134	peptidase regulator activity	GO:0061135	endopeptidase regulator activity	19	comp4111_c0,comp7414_c0,comp42029_c0,comp2911_c1,comp6343_c1,comp5921_c0,comp3202_c0,comp1163_c0,comp2445_c0,comp110207_c0,comp1942_c0,comp6594_c0,comp7620_c0,comp8899_c0,comp7301_c0,comp174656_c0,comp3379_c0,comp4999_c0,comp5434_c0
GO:0003674	Molecular Function	GO:0030234	enzyme regulator activity	GO:0061134	peptidase regulator activity	GO:0030414	peptidase inhibitor activity	19	comp3379_c0,comp7301_c0,comp174656_c0,comp5434_c0,comp4999_c0,comp6594_c0,comp1942_c0,comp8899_c0,comp7620_c0,comp6343_c1,comp5921_c0,comp42029_c0,comp2911_c1,comp110207_c0,comp1163_c0,comp3202_c0,comp2445_c0,comp4111_c0,comp7414_c0
GO:0003674	Molecular Function	GO:0003824	catalytic activity	GO:0016829	lyase activity	GO:0016840	carbon-nitrogen lyase activity	8	comp8244_c0,comp78781_c0,comp6645_c0,comp7263_c0,comp129059_c0,comp5052_c0,comp6607_c0,comp4878_c0
GO:0003674	Molecular Function	GO:0003824	catalytic activity	GO:0016829	lyase activity	GO:0016835	carbon-oxygen lyase activity	56	comp2429_c0,comp8397_c0,comp3666_c0,comp7724_c0,comp7027_c0,comp103147_c0,comp36785_c0,comp8252_c0,comp7810_c0,comp2495_c0,comp6517_c0,comp7371_c0,comp18770_c0,comp4934_c1,comp37037_c0,comp6848_c0,comp7136_c0,comp17454_c0,comp2319_c0,comp7379_c0,comp17028_c0,comp8400_c0,comp7279_c0,comp5676_c0,comp1772_c0,comp7049_c1,comp1926_c0,comp15884_c0,comp59722_c0,comp7350_c0,comp2172_c0,comp17027_c0,comp9…
GO:0003674	Molecular Function	GO:0003824	catalytic activity	GO:0016829	lyase activity	GO:0016849	phosphorus-oxygen lyase activity	5	comp8916_c0,comp5793_c0,comp6816_c0,comp7849_c0,comp9122_c0
GO:0003674	Molecular Function	GO:0003824	catalytic activity	GO:0016829	lyase activity	GO:0016830	carbon-carbon lyase activity	73	comp7122_c0,comp7822_c0,comp6398_c0,comp1743_c0,comp6026_c0,comp19215_c0,comp1865_c0,comp27529_c0,comp6808_c0,comp1405_c0,comp29656_c0,comp7235_c0,comp2324_c0,comp45791_c0,comp2673_c0,comp6144_c0,comp7684_c0,comp5833_c0,comp1166_c0,comp8062_c0,comp3694_c0,comp7193_c0,comp5490_c1,comp2896_c0,comp7213_c0,comp2404_c0,comp1607_c0,comp43702_c0,comp8577_c0,comp13797_c0,comp4599_c1,comp39960_c0,comp3085…
GO:0003674	Molecular Function	GO:0003824	catalytic activity	GO:0016829	lyase activity	GO:0016846	carbon-sulfur lyase activity	3	comp5018_c0,comp2090_c0,comp9726_c0
GO:0003674	Molecular Function	GO:0003824	catalytic activity	GO:0016740	transferase activity	GO:0016765	transferase activity, transferring alkyl or aryl (other than methyl) groups	42	comp3736_c0,comp7813_c0,comp2016_c0,comp5360_c0,comp4898_c2,comp1860_c0,comp1856_c0,comp8830_c0,comp4562_c0,comp6342_c0,comp2610_c0,comp50303_c0,comp966_c0,comp71007_c0,comp6590_c0,comp5453_c0,comp7397_c0,comp1325_c0,comp10238_c0,comp102495_c0,comp8678_c0,comp21247_c0,comp7559_c0,comp61395_c0,comp4898_c1,comp10412_c0,comp5654_c0,comp8066_c0,comp7628_c0,comp3675_c0,comp2238_c0,comp8472_c0,comp5358…
GO:0003674	Molecular Function	GO:0003824	catalytic activity	GO:0016740	transferase activity	GO:0016741	transferase activity, transferring one-carbon groups	240	comp2996_c0,comp23566_c0,comp5986_c0,comp13059_c0,comp63923_c0,comp1620_c0,comp4223_c0,comp893_c0,comp7895_c0,comp54467_c0,comp4883_c0,comp2027_c1,comp84002_c0,comp6710_c0,comp8708_c0,comp6026_c0,comp7311_c0,comp1743_c0,comp4070_c0,comp5820_c0,comp3059_c0,comp6620_c0,comp5734_c0,comp4636_c0,comp137934_c0,comp5780_c0,comp4811_c0,comp982_c0,comp4168_c1,comp6060_c0,comp4334_c0,comp4909_c0,comp4650_c…
GO:0003674	Molecular Function	GO:0003824	catalytic activity	GO:0016740	transferase activity	GO:0016769	transferase activity, transferring nitrogenous groups	31	comp6841_c0,comp5874_c1,comp4323_c0,comp1698_c0,comp5874_c0,comp1376_c0,comp5874_c2,comp15729_c0,comp3879_c0,comp3604_c1,comp11182_c0,comp7201_c0,comp7277_c2,comp10828_c0,comp12298_c0,comp9220_c0,comp4877_c0,comp1614_c0,comp4877_c1,comp3877_c0,comp264_c0,comp5542_c0,comp5779_c0,comp5546_c0,comp3165_c0,comp6490_c0,comp4895_c0,comp8620_c0,comp6001_c0,comp20958_c0,comp10254_c0
GO:0003674	Molecular Function	GO:0003824	catalytic activity	GO:0016740	transferase activity	GO:0016746	transferase activity, transferring acyl groups	230	comp72069_c0,comp107191_c0,comp1734_c0,comp6687_c1,comp6634_c0,comp8261_c0,comp4898_c2,comp6526_c0,comp16061_c0,comp3447_c0,comp1498_c0,comp3715_c0,comp5063_c0,comp5337_c0,comp2965_c0,comp1260_c0,comp5611_c0,comp2711_c0,comp2848_c1,comp5650_c0,comp7131_c0,comp7366_c0,comp5832_c0,comp6323_c0,comp5194_c0,comp119532_c0,comp6689_c0,comp24699_c0,comp22499_c0,comp1664_c0,comp6968_c1,comp18374_c0,comp51…
GO:0003674	Molecular Function	GO:0003824	catalytic activity	GO:0016740	transferase activity	GO:0016772	transferase activity, transferring phosphorus-containing groups	754	comp29934_c0,comp7524_c0,comp4033_c0,comp6714_c0,comp72708_c0,comp4030_c0,comp5485_c0,comp49721_c0,comp6916_c0,comp274_c0,comp3794_c0,comp61647_c0,comp5626_c2,comp13210_c0,comp6853_c0,comp55453_c0,comp12504_c0,comp5669_c0,comp1046_c0,comp11794_c0,comp71732_c0,comp7383_c0,comp1305_c0,comp6113_c0,comp10003_c0,comp6600_c0,comp7847_c0,comp6920_c0,comp2995_c0,comp5071_c0,comp17432_c0,comp914_c0,comp86…
GO:0003674	Molecular Function	GO:0003824	catalytic activity	GO:0016740	transferase activity	GO:0016782	transferase activity, transferring sulfur-containing groups	8	comp13417_c0,comp3694_c0,comp7285_c0,comp8678_c0,comp3822_c0,comp6720_c1,comp3811_c0,comp9517_c0
GO:0003674	Molecular Function	GO:0003824	catalytic activity	GO:0016740	transferase activity	GO:0016757	transferase activity, transferring glycosyl groups	142	comp8251_c0,comp5434_c0,comp52528_c0,comp34376_c0,comp11160_c0,comp4743_c1,comp1077_c0,comp6675_c0,comp39961_c0,comp6665_c0,comp70910_c0,comp37581_c0,comp7861_c0,comp5286_c0,comp1486_c0,comp4904_c0,comp5467_c0,comp5070_c0,comp15333_c0,comp3336_c0,comp2074_c0,comp7531_c0,comp109683_c0,comp3935_c0,comp27129_c0,comp10032_c0,comp53614_c0,comp32947_c0,comp23512_c0,comp6618_c1,comp9812_c0,comp54475_c0,…
GO:0003674	Molecular Function	GO:0003824	catalytic activity	GO:0016740	transferase activity	GO:0016744	transferase activity, transferring aldehyde or ketonic groups	5	comp19974_c0,comp5056_c0,comp4159_c0,comp2982_c0,comp5352_c0
GO:0003674	Molecular Function	GO:0003824	catalytic activity	GO:0016853	isomerase activity	GO:0016872	intramolecular lyase activity	2	comp1720_c0,comp9450_c0
GO:0003674	Molecular Function	GO:0003824	catalytic activity	GO:0016853	isomerase activity	GO:0016854	racemase and epimerase activity	21	comp7105_c0,comp38914_c0,comp92279_c0,comp5467_c0,comp8472_c0,comp6979_c0,comp56077_c0,comp6771_c0,comp8783_c0,comp3229_c0,comp1895_c0,comp22143_c0,comp72865_c0,comp1060_c0,comp6119_c0,comp1480_c0,comp7436_c0,comp8252_c0,comp21057_c0,comp8670_c0,comp934_c0
GO:0003674	Molecular Function	GO:0003824	catalytic activity	GO:0016853	isomerase activity	GO:0016859	cis-trans isomerase activity	16	comp7923_c0,comp5569_c0,comp5537_c0,comp2243_c0,comp4689_c0,comp3986_c0,comp7097_c0,comp6685_c0,comp5481_c0,comp9663_c0,comp1574_c0,comp4333_c0,comp3837_c0,comp10972_c0,comp4306_c0,comp6242_c0
GO:0003674	Molecular Function	GO:0003824	catalytic activity	GO:0016853	isomerase activity	GO:0016866	intramolecular transferase activity	27	comp27776_c0,comp1016_c0,comp43771_c0,comp4850_c0,comp1997_c0,comp5917_c0,comp1905_c0,comp2628_c1,comp6389_c0,comp6608_c1,comp2463_c0,comp20958_c0,comp3764_c0,comp1709_c0,comp1813_c0,comp5648_c2,comp5087_c0,comp130053_c0,comp5756_c0,comp6244_c0,comp6136_c0,comp103189_c0,comp5607_c0,comp6636_c0,comp3159_c0,comp6385_c0,comp910_c0
GO:0003674	Molecular Function	GO:0003824	catalytic activity	GO:0016853	isomerase activity	GO:0003916	DNA topoisomerase activity	7	comp11969_c0,comp56396_c0,comp7075_c0,comp6122_c0,comp30883_c0,comp7486_c0,comp6000_c0
GO:0003674	Molecular Function	GO:0003824	catalytic activity	GO:0016853	isomerase activity	GO:0016860	intramolecular oxidoreductase activity	24	comp5293_c0,comp9440_c0,comp6588_c0,comp7015_c0,comp9151_c0,comp1105_c0,comp40235_c0,comp3523_c0,comp6862_c0,comp9817_c0,comp6981_c0,comp5139_c0,comp178289_c0,comp106928_c0,comp6345_c2,comp1607_c0,comp137820_c0,comp7741_c0,comp6493_c0,comp30643_c0,comp3760_c0,comp19639_c0,comp3650_c0,comp6690_c0
GO:0003674	Molecular Function	GO:0003824	catalytic activity	GO:0016491	oxidoreductase activity	GO:0016701	oxidoreductase activity, acting on single donors with incorporation of molecular oxygen	57	comp4319_c0,comp12732_c0,comp4614_c0,comp7275_c0,comp4056_c0,comp3167_c0,comp4058_c0,comp1886_c0,comp8093_c0,comp107465_c0,comp7003_c0,comp7004_c0,comp149580_c0,comp55200_c0,comp71654_c0,comp3229_c0,comp129361_c0,comp17001_c0,comp2610_c0,comp1293_c0,comp5833_c0,comp1718_c0,comp1892_c0,comp4264_c0,comp1372_c0,comp10719_c0,comp51388_c0,comp7438_c0,comp16523_c0,comp8957_c0,comp60878_c0,comp114650_c0…
GO:0003674	Molecular Function	GO:0003824	catalytic activity	GO:0016491	oxidoreductase activity	GO:0016667	oxidoreductase activity, acting on a sulfur group of donors	48	comp2096_c0,comp1046_c0,comp4123_c0,comp7783_c0,comp3437_c0,comp2921_c0,comp7309_c0,comp34737_c0,comp11392_c0,comp3624_c0,comp106928_c0,comp72432_c0,comp6020_c0,comp4440_c0,comp1817_c0,comp6651_c0,comp3319_c0,comp9148_c0,comp2502_c0,comp5626_c0,comp1991_c0,comp3849_c0,comp9651_c0,comp28069_c0,comp6257_c0,comp5195_c0,comp1105_c0,comp1953_c0,comp5405_c0,comp7248_c0,comp6218_c0,comp7139_c0,comp6688_…
GO:0003674	Molecular Function	GO:0003824	catalytic activity	GO:0016491	oxidoreductase activity	GO:0016730	oxidoreductase activity, acting on iron-sulfur proteins as donors	1	comp9223_c0
GO:0003674	Molecular Function	GO:0003824	catalytic activity	GO:0016491	oxidoreductase activity	GO:0015002	heme-copper terminal oxidase activity	34	comp41619_c0,comp17110_c0,comp173891_c0,comp3475_c0,comp1538_c0,comp3819_c0,comp5581_c0,comp73477_c0,comp8638_c0,comp13266_c0,comp5236_c0,comp6136_c0,comp3118_c0,comp26343_c0,comp6656_c0,comp4586_c0,comp9976_c0,comp139728_c0,comp5791_c0,comp3435_c0,comp16293_c0,comp8161_c0,comp22225_c0,comp5067_c1,comp6196_c0,comp7396_c0,comp4675_c0,comp6982_c0,comp7738_c0,comp5068_c0,comp4988_c0,comp63446_c0,com…
GO:0003674	Molecular Function	GO:0003824	catalytic activity	GO:0016491	oxidoreductase activity	GO:0016614	oxidoreductase activity, acting on CH-OH group of donors	207	comp2213_c0,comp4273_c0,comp4579_c0,comp23022_c0,comp5067_c1,comp6060_c0,comp8100_c0,comp4334_c0,comp22588_c0,comp6427_c1,comp3623_c0,comp7822_c0,comp44882_c0,comp31329_c0,comp1646_c0,comp5532_c0,comp30542_c0,comp11469_c0,comp36835_c0,comp6082_c0,comp5828_c0,comp2293_c0,comp6718_c0,comp5396_c0,comp61552_c0,comp4213_c0,comp7332_c0,comp7673_c0,comp1258_c0,comp6056_c0,comp3508_c0,comp32392_c0,comp20…
GO:0003674	Molecular Function	GO:0003824	catalytic activity	GO:0016491	oxidoreductase activity	GO:0016627	oxidoreductase activity, acting on the CH-CH group of donors	83	comp101353_c0,comp17968_c0,comp8247_c0,comp3142_c0,comp6811_c0,comp4285_c1,comp5635_c0,comp6782_c0,comp8472_c0,comp4380_c0,comp8070_c0,comp715_c0,comp836_c0,comp2133_c0,comp7437_c0,comp6470_c0,comp39960_c0,comp4244_c0,comp80088_c0,comp4732_c0,comp5094_c0,comp6801_c0,comp899_c0,comp2644_c0,comp1598_c0,comp9703_c0,comp6733_c0,comp11720_c0,comp7511_c0,comp2610_c0,comp3709_c0,comp132499_c0,comp4238_c…
GO:0003674	Molecular Function	GO:0003824	catalytic activity	GO:0016491	oxidoreductase activity	GO:0016725	oxidoreductase activity, acting on CH or CH2 groups	4	comp5390_c0,comp4291_c1,comp8223_c0,comp3781_c0
GO:0003674	Molecular Function	GO:0003824	catalytic activity	GO:0016491	oxidoreductase activity	GO:0016684	oxidoreductase activity, acting on peroxide as acceptor	14	comp1039_c0,comp88880_c0,comp6197_c0,comp1250_c0,comp8019_c0,comp2943_c0,comp82923_c0,comp2952_c0,comp3405_c1,comp7794_c0,comp942_c0,comp4615_c0,comp29656_c0,comp4085_c0
GO:0003674	Molecular Function	GO:0003824	catalytic activity	GO:0016491	oxidoreductase activity	GO:0016229	steroid dehydrogenase activity	39	comp3164_c0,comp6811_c0,comp2587_c0,comp4539_c0,comp6718_c0,comp4213_c0,comp2242_c0,comp7257_c0,comp5828_c0,comp1251_c0,comp1646_c0,comp62746_c0,comp5532_c0,comp30542_c0,comp4537_c0,comp3623_c0,comp4334_c0,comp2213_c0,comp3740_c0,comp5423_c0,comp5891_c0,comp8182_c0,comp50018_c0,comp6950_c0,comp2584_c0,comp5094_c0,comp6910_c0,comp6801_c0,comp15766_c0,comp919_c0,comp8209_c0,comp10111_c0,comp3297_c1…
GO:0003674	Molecular Function	GO:0003824	catalytic activity	GO:0016491	oxidoreductase activity	GO:0016903	oxidoreductase activity, acting on the aldehyde or oxo group of donors	47	comp16354_c0,comp5532_c0,comp2304_c0,comp62746_c0,comp5196_c0,comp11469_c0,comp2291_c0,comp7146_c0,comp7090_c0,comp87495_c0,comp5056_c0,comp6746_c0,comp17968_c0,comp1632_c0,comp6811_c0,comp61552_c0,comp7880_c0,comp15443_c0,comp34385_c0,comp3973_c0,comp3740_c0,comp5503_c0,comp12002_c0,comp2843_c0,comp3623_c0,comp715_c0,comp4574_c0,comp5094_c0,comp10206_c0,comp7545_c0,comp6801_c0,comp6207_c0,comp36…
GO:0003674	Molecular Function	GO:0003824	catalytic activity	GO:0016491	oxidoreductase activity	GO:0046992	oxidoreductase activity, acting on X-H and Y-H to form an X-Y bond	1	comp3817_c0
GO:0003674	Molecular Function	GO:0003824	catalytic activity	GO:0016491	oxidoreductase activity	GO:0016638	oxidoreductase activity, acting on the CH-NH2 group of donors	30	comp8185_c0,comp19383_c0,comp1062_c0,comp7091_c0,comp2188_c0,comp2961_c0,comp44224_c0,comp3235_c0,comp5326_c0,comp7438_c0,comp6145_c0,comp87716_c0,comp3147_c0,comp8970_c0,comp2402_c0,comp3628_c0,comp6434_c0,comp7199_c1,comp24703_c0,comp2740_c0,comp2610_c0,comp5833_c0,comp1060_c0,comp3229_c0,comp1440_c0,comp10188_c0,comp5270_c0,comp7733_c0,comp6885_c0,comp8126_c0
GO:0003674	Molecular Function	GO:0003824	catalytic activity	GO:0016491	oxidoreductase activity	GO:0004497	monooxygenase activity	73	comp8247_c0,comp13647_c0,comp5968_c0,comp8472_c0,comp17179_c0,comp48106_c0,comp24358_c0,comp85167_c0,comp55082_c0,comp31451_c0,comp30569_c0,comp177916_c0,comp2133_c0,comp7219_c0,comp303_c0,comp6521_c0,comp883_c0,comp4163_c0,comp30796_c0,comp3229_c0,comp129361_c0,comp19992_c0,comp3770_c0,comp11720_c0,comp2610_c0,comp1028_c0,comp3473_c1,comp6370_c0,comp3904_c0,comp10820_c0,comp3235_c0,comp7438_c0,c…
GO:0003674	Molecular Function	GO:0003824	catalytic activity	GO:0016491	oxidoreductase activity	GO:0016661	oxidoreductase activity, acting on other nitrogenous compounds as donors	6	comp62173_c0,comp9075_c0,comp4132_c0,comp966_c0,comp5693_c0,comp6065_c0
GO:0003674	Molecular Function	GO:0003824	catalytic activity	GO:0016491	oxidoreductase activity	GO:0016695	oxidoreductase activity, acting on hydrogen as donor	1	comp15148_c0
GO:0003674	Molecular Function	GO:0003824	catalytic activity	GO:0016491	oxidoreductase activity	GO:0016679	oxidoreductase activity, acting on diphenols and related substances as donors	21	comp2386_c0,comp6759_c0,comp5251_c2,comp5281_c0,comp7383_c1,comp6270_c0,comp7289_c0,comp5175_c0,comp16293_c0,comp7310_c0,comp5822_c0,comp5579_c0,comp1854_c0,comp6414_c0,comp22173_c0,comp19496_c0,comp2652_c0,comp6775_c0,comp8371_c0,comp6404_c0,comp6328_c0
GO:0003674	Molecular Function	GO:0003824	catalytic activity	GO:0016491	oxidoreductase activity	GO:0016651	oxidoreductase activity, acting on NAD(P)H	27	comp2491_c0,comp2315_c0,comp3849_c0,comp5908_c0,comp5541_c0,comp3536_c0,comp9148_c0,comp6257_c0,comp8729_c0,comp54485_c0,comp7248_c0,comp2053_c0,comp4960_c0,comp11078_c0,comp6951_c0,comp5943_c0,comp4123_c0,comp3352_c0,comp9102_c0,comp129094_c0,comp6194_c0,comp2921_c0,comp4506_c0,comp1046_c0,comp8449_c0,comp32734_c0,comp3405_c1
GO:0003674	Molecular Function	GO:0003824	catalytic activity	GO:0016491	oxidoreductase activity	GO:0016645	oxidoreductase activity, acting on the CH-NH group of donors	35	comp910_c0,comp6013_c0,comp48607_c0,comp4463_c0,comp935_c0,comp15275_c0,comp107607_c0,comp4458_c0,comp2776_c0,comp5553_c0,comp4334_c0,comp4347_c0,comp9556_c0,comp15148_c0,comp5578_c0,comp7215_c0,comp6006_c1,comp9038_c0,comp5759_c0,comp23766_c0,comp5668_c0,comp5287_c0,comp6950_c0,comp2777_c0,comp2467_c0,comp1135_c0,comp6014_c0,comp5581_c0,comp48376_c0,comp1354_c0,comp6144_c1,comp7048_c0,comp1075_c…
GO:0003674	Molecular Function	GO:0003824	catalytic activity	GO:0016491	oxidoreductase activity	GO:0016675	oxidoreductase activity, acting on a heme group of donors	33	comp8161_c0,comp7396_c0,comp6196_c0,comp5067_c1,comp22225_c0,comp4675_c0,comp6982_c0,comp19449_c0,comp4988_c0,comp63446_c0,comp7738_c0,comp5068_c0,comp4832_c0,comp41619_c0,comp173891_c0,comp17110_c0,comp3475_c0,comp73477_c0,comp5581_c0,comp3819_c0,comp1538_c0,comp8638_c0,comp6136_c0,comp5236_c0,comp13266_c0,comp3435_c0,comp5791_c0,comp9976_c0,comp139728_c0,comp4586_c0,comp6656_c0,comp26343_c0,com…
GO:0003674	Molecular Function	GO:0003824	catalytic activity	GO:0016491	oxidoreductase activity	GO:0016705	oxidoreductase activity, acting on paired donors, with incorporation or reduction of molecular oxygen	105	comp6844_c0,comp303_c0,comp9780_c0,comp4319_c0,comp1777_c0,comp5346_c0,comp6521_c0,comp6278_c0,comp883_c0,comp30796_c0,comp6949_c0,comp2515_c1,comp92048_c0,comp4163_c0,comp3770_c0,comp19992_c0,comp1028_c0,comp5706_c0,comp11720_c0,comp42037_c0,comp3473_c1,comp388_c0,comp925_c0,comp6672_c1,comp7766_c0,comp961_c0,comp6370_c0,comp6764_c0,comp173493_c0,comp6351_c1,comp3904_c0,comp10820_c0,comp21758_c0…
GO:0003674	Molecular Function	GO:0003824	catalytic activity	GO:0016491	oxidoreductase activity	GO:0016721	oxidoreductase activity, acting on superoxide radicals as acceptor	4	comp3071_c0,comp11069_c0,comp8384_c0,comp3378_c0
GO:0003674	Molecular Function	GO:0003824	catalytic activity	GO:0016491	oxidoreductase activity	GO:0051213	dioxygenase activity	74	comp42037_c0,comp388_c0,comp7003_c0,comp149580_c0,comp7004_c0,comp55200_c0,comp71654_c0,comp3229_c0,comp6351_c1,comp925_c0,comp7766_c0,comp961_c0,comp6278_c0,comp4056_c0,comp3167_c0,comp5346_c0,comp9780_c0,comp12732_c0,comp4319_c0,comp92048_c0,comp2515_c1,comp5293_c0,comp102218_c0,comp6434_c0,comp2648_c0,comp6280_c0,comp6903_c0,comp6314_c0,comp2240_c0,comp7434_c1,comp6508_c0,comp8957_c0,comp21758…
GO:0003674	Molecular Function	GO:0003824	catalytic activity	GO:0016787	hydrolase activity	GO:0016824	hydrolase activity, acting on acid halide bonds	2	comp4987_c0,comp2265_c0
GO:0003674	Molecular Function	GO:0003824	catalytic activity	GO:0016787	hydrolase activity	GO:0016801	hydrolase activity, acting on ether bonds	4	comp964_c0,comp5701_c0,comp61943_c0,comp7672_c0
GO:0003674	Molecular Function	GO:0003824	catalytic activity	GO:0016787	hydrolase activity	GO:0016798	hydrolase activity, acting on glycosyl bonds	245	comp4750_c1,comp6017_c2,comp8363_c0,comp48468_c0,comp27909_c0,comp7516_c0,comp49988_c0,comp61647_c0,comp144_c1,comp6123_c0,comp6392_c0,comp6457_c0,comp19210_c0,comp16558_c0,comp1240_c0,comp3038_c0,comp1177_c0,comp4685_c0,comp5557_c0,comp4300_c0,comp3877_c0,comp11424_c0,comp48493_c0,comp6506_c0,comp2272_c0,comp63480_c0,comp1449_c0,comp1956_c0,comp3944_c0,comp1058_c0,comp91588_c0,comp6108_c0,comp98…
GO:0003674	Molecular Function	GO:0003824	catalytic activity	GO:0016787	hydrolase activity	GO:0016788	hydrolase activity, acting on ester bonds	399	comp6371_c0,comp83334_c0,comp7099_c2,comp6905_c0,comp4513_c0,comp1802_c0,comp10131_c0,comp6073_c0,comp38881_c0,comp5519_c0,comp4072_c0,comp18799_c0,comp12996_c0,comp15188_c0,comp5531_c0,comp3159_c0,comp9682_c0,comp1468_c0,comp6663_c0,comp8923_c0,comp45227_c0,comp668_c0,comp5171_c0,comp5099_c0,comp8640_c0,comp8304_c0,comp7433_c0,comp134193_c0,comp1354_c0,comp7054_c0,comp1144_c0,comp43867_c0,comp11…
GO:0003674	Molecular Function	GO:0003824	catalytic activity	GO:0016787	hydrolase activity	GO:0017171	serine hydrolase activity	176	comp83009_c0,comp10025_c0,comp74512_c0,comp31167_c0,comp5264_c0,comp12806_c0,comp7755_c0,comp82113_c0,comp1416_c0,comp6475_c0,comp77783_c0,comp40892_c0,comp5572_c0,comp63990_c0,comp446_c0,comp2545_c0,comp228_c0,comp5982_c1,comp49106_c0,comp657_c1,comp5322_c0,comp20531_c0,comp107102_c0,comp957_c0,comp6353_c0,comp72713_c0,comp2151_c0,comp10116_c0,comp1416_c1,comp5149_c0,comp5388_c0,comp2872_c0,comp…
GO:0003674	Molecular Function	GO:0003824	catalytic activity	GO:0016787	hydrolase activity	GO:0016822	hydrolase activity, acting on acid carbon-carbon bonds	2	comp19613_c0,comp10552_c0
GO:0003674	Molecular Function	GO:0003824	catalytic activity	GO:0016787	hydrolase activity	GO:0008233	peptidase activity	408	comp5466_c0,comp6283_c2,comp3503_c1,comp1581_c0,comp86464_c0,comp6961_c1,comp49325_c0,comp139924_c0,comp657_c0,comp2251_c0,comp7030_c0,comp2412_c0,comp7276_c0,comp10512_c0,comp7367_c0,comp5875_c0,comp5111_c1,comp2931_c1,comp6961_c2,comp5261_c0,comp2419_c0,comp86438_c0,comp10478_c0,comp75359_c0,comp74342_c0,comp6330_c0,comp1722_c0,comp3915_c0,comp112083_c0,comp2581_c0,comp5343_c2,comp8118_c0,comp9…
GO:0003674	Molecular Function	GO:0003824	catalytic activity	GO:0016787	hydrolase activity	GO:0016817	hydrolase activity, acting on acid anhydrides	718	comp3914_c0,comp71912_c0,comp7125_c0,comp1045_c0,comp7075_c0,comp4043_c0,comp6687_c0,comp103414_c0,comp3398_c0,comp40492_c0,comp1702_c0,comp7363_c0,comp372_c0,comp8407_c0,comp4563_c0,comp8867_c0,comp13797_c0,comp48945_c0,comp4348_c0,comp7356_c0,comp22304_c0,comp4325_c0,comp3757_c1,comp8046_c0,comp6435_c0,comp3863_c0,comp2991_c0,comp1129_c0,comp567_c0,comp11809_c0,comp7884_c0,comp7402_c0,comp5052_…
GO:0003674	Molecular Function	GO:0003824	catalytic activity	GO:0016787	hydrolase activity	GO:0019213	deacetylase activity	4	comp7893_c0,comp5367_c0,comp5808_c0,comp5866_c0
GO:0003674	Molecular Function	GO:0003824	catalytic activity	GO:0016787	hydrolase activity	GO:0016810	hydrolase activity, acting on carbon-nitrogen (but not peptide) bonds	78	comp6054_c0,comp5644_c0,comp102670_c0,comp79639_c0,comp3471_c0,comp48108_c0,comp7227_c0,comp3331_c0,comp1600_c0,comp5808_c0,comp5367_c0,comp4647_c0,comp910_c0,comp2616_c0,comp7838_c0,comp7738_c0,comp5025_c1,comp9957_c0,comp9706_c0,comp8004_c0,comp86407_c0,comp7221_c0,comp5866_c0,comp6744_c0,comp32620_c0,comp94898_c0,comp8146_c0,comp1611_c0,comp71510_c0,comp6862_c0,comp6823_c0,comp7893_c0,comp1036…
GO:0003674	Molecular Function	GO:0003824	catalytic activity	GO:0019239	deaminase activity	GO:0004000	adenosine deaminase activity	2	comp6862_c0,comp4524_c0
GO:0003674	Molecular Function	GO:0003824	catalytic activity	GO:0016874	ligase activity	GO:0016875	ligase activity, forming carbon-oxygen bonds	92	comp3680_c0,comp1451_c0,comp6411_c0,comp4335_c0,comp1760_c0,comp11999_c0,comp12512_c0,comp6194_c0,comp1672_c0,comp3883_c0,comp5613_c0,comp3469_c0,comp8597_c0,comp4042_c0,comp84452_c0,comp5505_c0,comp752_c0,comp83826_c0,comp7165_c0,comp6097_c0,comp933_c0,comp7070_c0,comp7231_c0,comp3573_c0,comp2724_c0,comp6530_c0,comp8734_c0,comp13628_c0,comp5339_c0,comp13260_c0,comp5565_c0,comp6229_c0,comp3826_c0…
GO:0003674	Molecular Function	GO:0003824	catalytic activity	GO:0016874	ligase activity	GO:0016885	ligase activity, forming carbon-carbon bonds	1	comp7228_c0
GO:0003674	Molecular Function	GO:0003824	catalytic activity	GO:0016874	ligase activity	GO:0016879	ligase activity, forming carbon-nitrogen bonds	138	comp7407_c0,comp3766_c0,comp2054_c0,comp43742_c0,comp6213_c0,comp6958_c0,comp3814_c0,comp6782_c0,comp10424_c0,comp4920_c0,comp4537_c0,comp5630_c0,comp7228_c0,comp6054_c0,comp1242_c0,comp7174_c0,comp69954_c0,comp5570_c0,comp102670_c0,comp35035_c0,comp6757_c0,comp5951_c0,comp5362_c0,comp2552_c0,comp1546_c0,comp4094_c0,comp2890_c0,comp5700_c0,comp4956_c0,comp4343_c0,comp6683_c0,comp173096_c0,comp520…
GO:0003674	Molecular Function	GO:0003824	catalytic activity	GO:0016874	ligase activity	GO:0016886	ligase activity, forming phosphoric ester bonds	21	comp102836_c0,comp7112_c0,comp3570_c1,comp6162_c0,comp8034_c0,comp5542_c0,comp1627_c0,comp1585_c0,comp4020_c0,comp6109_c0,comp61062_c0,comp45406_c0,comp3539_c0,comp7985_c0,comp1471_c0,comp1828_c0,comp54857_c0,comp11542_c0,comp6009_c0,comp87840_c0,comp2611_c0
GO:0003674	Molecular Function	GO:0003824	catalytic activity	GO:0016874	ligase activity	GO:0016877	ligase activity, forming carbon-sulfur bonds	3	comp3214_c0,comp45364_c0,comp13363_c0
GO:0003674	Molecular Function	GO:0003824	catalytic activity	GO:0016874	ligase activity	GO:0051002	ligase activity, forming nitrogen-metal bonds	47	comp17149_c0,comp5358_c0,comp5629_c0,comp1046_c0,comp3212_c0,comp7019_c0,comp4063_c0,comp6367_c0,comp7147_c0,comp3874_c0,comp2281_c0,comp4518_c0,comp8173_c0,comp7181_c1,comp61062_c0,comp61647_c0,comp5857_c0,comp15071_c0,comp1149_c0,comp4057_c0,comp6702_c0,comp1792_c0,comp5723_c0,comp93424_c0,comp2655_c0,comp7813_c0,comp7486_c0,comp6616_c0,comp7457_c0,comp8653_c0,comp8683_c0,comp5018_c0,comp4808_c…
GO:0003674	Molecular Function	GO:0000988	protein binding transcription factor activity	GO:0000989	transcription factor binding transcription factor activity	GO:0001076	RNA polymerase II transcription factor binding transcription factor activity	85	comp1694_c0,comp7067_c0,comp16762_c0,comp6060_c0,comp3545_c0,comp6277_c0,comp7272_c0,comp6046_c0,comp6505_c0,comp7284_c0,comp5825_c0,comp7461_c0,comp1043_c0,comp37172_c0,comp6504_c0,comp3106_c0,comp2445_c0,comp3976_c0,comp7704_c0,comp3669_c0,comp8044_c0,comp8178_c0,comp4180_c0,comp8749_c0,comp2260_c0,comp50969_c0,comp4851_c0,comp1325_c0,comp6445_c1,comp6734_c1,comp5610_c0,comp5401_c0,comp2215_c0,…
GO:0003674	Molecular Function	GO:0000988	protein binding transcription factor activity	GO:0000989	transcription factor binding transcription factor activity	GO:0003712	transcription cofactor activity	93	comp1043_c0,comp37172_c0,comp5825_c0,comp7461_c0,comp7284_c0,comp6505_c0,comp4947_c0,comp6046_c0,comp7272_c0,comp6277_c0,comp6060_c0,comp3545_c0,comp3250_c0,comp16762_c0,comp7067_c0,comp1694_c0,comp34773_c0,comp3411_c0,comp5257_c0,comp5495_c0,comp5401_c0,comp2215_c0,comp19699_c0,comp6734_c1,comp5610_c0,comp6445_c1,comp50969_c0,comp4851_c0,comp1325_c0,comp2260_c0,comp8178_c0,comp4180_c0,comp8749_c…
GO:0003674	Molecular Function	GO:0000988	protein binding transcription factor activity	GO:0000990	core RNA polymerase binding transcription factor activity	GO:0000996	core DNA-dependent RNA polymerase binding promoter specificity activity	22	comp6063_c1,comp7399_c0,comp1726_c0,comp6798_c0,comp4567_c0,comp7118_c0,comp4707_c0,comp1505_c0,comp6944_c0,comp1739_c0,comp18341_c0,comp44561_c0,comp7013_c0,comp5801_c0,comp8244_c0,comp6654_c1,comp6152_c0,comp6341_c0,comp2091_c0,comp1305_c0,comp6744_c0,comp6388_c0
GO:0003674	Molecular Function	GO:0004872	receptor activity	GO:0038023	signaling receptor activity	GO:0004879	ligand-activated sequence-specific DNA binding RNA polymerase II transcription factor activity	2	comp7095_c0,comp6524_c0
GO:0003674	Molecular Function	GO:0004872	receptor activity	GO:0038023	signaling receptor activity	GO:0003707	steroid hormone receptor activity	4	comp1757_c0,comp6524_c0,comp7095_c0,comp27803_c0
GO:0003674	Molecular Function	GO:0004872	receptor activity	GO:0038023	signaling receptor activity	GO:0004888	transmembrane signaling receptor activity	31	comp37307_c0,comp5447_c0,comp185_c0,comp2094_c0,comp56120_c0,comp4695_c0,comp4263_c0,comp3747_c0,comp602_c0,comp7461_c0,comp3117_c0,comp4387_c0,comp6207_c0,comp3008_c0,comp7058_c0,comp5597_c0,comp11050_c0,comp43705_c0,comp4132_c0,comp6694_c0,comp6508_c0,comp3998_c2,comp6187_c0,comp21085_c0,comp2495_c0,comp4256_c0,comp6343_c0,comp137934_c0,comp7150_c0,comp3750_c1,comp30704_c0
GO:0005575	Cellular Component	GO:0030054	cell junction	GO:0030055	cell-substrate junction	GO:0005924	cell-substrate adherens junction	1	comp5626_c2
GO:0005575	Cellular Component	GO:0030054	cell junction	GO:0005911	cell-cell junction	GO:0070160	occluding junction	3	comp4574_c0,comp6710_c0,comp1538_c0
GO:0005575	Cellular Component	GO:0030054	cell junction	GO:0005911	cell-cell junction	GO:0043296	apical junction complex	3	comp4574_c0,comp6710_c0,comp1538_c0
GO:0005575	Cellular Component	GO:0030054	cell junction	GO:0070161	anchoring junction	GO:0005912	adherens junction	1	comp5626_c2
GO:0005575	Cellular Component	GO:0031012	extracellular matrix	GO:0005578	proteinaceous extracellular matrix	GO:0005604	basement membrane	1	comp29041_c0
GO:0005575	Cellular Component	GO:0031012	extracellular matrix	GO:0044420	extracellular matrix part	GO:0005604	basement membrane	1	comp29041_c0
GO:0005575	Cellular Component	GO:0031974	membrane-enclosed lumen	GO:0043233	organelle lumen	GO:0070013	intracellular organelle lumen	542	comp4640_c0,comp5534_c0,comp4326_c0,comp3069_c0,comp6255_c0,comp2448_c0,comp3718_c0,comp5606_c0,comp3545_c0,comp8460_c0,comp3605_c0,comp10722_c0,comp3944_c0,comp6779_c0,comp7089_c0,comp5825_c0,comp4342_c0,comp1099_c0,comp5897_c0,comp3976_c0,comp4041_c0,comp1739_c0,comp2812_c1,comp6932_c1,comp4412_c0,comp8749_c0,comp9794_c0,comp5180_c0,comp5723_c0,comp6826_c0,comp5610_c0,comp6829_c0,comp59864_c0,c…
GO:0005575	Cellular Component	GO:0031974	membrane-enclosed lumen	GO:0031970	organelle envelope lumen	GO:0005758	mitochondrial intermembrane space	3	comp7791_c0,comp4272_c0,comp8476_c0
GO:0005575	Cellular Component	GO:0005623	cell	GO:0044464	cell part	GO:0005886	plasma membrane	65	comp32947_c0,comp4849_c0,comp7566_c0,comp2353_c0,comp5435_c0,comp5173_c0,comp3317_c0,comp5518_c0,comp1828_c0,comp1843_c0,comp7047_c0,comp8276_c0,comp6811_c0,comp1552_c0,comp6715_c1,comp5204_c0,comp9180_c0,comp7274_c0,comp72521_c0,comp3117_c0,comp8566_c0,comp3665_c0,comp863_c0,comp36887_c0,comp3254_c0,comp70910_c0,comp1522_c0,comp3666_c0,comp6459_c0,comp4674_c0,comp8779_c0,comp5188_c0,comp5336_c0,…
GO:0005575	Cellular Component	GO:0005623	cell	GO:0044464	cell part	GO:0042763	intracellular immature spore	6	comp49439_c0,comp6606_c0,comp6210_c0,comp7335_c1,comp6924_c0,comp5755_c0
GO:0005575	Cellular Component	GO:0005623	cell	GO:0044464	cell part	GO:0042995	cell projection	35	comp10314_c0,comp3404_c0,comp6883_c0,comp76795_c0,comp5554_c0,comp7120_c1,comp23206_c0,comp9307_c0,comp5312_c0,comp6692_c0,comp56681_c0,comp1773_c0,comp7012_c0,comp6785_c2,comp2100_c0,comp1695_c0,comp7754_c0,comp5533_c0,comp9955_c0,comp4423_c0,comp6231_c0,comp20600_c0,comp5188_c0,comp4315_c0,comp8314_c0,comp13330_c0,comp1156_c0,comp7070_c0,comp5803_c1,comp3036_c1,comp6849_c1,comp13834_c0,comp4508…
GO:0005575	Cellular Component	GO:0005623	cell	GO:0044464	cell part	GO:0042175	nuclear outer membrane-endoplasmic reticulum membrane network	78	comp10041_c0,comp6105_c0,comp4339_c0,comp5447_c0,comp10107_c0,comp427_c0,comp5493_c1,comp6715_c2,comp9059_c0,comp4234_c1,comp6333_c0,comp5295_c0,comp10693_c0,comp2664_c0,comp1240_c1,comp17929_c0,comp5852_c0,comp1168_c0,comp22331_c0,comp4897_c0,comp9976_c0,comp7373_c0,comp6553_c0,comp6231_c0,comp13966_c0,comp61450_c0,comp84082_c0,comp132239_c0,comp7222_c0,comp7514_c0,comp5916_c0,comp18104_c0,comp7…
GO:0005575	Cellular Component	GO:0005623	cell	GO:0044464	cell part	GO:0030312	external encapsulating structure	41	comp1470_c0,comp3859_c0,comp9244_c0,comp1885_c0,comp66645_c0,comp6435_c0,comp8859_c0,comp86464_c0,comp19891_c0,comp7271_c0,comp5321_c0,comp5161_c0,comp49325_c0,comp5908_c0,comp7452_c0,comp6742_c1,comp4241_c0,comp1049_c0,comp7588_c0,comp4822_c0,comp62188_c0,comp1210_c0,comp22181_c0,comp1705_c0,comp2054_c0,comp86438_c0,comp5120_c1,comp7352_c0,comp1748_c0,comp6100_c0,comp129723_c0,comp1551_c0,comp56…
GO:0005575	Cellular Component	GO:0005623	cell	GO:0044464	cell part	GO:0005622	intracellular	2751	comp7775_c0,comp4395_c0,comp2270_c0,comp4917_c0,comp1739_c0,comp8778_c0,comp5093_c0,comp10260_c0,comp9462_c0,comp4420_c0,comp13254_c0,comp6829_c0,comp5610_c0,comp3853_c0,comp45042_c0,comp5723_c0,comp1577_c0,comp3545_c0,comp2532_c0,comp7792_c0,comp12677_c0,comp17240_c0,comp5534_c0,comp40561_c0,comp1791_c0,comp4768_c0,comp5068_c0,comp2882_c0,comp1532_c0,comp3680_c0,comp48837_c0,comp6779_c0,comp4740…
c0,comp4787_c0,comp9957_c0,comp3846_c0,comp7331_c0,comp2788_c0,comp107266_c0,comp4704_c0,comp9464_c0,comp4416_c2,comp4447_c0,comp5133_c0,comp5826_c0,comp31373_c0,comp4089_c0,comp8547_c0,comp4295_c0,comp11842_c0,comp53636_c0,comp6485_c0,comp2685_c0,comp1097_c0,comp3264_c0,comp6162_c0,comp30643_c0,comp2002_c0,comp3135_c0,comp5773_c0,comp49779_c0,comp5911_c0,comp1661_c0,comp3987_c0,comp4367_c0,comp6…
GO:0005575	Cellular Component	GO:0005623	cell	GO:0044464	cell part	GO:0044463	cell projection part	5	comp6849_c1,comp9307_c0,comp45081_c0,comp8314_c0,comp76795_c0
GO:0005575	Cellular Component	GO:0005623	cell	GO:0044464	cell part	GO:0071944	cell periphery	171	comp9244_c0,comp4058_c0,comp2834_c0,comp136963_c0,comp6656_c0,comp1166_c0,comp23290_c0,comp49248_c0,comp6770_c0,comp10076_c0,comp37307_c0,comp66645_c0,comp6231_c0,comp5681_c0,comp2118_c0,comp2205_c0,comp3422_c1,comp23206_c0,comp3891_c0,comp5161_c0,comp15218_c0,comp5321_c0,comp7021_c0,comp6067_c0,comp7452_c0,comp5323_c0,comp4111_c0,comp57284_c0,comp4426_c1,comp62188_c0,comp4723_c0,comp7502_c0,comp…
GO:0005575	Cellular Component	GO:0005623	cell	GO:0044464	cell part	GO:0005905	coated pit	2	comp3317_c0,comp2118_c0
GO:0005575	Cellular Component	GO:0005623	cell	GO:0044464	cell part	GO:0030904	retromer complex	1	comp2754_c0
GO:0005575	Cellular Component	GO:0005623	cell	GO:0044464	cell part	GO:0031975	envelope	160	comp3722_c0,comp4556_c0,comp8488_c0,comp1828_c0,comp3036_c1,comp5170_c0,comp7401_c0,comp6867_c0,comp22225_c0,comp7791_c0,comp61499_c0,comp45081_c0,comp8041_c0,comp48777_c0,comp6341_c0,comp3775_c0,comp19449_c0,comp12689_c0,comp48106_c0,comp5845_c0,comp5803_c0,comp6725_c0,comp1959_c0,comp2417_c1,comp7777_c0,comp2997_c0,comp4417_c0,comp4272_c0,comp1773_c0,comp4799_c0,comp5197_c0,comp5533_c0,comp7754…
GO:0005575	Cellular Component	GO:0005623	cell	GO:0044464	cell part	GO:0042597	periplasmic space	4	comp1551_c0,comp5908_c0,comp86464_c0,comp4241_c0
GO:0005575	Cellular Component	GO:0005623	cell	GO:0044464	cell part	GO:0044459	plasma membrane part	65	comp2353_c0,comp32947_c0,comp4849_c0,comp7566_c0,comp3317_c0,comp1828_c0,comp5518_c0,comp1843_c0,comp5435_c0,comp5173_c0,comp6811_c0,comp1552_c0,comp7047_c0,comp8276_c0,comp72521_c0,comp3117_c0,comp8566_c0,comp3665_c0,comp36887_c0,comp863_c0,comp6715_c1,comp5204_c0,comp9180_c0,comp7274_c0,comp1522_c0,comp3254_c0,comp70910_c0,comp8779_c0,comp3666_c0,comp6459_c0,comp4674_c0,comp5336_c0,comp107231_c…
GO:0005575	Cellular Component	GO:0005623	cell	GO:0044464	cell part	GO:0044462	external encapsulating structure part	6	comp86464_c0,comp4241_c0,comp6435_c0,comp129723_c0,comp1551_c0,comp5908_c0
GO:0005575	Cellular Component	GO:0005623	cell	GO:0044464	cell part	GO:0044424	intracellular part	2751	comp4536_c0,comp4774_c0,comp3212_c0,comp10425_c0,comp49499_c0,comp12491_c0,comp2169_c0,comp13816_c0,comp3775_c0,comp9764_c0,comp34946_c0,comp3722_c0,comp3471_c0,comp140903_c0,comp7228_c0,comp5367_c0,comp8787_c0,comp6839_c0,comp3085_c0,comp22225_c0,comp5159_c0,comp3942_c0,comp8449_c0,comp8388_c0,comp6687_c1,comp5660_c0,comp5533_c0,comp2091_c0,comp9726_c0,comp4130_c1,comp61428_c0,comp6316_c0,comp37…
c0,comp9450_c0,comp1559_c0,comp3874_c0,comp5004_c0,comp1896_c0,comp6798_c0,comp836_c0,comp1792_c0,comp5769_c0,comp15195_c0,comp2682_c0,comp6550_c0,comp9696_c0,comp8792_c0,comp6665_c0,comp7261_c0,comp1417_c0,comp6883_c0,comp4694_c0,comp5212_c0,comp2044_c0,comp3815_c0,comp9386_c0,comp2639_c0,comp7810_c0,comp7484_c0,comp6389_c0,comp2386_c0,comp1851_c0,comp6408_c0,comp7263_c0,comp3839_c0,comp10722_c0…
GO:0005575	Cellular Component	GO:0005623	cell	GO:0044464	cell part	GO:0008287	protein serine/threonine phosphatase complex	3	comp6463_c0,comp9411_c0,comp5778_c0
GO:0005575	Cellular Component	GO:0005623	cell	GO:0044464	cell part	GO:0012505	endomembrane system	161	comp7781_c0,comp54358_c0,comp2483_c0,comp5118_c0,comp8126_c0,comp12437_c0,comp177335_c0,comp10275_c0,comp3612_c0,comp3317_c0,comp4304_c0,comp4787_c0,comp34467_c0,comp7977_c0,comp2074_c0,comp7682_c0,comp1542_c0,comp4885_c0,comp6003_c0,comp6883_c0,comp2142_c0,comp2929_c0,comp6990_c0,comp5949_c0,comp8230_c0,comp5813_c0,comp7001_c0,comp5511_c0,comp7153_c0,comp5434_c0,comp6675_c0,comp9036_c0,comp7251_…
GO:0005575	Cellular Component	GO:0005623	cell	GO:0044464	cell part	GO:0012506	vesicle membrane	23	comp8639_c0,comp1536_c0,comp9814_c0,comp6406_c0,comp4238_c1,comp3807_c0,comp8787_c0,comp7781_c0,comp1788_c0,comp10866_c0,comp3317_c0,comp5551_c0,comp6323_c0,comp3668_c0,comp8897_c0,comp1008_c0,comp2118_c0,comp43970_c0,comp7251_c0,comp7882_c0,comp1295_c0,comp5645_c0,comp1451_c0
GO:0005575	Cellular Component	GO:0044464	cell part	GO:0012505	endomembrane system	GO:0005905	coated pit	2	comp3317_c0,comp2118_c0
GO:0005575	Cellular Component	GO:0044464	cell part	GO:0012505	endomembrane system	GO:0030904	retromer complex	1	comp2754_c0
GO:0005575	Cellular Component	GO:0044464	cell part	GO:0012505	endomembrane system	GO:0005635	nuclear envelope	40	comp2100_c0,comp7754_c0,comp5533_c0,comp6630_c0,comp9036_c0,comp6568_c0,comp6231_c0,comp2769_c0,comp1567_c0,comp1773_c0,comp2460_c0,comp5511_c0,comp6777_c1,comp4799_c0,comp6990_c0,comp2929_c0,comp7258_c0,comp5803_c0,comp7520_c0,comp6883_c0,comp6003_c0,comp7353_c0,comp3775_c0,comp6341_c0,comp6777_c2,comp1791_c0,comp7285_c0,comp4690_c0,comp45081_c0,comp87165_c0,comp7977_c0,comp128746_c0,comp5170_c0…
GO:0005575	Cellular Component	GO:0044464	cell part	GO:0012505	endomembrane system	GO:0042175	nuclear outer membrane-endoplasmic reticulum membrane network	78	comp10041_c0,comp6105_c0,comp4339_c0,comp5447_c0,comp10107_c0,comp427_c0,comp5493_c1,comp6715_c2,comp9059_c0,comp4234_c1,comp6333_c0,comp5295_c0,comp10693_c0,comp2664_c0,comp1240_c1,comp17929_c0,comp5852_c0,comp1168_c0,comp22331_c0,comp4897_c0,comp9976_c0,comp7373_c0,comp6553_c0,comp6231_c0,comp13966_c0,comp61450_c0,comp84082_c0,comp132239_c0,comp7222_c0,comp7514_c0,comp5916_c0,comp18104_c0,comp7…
GO:0005575	Cellular Component	GO:0044464	cell part	GO:0012505	endomembrane system	GO:0000139	Golgi membrane	21	comp1460_c0,comp3866_c0,comp1295_c0,comp5455_c0,comp1915_c0,comp8897_c0,comp2118_c0,comp6323_c0,comp87559_c0,comp3612_c0,comp1788_c0,comp3317_c0,comp5181_c0,comp5405_c1,comp2890_c0,comp54358_c0,comp5560_c0,comp1536_c0,comp8639_c0,comp4238_c1,comp9814_c0
GO:0005575	Cellular Component	GO:0044464	cell part	GO:0012505	endomembrane system	GO:0030658	transport vesicle membrane	13	comp2118_c0,comp6406_c0,comp3807_c0,comp3668_c0,comp8787_c0,comp7781_c0,comp5551_c0,comp10866_c0,comp3317_c0,comp7251_c0,comp7882_c0,comp5645_c0,comp1451_c0
GO:0005575	Cellular Component	GO:0044464	cell part	GO:0012505	endomembrane system	GO:0030660	Golgi-associated vesicle membrane	10	comp2118_c0,comp4238_c1,comp9814_c0,comp1536_c0,comp8639_c0,comp8897_c0,comp6323_c0,comp1295_c0,comp3317_c0,comp1788_c0
GO:0005575	Cellular Component	GO:0044464	cell part	GO:0030312	external encapsulating structure	GO:0005618	cell wall	4	comp1885_c0,comp7452_c0,comp1748_c0,comp6378_c0
GO:0005575	Cellular Component	GO:0044464	cell part	GO:0030312	external encapsulating structure	GO:0044462	external encapsulating structure part	6	comp86464_c0,comp4241_c0,comp6435_c0,comp129723_c0,comp1551_c0,comp5908_c0
GO:0005575	Cellular Component	GO:0044464	cell part	GO:0071944	cell periphery	GO:0005886	plasma membrane	65	comp32947_c0,comp4849_c0,comp7566_c0,comp2353_c0,comp5435_c0,comp5173_c0,comp3317_c0,comp5518_c0,comp1828_c0,comp1843_c0,comp7047_c0,comp8276_c0,comp6811_c0,comp1552_c0,comp6715_c1,comp5204_c0,comp9180_c0,comp7274_c0,comp72521_c0,comp3117_c0,comp8566_c0,comp3665_c0,comp863_c0,comp36887_c0,comp3254_c0,comp70910_c0,comp1522_c0,comp3666_c0,comp6459_c0,comp4674_c0,comp8779_c0,comp5188_c0,comp5336_c0,…
GO:0005575	Cellular Component	GO:0044464	cell part	GO:0071944	cell periphery	GO:0005938	cell cortex	17	comp1049_c0,comp1548_c0,comp5803_c1,comp23206_c0,comp3891_c0,comp12961_c0,comp7437_c0,comp8262_c0,comp5323_c0,comp62169_c0,comp6550_c0,comp9312_c0,comp5533_c0,comp6770_c0,comp2348_c0,comp49248_c0,comp23290_c0
GO:0005575	Cellular Component	GO:0044464	cell part	GO:0071944	cell periphery	GO:0030312	external encapsulating structure	41	comp1470_c0,comp3859_c0,comp9244_c0,comp1885_c0,comp66645_c0,comp6435_c0,comp8859_c0,comp86464_c0,comp19891_c0,comp7271_c0,comp5321_c0,comp5161_c0,comp49325_c0,comp5908_c0,comp7452_c0,comp6742_c1,comp4241_c0,comp1049_c0,comp7588_c0,comp4822_c0,comp62188_c0,comp1210_c0,comp22181_c0,comp1705_c0,comp2054_c0,comp86438_c0,comp5120_c1,comp7352_c0,comp1748_c0,comp6100_c0,comp129723_c0,comp1551_c0,comp56…
GO:0005575	Cellular Component	GO:0044464	cell part	GO:0012506	vesicle membrane	GO:0030659	cytoplasmic vesicle membrane	23	comp1788_c0,comp3317_c0,comp10866_c0,comp5551_c0,comp6323_c0,comp8639_c0,comp1536_c0,comp9814_c0,comp6406_c0,comp3807_c0,comp4238_c1,comp8787_c0,comp7781_c0,comp7882_c0,comp7251_c0,comp1295_c0,comp5645_c0,comp1451_c0,comp8897_c0,comp3668_c0,comp1008_c0,comp2118_c0,comp43970_c0
GO:0005575	Cellular Component	GO:0044464	cell part	GO:0044463	cell projection part	GO:0044441	cilium part	2	comp8314_c0,comp76795_c0
GO:0005575	Cellular Component	GO:0044464	cell part	GO:0044463	cell projection part	GO:0044461	bacterial-type flagellum part	3	comp45081_c0,comp9307_c0,comp6849_c1
GO:0005575	Cellular Component	GO:0044464	cell part	GO:0005622	intracellular	GO:0044424	intracellular part	2751	comp4536_c0,comp4774_c0,comp3212_c0,comp10425_c0,comp49499_c0,comp12491_c0,comp2169_c0,comp13816_c0,comp3775_c0,comp9764_c0,comp34946_c0,comp3722_c0,comp3471_c0,comp140903_c0,comp7228_c0,comp5367_c0,comp8787_c0,comp6839_c0,comp3085_c0,comp22225_c0,comp5159_c0,comp3942_c0,comp8449_c0,comp8388_c0,comp6687_c1,comp5660_c0,comp5533_c0,comp2091_c0,comp9726_c0,comp4130_c1,comp61428_c0,comp6316_c0,comp37…
c0,comp9450_c0,comp1559_c0,comp3874_c0,comp5004_c0,comp1896_c0,comp6798_c0,comp836_c0,comp1792_c0,comp5769_c0,comp15195_c0,comp2682_c0,comp6550_c0,comp9696_c0,comp8792_c0,comp6665_c0,comp7261_c0,comp1417_c0,comp6883_c0,comp4694_c0,comp5212_c0,comp2044_c0,comp3815_c0,comp9386_c0,comp2639_c0,comp7810_c0,comp7484_c0,comp6389_c0,comp2386_c0,comp1851_c0,comp6408_c0,comp7263_c0,comp3839_c0,comp10722_c0…
GO:0005575	Cellular Component	GO:0044464	cell part	GO:0044424	intracellular part	GO:0000151	ubiquitin ligase complex	39	comp3705_c0,comp6683_c0,comp7295_c0,comp7287_c0,comp10665_c0,comp28921_c0,comp6072_c0,comp6758_c0,comp4284_c0,comp5353_c0,comp4905_c1,comp8662_c0,comp6777_c0,comp7419_c0,comp9992_c0,comp4920_c0,comp8491_c0,comp8421_c0,comp30486_c0,comp1242_c0,comp4033_c0,comp6228_c0,comp5549_c0,comp11809_c0,comp7288_c1,comp4164_c0,comp9464_c0,comp2062_c0,comp6207_c0,comp6605_c1,comp1937_c0,comp2623_c0,comp45143_c…
GO:0005575	Cellular Component	GO:0044464	cell part	GO:0044424	intracellular part	GO:0044444	cytoplasmic part	865	comp5845_c0,comp7558_c0,comp6035_c0,comp6857_c0,comp1959_c0,comp6817_c0,comp989_c0,comp22343_c0,comp7844_c0,comp7640_c0,comp16102_c0,comp885_c0,comp4029_c0,comp7234_c0,comp140482_c0,comp2782_c0,comp7381_c0,comp50829_c0,comp1149_c0,comp1856_c0,comp1689_c0,comp5640_c0,comp8783_c0,comp3903_c0,comp4698_c0,comp4004_c0,comp38198_c0,comp7721_c0,comp2418_c0,comp41045_c0,comp5318_c0,comp61062_c0,comp7437_…
GO:0005575	Cellular Component	GO:0044464	cell part	GO:0044424	intracellular part	GO:0042575	DNA polymerase complex	8	comp4416_c2,comp8312_c0,comp6628_c0,comp2281_c0,comp5762_c0,comp5378_c0,comp5018_c0,comp3856_c0
GO:0005575	Cellular Component	GO:0044464	cell part	GO:0044424	intracellular part	GO:0045277	respiratory chain complex IV	2	comp5236_c0,comp173891_c0
GO:0005575	Cellular Component	GO:0044464	cell part	GO:0044424	intracellular part	GO:0031234	extrinsic to internal side of plasma membrane	2	comp5204_c0,comp57284_c0
GO:0005575	Cellular Component	GO:0044464	cell part	GO:0044424	intracellular part	GO:0005839	proteasome core complex	9	comp6451_c0,comp1432_c0,comp9892_c0,comp8899_c0,comp1812_c0,comp3915_c0,comp9696_c0,comp4132_c0,comp1553_c0
GO:0005575	Cellular Component	GO:0044464	cell part	GO:0044424	intracellular part	GO:0009579	thylakoid	49	comp6372_c0,comp4942_c0,comp9304_c0,comp44489_c0,comp6992_c0,comp1735_c0,comp16718_c0,comp1385_c0,comp32805_c0,comp4817_c0,comp7298_c0,comp2114_c0,comp5830_c1,comp23423_c0,comp12491_c0,comp1806_c0,comp6718_c0,comp12949_c0,comp8709_c0,comp1595_c0,comp7892_c0,comp5128_c0,comp7018_c1,comp1912_c0,comp6383_c0,comp11627_c0,comp6324_c0,comp8044_c0,comp6902_c0,comp5116_c0,comp3792_c0,comp9111_c0,comp5729…
GO:0005575	Cellular Component	GO:0044464	cell part	GO:0044424	intracellular part	GO:0031968	organelle outer membrane	20	comp8411_c0,comp2417_c1,comp6044_c0,comp7128_c0,comp4340_c1,comp4482_c0,comp6259_c0,comp7859_c0,comp9895_c0,comp7294_c0,comp6938_c0,comp10488_c0,comp7213_c0,comp48777_c0,comp5457_c0,comp4403_c0,comp6506_c0,comp8783_c0,comp6778_c0,comp9088_c0
GO:0005575	Cellular Component	GO:0044464	cell part	GO:0044424	intracellular part	GO:0030529	ribonucleoprotein complex	388	comp7475_c0,comp974_c0,comp5271_c0,comp2980_c0,comp1172_c0,comp7173_c0,comp133365_c0,comp4881_c0,comp2298_c0,comp6412_c0,comp26326_c0,comp7682_c0,comp1750_c0,comp7323_c0,comp1600_c0,comp8148_c0,comp7781_c0,comp6118_c0,comp54009_c0,comp6491_c0,comp7868_c0,comp1978_c0,comp5435_c0,comp1535_c0,comp7053_c0,comp5122_c0,comp10095_c0,comp913_c0,comp134386_c0,comp3200_c0,comp3392_c0,comp6701_c0,comp6653_c…
GO:0005575	Cellular Component	GO:0044464	cell part	GO:0044424	intracellular part	GO:0045261	proton-transporting ATP synthase complex, catalytic core F(1)	11	comp61499_c0,comp7719_c0,comp5004_c0,comp4341_c0,comp88438_c0,comp7401_c0,comp5644_c0,comp5188_c0,comp7804_c0,comp3676_c0,comp7044_c0
GO:0005575	Cellular Component	GO:0044464	cell part	GO:0044424	intracellular part	GO:0044461	bacterial-type flagellum part	3	comp45081_c0,comp9307_c0,comp6849_c1
GO:0005575	Cellular Component	GO:0044464	cell part	GO:0044424	intracellular part	GO:0030076	light-harvesting complex	8	comp70976_c0,comp41045_c0,comp8044_c0,comp140497_c0,comp3351_c0,comp6117_c0,comp12949_c0,comp6027_c0
GO:0005575	Cellular Component	GO:0044464	cell part	GO:0044424	intracellular part	GO:0019866	organelle inner membrane	86	comp4417_c0,comp3475_c0,comp104249_c0,comp88438_c0,comp7804_c0,comp5845_c0,comp2095_c0,comp6725_c0,comp1959_c0,comp2997_c0,comp7777_c0,comp183644_c0,comp6136_c0,comp5015_c0,comp5188_c0,comp5236_c0,comp7261_c0,comp9191_c0,comp13266_c0,comp4272_c0,comp7402_c0,comp5197_c0,comp5004_c0,comp7401_c0,comp5644_c0,comp7044_c0,comp6867_c0,comp22225_c0,comp79639_c0,comp3722_c0,comp2483_c0,comp8488_c0,comp230…
GO:0005575	Cellular Component	GO:0044464	cell part	GO:0044424	intracellular part	GO:0044436	thylakoid part	49	comp4942_c0,comp6372_c0,comp7298_c0,comp4817_c0,comp32805_c0,comp1385_c0,comp16718_c0,comp1735_c0,comp6992_c0,comp44489_c0,comp9304_c0,comp8709_c0,comp1595_c0,comp6718_c0,comp12949_c0,comp1806_c0,comp23423_c0,comp12491_c0,comp2114_c0,comp5830_c1,comp11627_c0,comp6383_c0,comp1912_c0,comp7018_c1,comp7892_c0,comp5128_c0,comp9111_c0,comp3792_c0,comp5116_c0,comp8044_c0,comp6902_c0,comp6324_c0,comp8836…
GO:0005575	Cellular Component	GO:0044464	cell part	GO:0044424	intracellular part	GO:0000307	cyclin-dependent protein kinase holoenzyme complex	1	comp8833_c0
GO:0005575	Cellular Component	GO:0044464	cell part	GO:0044424	intracellular part	GO:0070419	nonhomologous end joining complex	1	comp72323_c0
GO:0005575	Cellular Component	GO:0044464	cell part	GO:0044424	intracellular part	GO:0046821	extrachromosomal DNA	1	comp6391_c0
GO:0005575	Cellular Component	GO:0044464	cell part	GO:0044424	intracellular part	GO:0034708	methyltransferase complex	8	comp8516_c0,comp2782_c0,comp5820_c0,comp11542_c0,comp1137_c0,comp13663_c0,comp3541_c0,comp8668_c0
GO:0005575	Cellular Component	GO:0044464	cell part	GO:0044424	intracellular part	GO:0044446	intracellular organelle part	1156	comp6068_c0,comp19698_c0,comp49818_c0,comp1479_c0,comp12146_c0,comp2049_c0,comp7264_c0,comp37439_c0,comp7763_c0,comp24768_c0,comp9191_c0,comp17134_c0,comp9233_c0,comp6995_c1,comp15528_c0,comp542_c0,comp7839_c0,comp4275_c0,comp4940_c0,comp7859_c0,comp10536_c0,comp1172_c0,comp4304_c0,comp7144_c0,comp9957_c0,comp4787_c0,comp1008_c0,comp2419_c0,comp6648_c0,comp6202_c0,comp7367_c0,comp6654_c1,comp7781…
GO:0005575	Cellular Component	GO:0044464	cell part	GO:0044424	intracellular part	GO:0045275	respiratory chain complex III	8	comp3325_c0,comp8526_c0,comp4287_c0,comp1854_c0,comp5845_c0,comp2997_c0,comp2522_c0,comp7402_c0
GO:0005575	Cellular Component	GO:0044464	cell part	GO:0044424	intracellular part	GO:0045263	proton-transporting ATP synthase complex, coupling factor F(o)	21	comp3495_c0,comp7777_c0,comp4845_c0,comp2132_c0,comp5419_c0,comp5471_c0,comp5053_c0,comp4417_c0,comp1854_c1,comp8041_c0,comp7320_c0,comp1527_c0,comp4106_c0,comp6718_c0,comp4690_c0,comp9191_c0,comp7742_c0,comp7261_c0,comp7201_c0,comp183644_c0,comp2304_c0
GO:0005575	Cellular Component	GO:0044464	cell part	GO:0044424	intracellular part	GO:0022624	proteasome accessory complex	2	comp5373_c0,comp6835_c0
GO:0005575	Cellular Component	GO:0044464	cell part	GO:0044424	intracellular part	GO:0033202	DNA helicase complex	52	comp8372_c0,comp17149_c0,comp5358_c0,comp6687_c0,comp4063_c0,comp6027_c0,comp8460_c0,comp3212_c0,comp7438_c0,comp7019_c0,comp5375_c0,comp4910_c0,comp3856_c0,comp4518_c0,comp61062_c0,comp7147_c0,comp2281_c0,comp3874_c0,comp8407_c0,comp5857_c0,comp61647_c0,comp1988_c0,comp15071_c0,comp9187_c0,comp2655_c0,comp4056_c0,comp1479_c0,comp7813_c0,comp1129_c0,comp6702_c0,comp5723_c0,comp1792_c0,comp4808_c0…
GO:0005575	Cellular Component	GO:0044464	cell part	GO:0044424	intracellular part	GO:0005737	cytoplasm	865	comp8015_c0,comp7174_c0,comp8293_c0,comp7609_c0,comp2173_c0,comp6728_c0,comp2000_c0,comp161373_c0,comp1963_c0,comp5266_c0,comp7100_c0,comp5877_c1,comp2852_c0,comp7627_c0,comp8041_c0,comp4979_c0,comp3582_c0,comp15388_c0,comp81523_c0,comp2960_c0,comp2589_c0,comp7079_c0,comp7375_c1,comp2250_c0,comp2844_c0,comp7415_c0,comp2429_c0,comp4175_c0,comp2323_c0,comp2417_c1,comp5700_c0,comp2997_c0,comp9512_c0…
GO:0005575	Cellular Component	GO:0044464	cell part	GO:0044424	intracellular part	GO:0045259	proton-transporting ATP synthase complex	51	comp5644_c0,comp7641_c0,comp5067_c1,comp8124_c0,comp7044_c0,comp3676_c0,comp5419_c0,comp5471_c0,comp5004_c0,comp7401_c0,comp3495_c0,comp7719_c0,comp4572_c0,comp1942_c0,comp4284_c0,comp40504_c0,comp2304_c0,comp8041_c0,comp1854_c1,comp1527_c0,comp47861_c0,comp1679_c0,comp7677_c0,comp61499_c0,comp7769_c0,comp4690_c0,comp6718_c0,comp7804_c0,comp5053_c0,comp4417_c0,comp88438_c0,comp5176_c1,comp4341_c0…
GO:0005575	Cellular Component	GO:0044464	cell part	GO:0044424	intracellular part	GO:0048476	Holliday junction resolvase complex	51	comp5857_c0,comp61647_c0,comp8407_c0,comp3874_c0,comp2281_c0,comp61062_c0,comp3856_c0,comp4518_c0,comp5375_c0,comp7019_c0,comp4910_c0,comp6027_c0,comp8460_c0,comp3212_c0,comp7438_c0,comp4063_c0,comp6687_c0,comp17149_c0,comp5358_c0,comp8372_c0,comp58114_c0,comp8760_c0,comp139549_c0,comp1987_c0,comp5100_c0,comp1462_c0,comp7306_c0,comp5599_c0,comp1724_c1,comp6058_c0,comp3501_c0,comp8653_c0,comp7810_…
GO:0005575	Cellular Component	GO:0044464	cell part	GO:0044424	intracellular part	GO:0043229	intracellular organelle	2200	comp5367_c0,comp8787_c0,comp140903_c0,comp3722_c0,comp22225_c0,comp2169_c0,comp49499_c0,comp3212_c0,comp4536_c0,comp4774_c0,comp9764_c0,comp34946_c0,comp3775_c0,comp13816_c0,comp4798_c0,comp8470_c0,comp6514_c3,comp29404_c0,comp10342_c0,comp10866_c0,comp27828_c0,comp5312_c0,comp6687_c1,comp8388_c0,comp8449_c0,comp5159_c0,comp3942_c0,comp13266_c0,comp61428_c0,comp6316_c0,comp3795_c0,comp9726_c0,com…
GO:0005575	Cellular Component	GO:0044464	cell part	GO:0044424	intracellular part	GO:0031501	mannosyltransferase complex	6	comp3866_c0,comp3612_c0,comp5181_c0,comp1460_c0,comp5455_c0,comp5560_c0
GO:0005575	Cellular Component	GO:0044464	cell part	GO:0044424	intracellular part	GO:0000502	proteasome complex	18	comp2639_c0,comp8118_c0,comp9662_c0,comp6451_c0,comp1432_c0,comp9892_c0,comp9045_c0,comp8899_c0,comp1812_c0,comp9048_c0,comp4222_c0,comp1553_c0,comp6612_c0,comp3915_c0,comp9696_c0,comp4132_c0,comp6835_c0,comp5373_c0
GO:0005575	Cellular Component	GO:0044464	cell part	GO:0044424	intracellular part	GO:0000178	exosome (RNase complex)	4	comp35553_c0,comp5006_c0,comp2294_c0,comp10722_c0
GO:0005575	Cellular Component	GO:0044464	cell part	GO:0044424	intracellular part	GO:0030880	RNA polymerase complex	87	comp1532_c0,comp22296_c0,comp1178_c0,comp7185_c0,comp5250_c0,comp1403_c0,comp6691_c0,comp20580_c0,comp1223_c0,comp49779_c0,comp6972_c0,comp6277_c0,comp5013_c0,comp4136_c0,comp1398_c0,comp2213_c0,comp1480_c0,comp14676_c0,comp1524_c0,comp6030_c0,comp1562_c0,comp6175_c0,comp6730_c0,comp1695_c0,comp15811_c0,comp10076_c0,comp3819_c0,comp89551_c0,comp6276_c0,comp4447_c0,comp9029_c0,comp6063_c1,comp7187…
GO:0005575	Cellular Component	GO:0044464	cell part	GO:0044459	plasma membrane part	GO:0042611	MHC protein complex	2	comp4095_c0,comp70910_c0
GO:0005575	Cellular Component	GO:0044464	cell part	GO:0044459	plasma membrane part	GO:0005891	voltage-gated calcium channel complex	2	comp7566_c0,comp36887_c0
GO:0005575	Cellular Component	GO:0044464	cell part	GO:0044459	plasma membrane part	GO:0016010	dystrophin-associated glycoprotein complex	3	comp6811_c0,comp7274_c0,comp4849_c0
GO:0005575	Cellular Component	GO:0044464	cell part	GO:0044459	plasma membrane part	GO:0009898	internal side of plasma membrane	2	comp57284_c0,comp5204_c0
GO:0005575	Cellular Component	GO:0044464	cell part	GO:0044459	plasma membrane part	GO:0016011	dystroglycan complex	3	comp6811_c0,comp4849_c0,comp7274_c0
GO:0005575	Cellular Component	GO:0044464	cell part	GO:0044459	plasma membrane part	GO:0031226	intrinsic to plasma membrane	25	comp6836_c0,comp3422_c1,comp44220_c0,comp1718_c0,comp5518_c0,comp1828_c0,comp6459_c0,comp7021_c0,comp6067_c0,comp11510_c0,comp51497_c0,comp9103_c0,comp3254_c0,comp8566_c0,comp8913_c0,comp3117_c0,comp7502_c0,comp863_c0,comp3665_c0,comp5932_c0,comp37307_c0,comp5188_c0,comp17644_c0,comp1552_c0,comp7047_c0
GO:0005575	Cellular Component	GO:0044464	cell part	GO:0044459	plasma membrane part	GO:0019897	extrinsic to plasma membrane	10	comp2205_c0,comp8276_c0,comp57284_c0,comp5173_c0,comp5204_c0,comp5435_c0,comp6715_c1,comp1843_c0,comp6203_c0,comp107231_c0
GO:0005575	Cellular Component	GO:0044464	cell part	GO:0042175	nuclear outer membrane-endoplasmic reticulum membrane network	GO:0005789	endoplasmic reticulum membrane	57	comp61450_c0,comp5434_c0,comp6388_c0,comp84082_c0,comp5813_c0,comp132239_c0,comp14066_c0,comp5852_c0,comp17929_c0,comp26343_c0,comp22331_c0,comp4897_c0,comp7373_c0,comp9976_c0,comp6675_c0,comp8758_c0,comp6553_c0,comp9465_c0,comp6231_c0,comp4642_c0,comp7558_c0,comp4885_c0,comp3950_c0,comp2405_c0,comp1714_c0,comp1542_c0,comp3345_c0,comp5916_c0,comp5949_c0,comp8230_c0,comp989_c0,comp5547_c0,comp7775…
GO:0005575	Cellular Component	GO:0044464	cell part	GO:0031975	envelope	GO:0030313	cell envelope	6	comp5908_c0,comp129723_c0,comp1551_c0,comp6435_c0,comp4241_c0,comp86464_c0
GO:0005575	Cellular Component	GO:0044464	cell part	GO:0031975	envelope	GO:0031967	organelle envelope	154	comp4106_c0,comp7320_c0,comp7213_c0,comp3819_c0,comp73477_c0,comp9088_c0,comp8490_c0,comp7201_c0,comp3435_c0,comp7742_c0,comp8526_c0,comp9462_c0,comp7258_c0,comp5093_c0,comp7520_c0,comp8411_c0,comp6668_c0,comp7294_c0,comp7349_c0,comp2992_c1,comp6506_c0,comp2522_c0,comp1527_c0,comp3944_c0,comp128746_c0,comp7353_c0,comp8102_c0,comp1791_c0,comp5068_c0,comp7285_c0,comp1854_c0,comp5000_c0,comp7128_c0,…
GO:0005575	Cellular Component	GO:0044464	cell part	GO:0042995	cell projection	GO:0005929	cilium	29	comp45081_c0,comp1773_c0,comp7012_c0,comp9955_c0,comp4423_c0,comp6231_c0,comp20600_c0,comp5619_c0,comp4315_c0,comp5188_c0,comp2100_c0,comp1695_c0,comp5533_c0,comp7754_c0,comp76795_c0,comp13330_c0,comp1156_c0,comp7120_c1,comp5554_c0,comp8314_c0,comp10314_c0,comp3404_c0,comp6883_c0,comp13834_c0,comp6692_c0,comp5803_c1,comp23206_c0,comp3036_c1,comp5312_c0
GO:0005575	Cellular Component	GO:0044464	cell part	GO:0042995	cell projection	GO:0044463	cell projection part	5	comp6849_c1,comp9307_c0,comp45081_c0,comp8314_c0,comp76795_c0
GO:0005575	Cellular Component	GO:0044464	cell part	GO:0005886	plasma membrane	GO:0044459	plasma membrane part	65	comp2353_c0,comp32947_c0,comp4849_c0,comp7566_c0,comp3317_c0,comp1828_c0,comp5518_c0,comp1843_c0,comp5435_c0,comp5173_c0,comp6811_c0,comp1552_c0,comp7047_c0,comp8276_c0,comp72521_c0,comp3117_c0,comp8566_c0,comp3665_c0,comp36887_c0,comp863_c0,comp6715_c1,comp5204_c0,comp9180_c0,comp7274_c0,comp1522_c0,comp3254_c0,comp70910_c0,comp8779_c0,comp3666_c0,comp6459_c0,comp4674_c0,comp5336_c0,comp107231_c…
GO:0005575	Cellular Component	GO:0045202	synapse	GO:0044456	synapse part	GO:0097060	synaptic membrane	1	comp26507_c0
GO:0005575	Cellular Component	GO:0032991	macromolecular complex	GO:0043234	protein complex	GO:0048492	ribulose bisphosphate carboxylase complex	2	comp6808_c0,comp132840_c0
GO:0005575	Cellular Component	GO:0032991	macromolecular complex	GO:0043234	protein complex	GO:0048476	Holliday junction resolvase complex	51	comp5857_c0,comp61647_c0,comp8407_c0,comp3874_c0,comp2281_c0,comp61062_c0,comp3856_c0,comp4518_c0,comp5375_c0,comp7019_c0,comp4910_c0,comp6027_c0,comp8460_c0,comp3212_c0,comp7438_c0,comp4063_c0,comp6687_c0,comp17149_c0,comp5358_c0,comp8372_c0,comp58114_c0,comp8760_c0,comp139549_c0,comp1987_c0,comp5100_c0,comp1462_c0,comp7306_c0,comp5599_c0,comp1724_c1,comp6058_c0,comp3501_c0,comp8653_c0,comp7810_…
GO:0005575	Cellular Component	GO:0032991	macromolecular complex	GO:0043234	protein complex	GO:0045275	respiratory chain complex III	8	comp3325_c0,comp8526_c0,comp4287_c0,comp1854_c0,comp5845_c0,comp2997_c0,comp2522_c0,comp7402_c0
GO:0005575	Cellular Component	GO:0032991	macromolecular complex	GO:0043234	protein complex	GO:0031082	BLOC complex	2	comp3349_c0,comp6992_c0
GO:0005575	Cellular Component	GO:0032991	macromolecular complex	GO:0043234	protein complex	GO:0022624	proteasome accessory complex	2	comp5373_c0,comp6835_c0
GO:0005575	Cellular Component	GO:0032991	macromolecular complex	GO:0043234	protein complex	GO:0033177	proton-transporting two-sector ATPase complex, proton-transporting domain	57	comp4417_c0,comp5312_c0,comp4308_c0,comp7457_c0,comp6692_c0,comp5670_c0,comp5053_c0,comp4275_c0,comp5084_c0,comp1853_c0,comp3978_c0,comp3064_c0,comp3089_c0,comp4227_c0,comp2132_c0,comp4845_c0,comp7777_c0,comp5529_c0,comp183644_c0,comp7201_c0,comp1725_c0,comp7261_c0,comp27616_c0,comp7742_c0,comp9191_c0,comp4106_c0,comp2118_c0,comp50293_c0,comp2817_c0,comp3863_c0,comp7486_c0,comp3934_c0,comp7320_c0…
GO:0005575	Cellular Component	GO:0032991	macromolecular complex	GO:0043234	protein complex	GO:0000940	condensed chromosome outer kinetochore	21	comp6829_c0,comp2011_c0,comp6809_c0,comp5816_c0,comp4930_c0,comp2817_c0,comp10893_c0,comp23647_c0,comp2049_c0,comp7411_c0,comp3530_c0,comp3039_c0,comp4275_c0,comp6268_c0,comp12824_c0,comp12437_c0,comp3482_c0,comp1030_c0,comp2812_c1,comp9194_c0,comp54358_c0
GO:0005575	Cellular Component	GO:0032991	macromolecular complex	GO:0043234	protein complex	GO:0034708	methyltransferase complex	8	comp8516_c0,comp2782_c0,comp5820_c0,comp11542_c0,comp1137_c0,comp13663_c0,comp3541_c0,comp8668_c0
GO:0005575	Cellular Component	GO:0032991	macromolecular complex	GO:0043234	protein complex	GO:0009521	photosystem	33	comp6372_c0,comp1385_c0,comp16718_c0,comp4817_c0,comp7298_c0,comp32805_c0,comp44489_c0,comp9304_c0,comp6992_c0,comp1806_c0,comp8709_c0,comp1595_c0,comp12491_c0,comp5830_c1,comp2114_c0,comp6383_c0,comp11627_c0,comp7892_c0,comp1912_c0,comp7018_c1,comp3792_c0,comp6324_c0,comp7434_c4,comp11656_c0,comp1872_c0,comp88369_c0,comp8673_c0,comp5729_c0,comp6124_c0,comp6514_c3,comp4898_c2,comp16077_c0,comp976…
GO:0005575	Cellular Component	GO:0032991	macromolecular complex	GO:0043234	protein complex	GO:0000307	cyclin-dependent protein kinase holoenzyme complex	1	comp8833_c0
GO:0005575	Cellular Component	GO:0032991	macromolecular complex	GO:0043234	protein complex	GO:0034702	ion channel complex	22	comp11510_c0,comp7021_c0,comp6067_c0,comp6459_c0,comp3666_c0,comp5518_c0,comp1828_c0,comp8779_c0,comp1718_c0,comp44220_c0,comp6836_c0,comp3422_c1,comp7566_c0,comp3254_c0,comp5188_c0,comp5932_c0,comp3665_c0,comp863_c0,comp36887_c0,comp7502_c0,comp8913_c0,comp1552_c0
GO:0005575	Cellular Component	GO:0032991	macromolecular complex	GO:0043234	protein complex	GO:0005839	proteasome core complex	9	comp6451_c0,comp1432_c0,comp9892_c0,comp8899_c0,comp1812_c0,comp3915_c0,comp9696_c0,comp4132_c0,comp1553_c0
GO:0005575	Cellular Component	GO:0032991	macromolecular complex	GO:0043234	protein complex	GO:0042611	MHC protein complex	2	comp4095_c0,comp70910_c0
GO:0005575	Cellular Component	GO:0032991	macromolecular complex	GO:0043234	protein complex	GO:0000502	proteasome complex	18	comp2639_c0,comp8118_c0,comp9662_c0,comp6451_c0,comp1432_c0,comp9892_c0,comp9045_c0,comp8899_c0,comp1812_c0,comp9048_c0,comp4222_c0,comp1553_c0,comp6612_c0,comp3915_c0,comp9696_c0,comp4132_c0,comp6835_c0,comp5373_c0
GO:0005575	Cellular Component	GO:0032991	macromolecular complex	GO:0043234	protein complex	GO:0005875	microtubule associated complex	20	comp7486_c0,comp5052_c0,comp6615_c0,comp45081_c0,comp15351_c0,comp4315_c0,comp7754_c0,comp5877_c1,comp7913_c0,comp4845_c0,comp43574_c0,comp2526_c0,comp5803_c0,comp10314_c0,comp163_c0,comp7181_c1,comp6471_c0,comp3036_c1,comp23206_c0,comp7433_c0
GO:0005575	Cellular Component	GO:0032991	macromolecular complex	GO:0043234	protein complex	GO:0033202	DNA helicase complex	52	comp8372_c0,comp17149_c0,comp5358_c0,comp6687_c0,comp4063_c0,comp6027_c0,comp8460_c0,comp3212_c0,comp7438_c0,comp7019_c0,comp5375_c0,comp4910_c0,comp3856_c0,comp4518_c0,comp61062_c0,comp7147_c0,comp2281_c0,comp3874_c0,comp8407_c0,comp5857_c0,comp61647_c0,comp1988_c0,comp15071_c0,comp9187_c0,comp2655_c0,comp4056_c0,comp1479_c0,comp7813_c0,comp1129_c0,comp6702_c0,comp5723_c0,comp1792_c0,comp4808_c0…
GO:0005575	Cellular Component	GO:0032991	macromolecular complex	GO:0043234	protein complex	GO:0000808	origin recognition complex	6	comp8511_c0,comp4046_c1,comp1099_c0,comp24768_c0,comp1099_c1,comp5089_c0
GO:0005575	Cellular Component	GO:0032991	macromolecular complex	GO:0043234	protein complex	GO:0031501	mannosyltransferase complex	6	comp3866_c0,comp3612_c0,comp5181_c0,comp1460_c0,comp5455_c0,comp5560_c0
GO:0005575	Cellular Component	GO:0032991	macromolecular complex	GO:0043234	protein complex	GO:0000346	transcription export complex	2	comp5533_c0,comp1629_c0
GO:0005575	Cellular Component	GO:0032991	macromolecular complex	GO:0043234	protein complex	GO:0070603	SWI/SNF superfamily-type complex	1	comp7147_c0
GO:0005575	Cellular Component	GO:0032991	macromolecular complex	GO:0043234	protein complex	GO:0000123	histone acetyltransferase complex	6	comp13099_c0,comp4913_c0,comp5658_c2,comp12798_c0,comp16405_c0,comp2897_c0
GO:0005575	Cellular Component	GO:0032991	macromolecular complex	GO:0043234	protein complex	GO:0030119	AP-type membrane coat adaptor complex	11	comp4276_c0,comp2209_c0,comp8686_c0,comp6832_c0,comp2844_c0,comp2854_c0,comp1788_c0,comp6514_c0,comp22343_c0,comp4485_c0,comp5660_c0
GO:0005575	Cellular Component	GO:0032991	macromolecular complex	GO:0043234	protein complex	GO:0032806	carboxy-terminal domain protein kinase complex	5	comp2735_c0,comp7020_c0,comp5695_c0,comp5877_c0,comp5646_c0
GO:0005575	Cellular Component	GO:0032991	macromolecular complex	GO:0043234	protein complex	GO:0000151	ubiquitin ligase complex	39	comp3705_c0,comp6683_c0,comp7295_c0,comp7287_c0,comp10665_c0,comp28921_c0,comp6072_c0,comp6758_c0,comp4284_c0,comp5353_c0,comp4905_c1,comp8662_c0,comp6777_c0,comp7419_c0,comp9992_c0,comp4920_c0,comp8491_c0,comp8421_c0,comp30486_c0,comp1242_c0,comp4033_c0,comp6228_c0,comp5549_c0,comp11809_c0,comp7288_c1,comp4164_c0,comp9464_c0,comp2062_c0,comp6207_c0,comp6605_c1,comp1937_c0,comp2623_c0,comp45143_c…
GO:0005575	Cellular Component	GO:0032991	macromolecular complex	GO:0043234	protein complex	GO:0034518	RNA cap binding complex	1	comp5643_c1
GO:0005575	Cellular Component	GO:0032991	macromolecular complex	GO:0043234	protein complex	GO:0000441	SSL2-core TFIIH complex	5	comp5646_c0,comp5877_c0,comp5695_c0,comp7020_c0,comp2735_c0
GO:0005575	Cellular Component	GO:0032991	macromolecular complex	GO:0043234	protein complex	GO:0005874	microtubule	5	comp2812_c1,comp3039_c0,comp6829_c0,comp3530_c0,comp12824_c0
GO:0005575	Cellular Component	GO:0032991	macromolecular complex	GO:0043234	protein complex	GO:0000178	exosome (RNase complex)	4	comp35553_c0,comp5006_c0,comp2294_c0,comp10722_c0
GO:0005575	Cellular Component	GO:0032991	macromolecular complex	GO:0043234	protein complex	GO:0016469	proton-transporting two-sector ATPase complex	97	comp7320_c0,comp7486_c0,comp2817_c0,comp2118_c0,comp4106_c0,comp7742_c0,comp27616_c0,comp8514_c0,comp1725_c0,comp7201_c0,comp5529_c0,comp4845_c0,comp5560_c0,comp1766_c0,comp2132_c0,comp4227_c0,comp3089_c0,comp3978_c0,comp3064_c0,comp1853_c0,comp5084_c0,comp9771_c0,comp7420_c0,comp40117_c0,comp5053_c0,comp6692_c0,comp5176_c1,comp4341_c0,comp7457_c0,comp1527_c0,comp7769_c0,comp4690_c0,comp6718_c0,c…
GO:0005575	Cellular Component	GO:0032991	macromolecular complex	GO:0043234	protein complex	GO:0046930	pore complex	32	comp7258_c0,comp5803_c0,comp7520_c0,comp6883_c0,comp6003_c0,comp6990_c0,comp2929_c0,comp6777_c1,comp4799_c0,comp1773_c0,comp5511_c0,comp2460_c0,comp6231_c0,comp6568_c0,comp9036_c0,comp6630_c0,comp7754_c0,comp5533_c0,comp2100_c0,comp11455_c0,comp9101_c0,comp3036_c1,comp1828_c0,comp5170_c0,comp128746_c0,comp87165_c0,comp45081_c0,comp7285_c0,comp6341_c0,comp6777_c2,comp7353_c0,comp3775_c0
GO:0005575	Cellular Component	GO:0032991	macromolecular complex	GO:0043234	protein complex	GO:0016010	dystrophin-associated glycoprotein complex	3	comp6811_c0,comp7274_c0,comp4849_c0
GO:0005575	Cellular Component	GO:0032991	macromolecular complex	GO:0043234	protein complex	GO:0030964	NADH dehydrogenase complex	1	comp2491_c0
GO:0005575	Cellular Component	GO:0032991	macromolecular complex	GO:0043234	protein complex	GO:0045277	respiratory chain complex IV	2	comp5236_c0,comp173891_c0
GO:0005575	Cellular Component	GO:0032991	macromolecular complex	GO:0043234	protein complex	GO:0071256	translocon complex	2	comp2405_c0,comp8758_c0
GO:0005575	Cellular Component	GO:0032991	macromolecular complex	GO:0043234	protein complex	GO:0008287	protein serine/threonine phosphatase complex	3	comp6463_c0,comp9411_c0,comp5778_c0
GO:0005575	Cellular Component	GO:0032991	macromolecular complex	GO:0043234	protein complex	GO:0005819	spindle	29	comp6643_c0,comp4930_c0,comp6785_c1,comp4907_c0,comp6809_c0,comp6829_c0,comp2011_c0,comp5816_c0,comp15186_c0,comp15187_c0,comp6139_c0,comp10893_c0,comp2817_c0,comp2049_c0,comp23647_c0,comp3039_c0,comp4275_c0,comp7411_c0,comp3530_c0,comp9194_c0,comp6634_c1,comp2812_c1,comp1030_c0,comp54358_c0,comp12824_c0,comp8829_c0,comp6268_c0,comp3482_c0,comp12437_c0
GO:0005575	Cellular Component	GO:0032991	macromolecular complex	GO:0043234	protein complex	GO:0005882	intermediate filament	2	comp7844_c0,comp5107_c0
GO:0005575	Cellular Component	GO:0032991	macromolecular complex	GO:0043234	protein complex	GO:0005667	transcription factor complex	41	comp3934_c0,comp3942_c0,comp4447_c0,comp6221_c0,comp6030_c0,comp1524_c0,comp2257_c0,comp1562_c0,comp5324_c0,comp2091_c0,comp1695_c0,comp5115_c0,comp4314_c0,comp11256_c0,comp10076_c0,comp2323_c0,comp8000_c0,comp7143_c0,comp4250_c0,comp1399_c0,comp6063_c1,comp7187_c1,comp4674_c0,comp8683_c0,comp4064_c0,comp3273_c0,comp3422_c1,comp1403_c0,comp6691_c0,comp6972_c0,comp1178_c0,comp1750_c0,comp2256_c1,c…
GO:0005575	Cellular Component	GO:0032991	macromolecular complex	GO:0043234	protein complex	GO:0043235	receptor complex	1	comp17644_c0
GO:0005575	Cellular Component	GO:0032991	macromolecular complex	GO:0043234	protein complex	GO:0030880	RNA polymerase complex	87	comp1532_c0,comp22296_c0,comp1178_c0,comp7185_c0,comp5250_c0,comp1403_c0,comp6691_c0,comp20580_c0,comp1223_c0,comp49779_c0,comp6972_c0,comp6277_c0,comp5013_c0,comp4136_c0,comp1398_c0,comp2213_c0,comp1480_c0,comp14676_c0,comp1524_c0,comp6030_c0,comp1562_c0,comp6175_c0,comp6730_c0,comp1695_c0,comp15811_c0,comp10076_c0,comp3819_c0,comp89551_c0,comp6276_c0,comp4447_c0,comp9029_c0,comp6063_c1,comp7187…
GO:0005575	Cellular Component	GO:0032991	macromolecular complex	GO:0043234	protein complex	GO:0030117	membrane coat	32	comp4485_c0,comp5660_c0,comp6514_c0,comp7251_c0,comp7882_c0,comp5645_c0,comp2118_c0,comp8897_c0,comp8686_c0,comp4276_c0,comp10866_c0,comp1788_c0,comp22343_c0,comp2844_c0,comp6323_c0,comp6832_c0,comp6406_c0,comp4238_c1,comp1295_c0,comp1451_c0,comp1008_c0,comp2209_c0,comp3668_c0,comp5551_c0,comp3317_c0,comp2854_c0,comp9814_c0,comp3807_c0,comp8639_c0,comp1536_c0,comp8787_c0,comp7781_c0
GO:0005575	Cellular Component	GO:0032991	macromolecular complex	GO:0043234	protein complex	GO:0000347	THO complex	2	comp1629_c0,comp5533_c0
GO:0005575	Cellular Component	GO:0032991	macromolecular complex	GO:0043234	protein complex	GO:0033178	proton-transporting two-sector ATPase complex, catalytic domain	28	comp4341_c0,comp88438_c0,comp7401_c0,comp5176_c1,comp5004_c0,comp8124_c0,comp3676_c0,comp7044_c0,comp1859_c0,comp5318_c0,comp8046_c0,comp7804_c0,comp5644_c0,comp7641_c0,comp6831_c0,comp4572_c0,comp40117_c0,comp7719_c0,comp5631_c2,comp8348_c0,comp7353_c0,comp40504_c0,comp9036_c0,comp8514_c0,comp5188_c0,comp61499_c0,comp1679_c0,comp2560_c0
GO:0005575	Cellular Component	GO:0032991	macromolecular complex	GO:0043234	protein complex	GO:0000776	kinetochore	26	comp2049_c0,comp10547_c0,comp23647_c0,comp10893_c0,comp2817_c0,comp5816_c0,comp10082_c0,comp6829_c0,comp8295_c0,comp6809_c0,comp2011_c0,comp4930_c0,comp3482_c0,comp12437_c0,comp12824_c0,comp6268_c0,comp1156_c0,comp54358_c0,comp9194_c0,comp2812_c1,comp1030_c0,comp6699_c0,comp3530_c0,comp7411_c0,comp4275_c0,comp3039_c0
GO:0005575	Cellular Component	GO:0032991	macromolecular complex	GO:0043234	protein complex	GO:0030076	light-harvesting complex	8	comp70976_c0,comp41045_c0,comp8044_c0,comp140497_c0,comp3351_c0,comp6117_c0,comp12949_c0,comp6027_c0
GO:0005575	Cellular Component	GO:0032991	macromolecular complex	GO:0043234	protein complex	GO:0070419	nonhomologous end joining complex	1	comp72323_c0
GO:0005575	Cellular Component	GO:0032991	macromolecular complex	GO:0043234	protein complex	GO:0030904	retromer complex	1	comp2754_c0
GO:0005575	Cellular Component	GO:0032991	macromolecular complex	GO:0043234	protein complex	GO:0042575	DNA polymerase complex	8	comp4416_c2,comp8312_c0,comp6628_c0,comp2281_c0,comp5762_c0,comp5378_c0,comp5018_c0,comp3856_c0
GO:0005575	Cellular Component	GO:0032991	macromolecular complex	GO:0043234	protein complex	GO:0016011	dystroglycan complex	3	comp6811_c0,comp4849_c0,comp7274_c0
GO:0005575	Cellular Component	GO:0032991	macromolecular complex	GO:0030529	ribonucleoprotein complex	GO:0030532	small nuclear ribonucleoprotein complex	2	comp2348_c0,comp5711_c0
GO:0005575	Cellular Component	GO:0032991	macromolecular complex	GO:0030529	ribonucleoprotein complex	GO:0044391	ribosomal subunit	18	comp6063_c0,comp11174_c0,comp4746_c0,comp6412_c0,comp1138_c0,comp5953_c0,comp6913_c0,comp11093_c0,comp5879_c0,comp7580_c0,comp5278_c0,comp4917_c0,comp7700_c0,comp4640_c0,comp5266_c0,comp6199_c0,comp4674_c0,comp9676_c0
GO:0005575	Cellular Component	GO:0032991	macromolecular complex	GO:0030529	ribonucleoprotein complex	GO:0005840	ribosome	20	comp6199_c0,comp4674_c0,comp9676_c0,comp5879_c0,comp7580_c0,comp5278_c0,comp4917_c0,comp4640_c0,comp7700_c0,comp61604_c0,comp5266_c0,comp6412_c0,comp4746_c0,comp1138_c0,comp5953_c0,comp11093_c0,comp6913_c0,comp6063_c0,comp11174_c0,comp5737_c0
GO:0005575	Cellular Component	GO:0032991	macromolecular complex	GO:0030529	ribonucleoprotein complex	GO:0005732	small nucleolar ribonucleoprotein complex	3	comp1535_c0,comp1258_c0,comp16457_c0
GO:0005575	Cellular Component	GO:0032991	macromolecular complex	GO:0030529	ribonucleoprotein complex	GO:0048500	signal recognition particle	5	comp8293_c0,comp5626_c1,comp1542_c0,comp7381_c0,comp4885_c0
GO:0005575	Cellular Component	GO:0032991	macromolecular complex	GO:0030529	ribonucleoprotein complex	GO:0030677	ribonuclease P complex	1	comp16457_c0
GO:0005575	Cellular Component	GO:0032991	macromolecular complex	GO:0030529	ribonucleoprotein complex	GO:0005681	spliceosomal complex	2	comp4527_c0,comp6343_c0
GO:0005575	Cellular Component	GO:0032991	macromolecular complex	GO:0030529	ribonucleoprotein complex	GO:0030684	preribosome	53	comp9814_c0,comp4636_c0,comp6853_c0,comp1600_c0,comp61647_c0,comp2418_c0,comp10095_c0,comp4184_c0,comp4567_c0,comp7890_c0,comp6573_c0,comp1338_c0,comp1552_c0,comp4881_c0,comp5563_c0,comp2980_c0,comp7322_c0,comp12798_c0,comp4112_c0,comp6192_c0,comp4879_c0,comp2298_c0,comp18341_c0,comp10227_c0,comp6263_c0,comp3029_c0,comp1930_c0,comp4972_c0,comp5973_c1,comp1846_c0,comp4310_c0,comp7412_c0,comp2367_c…
GO:0005575	Cellular Component	GO:0044421	extracellular region part	GO:0005578	proteinaceous extracellular matrix	GO:0005604	basement membrane	1	comp29041_c0
GO:0005575	Cellular Component	GO:0044421	extracellular region part	GO:0044217	other organism part	GO:0044216	other organism cell	80	comp1144_c0,comp7484_c0,comp128739_c0,comp3349_c0,comp1407_c0,comp7733_c0,comp4874_c0,comp1584_c1,comp138607_c0,comp10206_c0,comp6189_c0,comp9175_c0,comp12146_c0,comp6353_c1,comp1597_c0,comp6121_c1,comp4325_c0,comp2814_c0,comp8744_c0,comp2358_c0,comp5518_c0,comp826_c0,comp36312_c0,comp12664_c0,comp3835_c0,comp1171_c0,comp6131_c1,comp9326_c0,comp2567_c0,comp7929_c0,comp6582_c0,comp8099_c0,comp2977…
GO:0005575	Cellular Component	GO:0044421	extracellular region part	GO:0044217	other organism part	GO:0044279	other organism membrane	14	comp9892_c0,comp2358_c0,comp826_c0,comp6024_c0,comp5825_c0,comp3397_c0,comp74497_c0,comp7315_c0,comp6131_c1,comp6394_c0,comp5662_c0,comp1407_c0,comp7733_c0,comp7411_c1
GO:0005575	Cellular Component	GO:0044421	extracellular region part	GO:0044217	other organism part	GO:0033643	host cell part	80	comp7891_c0,comp4150_c0,comp6152_c0,comp6024_c0,comp3397_c0,comp827_c0,comp2651_c0,comp6826_c0,comp14960_c0,comp26443_c0,comp7239_c0,comp172555_c0,comp9794_c0,comp4735_c0,comp3145_c0,comp1846_c0,comp15218_c0,comp74497_c0,comp4406_c0,comp6394_c0,comp7411_c1,comp18341_c0,comp5548_c0,comp5825_c0,comp7315_c0,comp5563_c0,comp48770_c0,comp9776_c0,comp6439_c0,comp31137_c0,comp16457_c0,comp31373_c0,comp9…
GO:0005575	Cellular Component	GO:0044421	extracellular region part	GO:0043245	extraorganismal space	GO:0044215	other organism	80	comp1597_c0,comp9175_c0,comp12146_c0,comp6353_c1,comp6189_c0,comp1584_c1,comp4874_c0,comp10206_c0,comp138607_c0,comp7733_c0,comp1407_c0,comp128739_c0,comp3349_c0,comp1144_c0,comp7484_c0,comp4108_c0,comp5061_c0,comp6775_c0,comp5041_c0,comp7309_c0,comp10237_c0,comp3665_c0,comp12492_c0,comp2977_c0,comp8099_c0,comp9326_c0,comp7929_c0,comp6582_c0,comp2567_c0,comp12664_c0,comp1171_c0,comp3835_c0,comp61…
GO:0005575	Cellular Component	GO:0019012	virion	GO:0044423	virion part	GO:0019028	viral capsid	28	comp7166_c0,comp1985_c0,comp2462_c0,comp7183_c0,comp5463_c0,comp84386_c0,comp7390_c0,comp14052_c0,comp2294_c0,comp3894_c0,comp4619_c0,comp4670_c0,comp6908_c0,comp4462_c0,comp3155_c0,comp2266_c0,comp5132_c0,comp10623_c0,comp4459_c1,comp1600_c0,comp6947_c1,comp4452_c0,comp7383_c1,comp88190_c0,comp6514_c2,comp71056_c0,comp17199_c0,comp6986_c0
GO:0005575	Cellular Component	GO:0019012	virion	GO:0044423	virion part	GO:0036338	viral membrane	86	comp6366_c0,comp4721_c0,comp10103_c0,comp10025_c0,comp6474_c0,comp6792_c0,comp26952_c0,comp15026_c0,comp4709_c0,comp1791_c0,comp5822_c0,comp15275_c0,comp4593_c0,comp11794_c0,comp1620_c0,comp5556_c0,comp7315_c0,comp4926_c0,comp84386_c0,comp8026_c0,comp4365_c0,comp4444_c0,comp1539_c0,comp9351_c0,comp4172_c0,comp8762_c0,comp4426_c1,comp6591_c0,comp5751_c0,comp2100_c0,comp6770_c0,comp2834_c0,comp6961…
GO:0005575	Cellular Component	GO:0005576	extracellular region	GO:0044421	extracellular region part	GO:0044217	other organism part	80	comp9326_c0,comp2567_c0,comp7929_c0,comp6582_c0,comp12664_c0,comp6131_c1,comp1171_c0,comp3835_c0,comp36312_c0,comp826_c0,comp5518_c0,comp2358_c0,comp4325_c0,comp6121_c1,comp8744_c0,comp2814_c0,comp4108_c0,comp5061_c0,comp6775_c0,comp5041_c0,comp12492_c0,comp3665_c0,comp10237_c0,comp7309_c0,comp2977_c0,comp8099_c0,comp1407_c0,comp7733_c0,comp3349_c0,comp128739_c0,comp1144_c0,comp7484_c0,comp1597_c…
GO:0005575	Cellular Component	GO:0005576	extracellular region	GO:0044421	extracellular region part	GO:0043245	extraorganismal space	80	comp18341_c0,comp5548_c0,comp5825_c0,comp7315_c0,comp48770_c0,comp5563_c0,comp9776_c0,comp6439_c0,comp31137_c0,comp16457_c0,comp31373_c0,comp9892_c0,comp2535_c0,comp4184_c0,comp1476_c0,comp7070_c0,comp6356_c0,comp5662_c0,comp7891_c0,comp4150_c0,comp6152_c0,comp6024_c0,comp3397_c0,comp827_c0,comp2651_c0,comp6826_c0,comp14960_c0,comp7239_c0,comp26443_c0,comp172555_c0,comp9794_c0,comp4735_c0,comp314…
GO:0005575	Cellular Component	GO:0005576	extracellular region	GO:0044421	extracellular region part	GO:0005578	proteinaceous extracellular matrix	10	comp6064_c1,comp2100_c0,comp5312_c0,comp6849_c1,comp7754_c0,comp54358_c0,comp4845_c0,comp29041_c0,comp3863_c0,comp23693_c0
GO:0005575	Cellular Component	GO:0005576	extracellular region	GO:0044421	extracellular region part	GO:0005604	basement membrane	1	comp29041_c0
GO:0005575	Cellular Component	GO:0005576	extracellular region	GO:0044421	extracellular region part	GO:0005615	extracellular space	19	comp10314_c0,comp3404_c0,comp6883_c0,comp13545_c0,comp13330_c0,comp2812_c1,comp5803_c1,comp23206_c0,comp4521_c0,comp9351_c0,comp6405_c0,comp6692_c0,comp11510_c0,comp1915_c0,comp2100_c0,comp7754_c0,comp15026_c0,comp1532_c0,comp4315_c0
GO:0005575	Cellular Component	GO:0044422	organelle part	GO:0000313	organellar ribosome	GO:0000314	organellar small ribosomal subunit	2	comp5278_c0,comp4640_c0
GO:0005575	Cellular Component	GO:0044422	organelle part	GO:0000313	organellar ribosome	GO:0005761	mitochondrial ribosome	2	comp4640_c0,comp5278_c0
GO:0005575	Cellular Component	GO:0044422	organelle part	GO:0043233	organelle lumen	GO:0070013	intracellular organelle lumen	542	comp4640_c0,comp5534_c0,comp4326_c0,comp3069_c0,comp6255_c0,comp2448_c0,comp3718_c0,comp5606_c0,comp3545_c0,comp8460_c0,comp3605_c0,comp10722_c0,comp3944_c0,comp6779_c0,comp7089_c0,comp5825_c0,comp4342_c0,comp1099_c0,comp5897_c0,comp3976_c0,comp4041_c0,comp1739_c0,comp2812_c1,comp6932_c1,comp4412_c0,comp8749_c0,comp9794_c0,comp5180_c0,comp5723_c0,comp6826_c0,comp5610_c0,comp6829_c0,comp59864_c0,c…
GO:0005575	Cellular Component	GO:0044422	organelle part	GO:0031090	organelle membrane	GO:0000139	Golgi membrane	21	comp1460_c0,comp3866_c0,comp1295_c0,comp5455_c0,comp1915_c0,comp8897_c0,comp2118_c0,comp6323_c0,comp87559_c0,comp3612_c0,comp1788_c0,comp3317_c0,comp5181_c0,comp5405_c1,comp2890_c0,comp54358_c0,comp5560_c0,comp1536_c0,comp8639_c0,comp4238_c1,comp9814_c0
GO:0005575	Cellular Component	GO:0044422	organelle part	GO:0031090	organelle membrane	GO:0005789	endoplasmic reticulum membrane	57	comp61450_c0,comp5434_c0,comp6388_c0,comp84082_c0,comp5813_c0,comp132239_c0,comp14066_c0,comp5852_c0,comp17929_c0,comp26343_c0,comp22331_c0,comp4897_c0,comp7373_c0,comp9976_c0,comp6675_c0,comp8758_c0,comp6553_c0,comp9465_c0,comp6231_c0,comp4642_c0,comp7558_c0,comp4885_c0,comp3950_c0,comp2405_c0,comp1714_c0,comp1542_c0,comp3345_c0,comp5916_c0,comp5949_c0,comp8230_c0,comp989_c0,comp5547_c0,comp7775…
GO:0005575	Cellular Component	GO:0044422	organelle part	GO:0031090	organelle membrane	GO:0019866	organelle inner membrane	86	comp4417_c0,comp3475_c0,comp104249_c0,comp88438_c0,comp7804_c0,comp5845_c0,comp2095_c0,comp6725_c0,comp1959_c0,comp2997_c0,comp7777_c0,comp183644_c0,comp6136_c0,comp5015_c0,comp5188_c0,comp5236_c0,comp7261_c0,comp9191_c0,comp13266_c0,comp4272_c0,comp7402_c0,comp5197_c0,comp5004_c0,comp7401_c0,comp5644_c0,comp7044_c0,comp6867_c0,comp22225_c0,comp79639_c0,comp3722_c0,comp2483_c0,comp8488_c0,comp230…
GO:0005575	Cellular Component	GO:0044422	organelle part	GO:0031090	organelle membrane	GO:0031903	microbody membrane	16	comp8168_c0,comp17149_c0,comp7232_c0,comp6952_c0,comp49499_c0,comp11224_c0,comp1147_c0,comp7009_c0,comp16102_c0,comp10536_c0,comp2383_c0,comp6126_c1,comp4948_c1,comp5327_c0,comp10535_c0,comp8477_c0
GO:0005575	Cellular Component	GO:0044422	organelle part	GO:0031090	organelle membrane	GO:0012506	vesicle membrane	23	comp8639_c0,comp1536_c0,comp9814_c0,comp6406_c0,comp4238_c1,comp3807_c0,comp8787_c0,comp7781_c0,comp1788_c0,comp10866_c0,comp3317_c0,comp5551_c0,comp6323_c0,comp3668_c0,comp8897_c0,comp1008_c0,comp2118_c0,comp43970_c0,comp7251_c0,comp7882_c0,comp1295_c0,comp5645_c0,comp1451_c0
GO:0005575	Cellular Component	GO:0044422	organelle part	GO:0031090	organelle membrane	GO:0010008	endosome membrane	1	comp1509_c0
GO:0005575	Cellular Component	GO:0044422	organelle part	GO:0031090	organelle membrane	GO:0031966	mitochondrial membrane	100	comp3495_c0,comp7719_c0,comp4340_c1,comp5000_c0,comp7128_c0,comp6259_c0,comp3676_c0,comp5471_c0,comp5419_c0,comp1527_c0,comp2522_c0,comp6506_c0,comp3075_c0,comp2992_c1,comp4403_c0,comp6718_c0,comp4690_c0,comp63446_c0,comp4988_c0,comp1854_c0,comp5068_c0,comp8113_c0,comp4845_c0,comp8411_c0,comp173891_c0,comp2132_c0,comp7349_c0,comp4287_c0,comp5053_c0,comp7784_c0,comp7294_c0,comp9895_c0,comp6668_c0,…
GO:0005575	Cellular Component	GO:0044422	organelle part	GO:0031090	organelle membrane	GO:0031300	intrinsic to organelle membrane	62	comp5455_c0,comp14066_c0,comp5813_c0,comp6952_c0,comp84082_c0,comp61450_c0,comp11224_c0,comp5434_c0,comp1915_c0,comp1567_c0,comp2769_c0,comp8758_c0,comp6553_c0,comp7232_c0,comp17929_c0,comp26343_c0,comp3866_c0,comp22331_c0,comp2405_c0,comp1714_c0,comp3345_c0,comp5560_c0,comp2890_c0,comp3950_c0,comp4642_c0,comp3904_c0,comp16102_c0,comp10536_c0,comp1873_c0,comp7775_c0,comp5547_c0,comp5181_c0,comp54…
GO:0005575	Cellular Component	GO:0044422	organelle part	GO:0031090	organelle membrane	GO:0031965	nuclear membrane	7	comp7977_c0,comp2483_c0,comp4690_c0,comp2769_c0,comp1567_c0,comp1791_c0,comp6867_c0
GO:0005575	Cellular Component	GO:0044422	organelle part	GO:0031090	organelle membrane	GO:0031312	extrinsic to organelle membrane	1	comp5327_c0
GO:0005575	Cellular Component	GO:0044422	organelle part	GO:0031090	organelle membrane	GO:0031968	organelle outer membrane	20	comp8411_c0,comp2417_c1,comp6044_c0,comp7128_c0,comp4340_c1,comp4482_c0,comp6259_c0,comp7859_c0,comp9895_c0,comp7294_c0,comp6938_c0,comp10488_c0,comp7213_c0,comp48777_c0,comp5457_c0,comp4403_c0,comp6506_c0,comp8783_c0,comp6778_c0,comp9088_c0
GO:0005575	Cellular Component	GO:0044422	organelle part	GO:0031090	organelle membrane	GO:0005774	vacuolar membrane	7	comp1859_c0,comp9036_c0,comp8046_c0,comp5318_c0,comp2560_c0,comp6831_c0,comp7353_c0
GO:0005575	Cellular Component	GO:0044422	organelle part	GO:0044449	contractile fiber part	GO:0036379	myofilament	1	comp10314_c0
GO:0005575	Cellular Component	GO:0044422	organelle part	GO:0044449	contractile fiber part	GO:0030017	sarcomere	1	comp10314_c0
GO:0005575	Cellular Component	GO:0044422	organelle part	GO:0044446	intracellular organelle part	GO:0031984	organelle subcompartment	6	comp1460_c0,comp5560_c0,comp5455_c0,comp3612_c0,comp3866_c0,comp5181_c0
GO:0005575	Cellular Component	GO:0044422	organelle part	GO:0044446	intracellular organelle part	GO:0070013	intracellular organelle lumen	542	comp4640_c0,comp5534_c0,comp4326_c0,comp3069_c0,comp6255_c0,comp2448_c0,comp3718_c0,comp5606_c0,comp3545_c0,comp8460_c0,comp3605_c0,comp10722_c0,comp3944_c0,comp6779_c0,comp7089_c0,comp5825_c0,comp4342_c0,comp1099_c0,comp5897_c0,comp3976_c0,comp4041_c0,comp1739_c0,comp2812_c1,comp6932_c1,comp4412_c0,comp8749_c0,comp9794_c0,comp5180_c0,comp5723_c0,comp6826_c0,comp5610_c0,comp6829_c0,comp59864_c0,c…
GO:0005575	Cellular Component	GO:0044422	organelle part	GO:0044446	intracellular organelle part	GO:0044438	microbody part	16	comp10536_c0,comp16102_c0,comp8477_c0,comp10535_c0,comp5327_c0,comp2383_c0,comp6126_c1,comp4948_c1,comp49499_c0,comp6952_c0,comp7009_c0,comp1147_c0,comp11224_c0,comp8168_c0,comp7232_c0,comp17149_c0
GO:0005575	Cellular Component	GO:0044422	organelle part	GO:0044446	intracellular organelle part	GO:0044428	nuclear part	637	comp1711_c0,comp12437_c0,comp10623_c0,comp8662_c0,comp5130_c0,comp54358_c0,comp3947_c0,comp8421_c0,comp5658_c2,comp6103_c0,comp4651_c0,comp7125_c0,comp23647_c0,comp6744_c0,comp1854_c1,comp6654_c0,comp1683_c0,comp5877_c0,comp10665_c0,comp39907_c0,comp7893_c0,comp5899_c0,comp46150_c0,comp5587_c0,comp6673_c0,comp2407_c0,comp8934_c0,comp6990_c0,comp60846_c0,comp4104_c0,comp8511_c0,comp1129_c0,comp163…
GO:0005575	Cellular Component	GO:0044422	organelle part	GO:0044446	intracellular organelle part	GO:0044391	ribosomal subunit	18	comp6063_c0,comp11174_c0,comp4746_c0,comp6412_c0,comp1138_c0,comp5953_c0,comp6913_c0,comp11093_c0,comp5879_c0,comp7580_c0,comp5278_c0,comp4917_c0,comp7700_c0,comp4640_c0,comp5266_c0,comp6199_c0,comp4674_c0,comp9676_c0
GO:0005575	Cellular Component	GO:0044422	organelle part	GO:0044446	intracellular organelle part	GO:0031970	organelle envelope lumen	8	comp8102_c0,comp20690_c0,comp10129_c0,comp3944_c0,comp4272_c0,comp8476_c0,comp7791_c0,comp5093_c0
GO:0005575	Cellular Component	GO:0044422	organelle part	GO:0044446	intracellular organelle part	GO:0044435	plastid part	53	comp1046_c0,comp5358_c0,comp17149_c0,comp5629_c0,comp4063_c0,comp6367_c0,comp3212_c0,comp3075_c0,comp7019_c0,comp4518_c0,comp7181_c1,comp8173_c0,comp61062_c0,comp7147_c0,comp2281_c0,comp3874_c0,comp61647_c0,comp5857_c0,comp1149_c0,comp9088_c0,comp15071_c0,comp2655_c0,comp7813_c0,comp7486_c0,comp4057_c0,comp6702_c0,comp5723_c0,comp132840_c0,comp1792_c0,comp93424_c0,comp8683_c0,comp5018_c0,comp1661…
GO:0005575	Cellular Component	GO:0044422	organelle part	GO:0044446	intracellular organelle part	GO:0044431	Golgi apparatus part	41	comp5816_c0,comp3866_c0,comp2157_c0,comp1915_c0,comp8897_c0,comp2118_c0,comp1503_c0,comp7001_c0,comp5455_c0,comp23206_c0,comp87559_c0,comp1788_c0,comp5181_c0,comp1471_c0,comp5405_c1,comp6323_c0,comp1049_c0,comp4238_c1,comp8760_c0,comp2890_c0,comp11582_c0,comp5560_c0,comp1295_c0,comp6341_c0,comp5363_c0,comp1460_c0,comp10940_c0,comp3800_c1,comp3612_c0,comp1112_c0,comp8293_c0,comp3317_c0,comp4127_c0…
GO:0005575	Cellular Component	GO:0044422	organelle part	GO:0044446	intracellular organelle part	GO:0044441	cilium part	2	comp8314_c0,comp76795_c0
GO:0005575	Cellular Component	GO:0044422	organelle part	GO:0044446	intracellular organelle part	GO:0031300	intrinsic to organelle membrane	62	comp5455_c0,comp14066_c0,comp5813_c0,comp6952_c0,comp84082_c0,comp61450_c0,comp11224_c0,comp5434_c0,comp1915_c0,comp1567_c0,comp2769_c0,comp8758_c0,comp6553_c0,comp7232_c0,comp17929_c0,comp26343_c0,comp3866_c0,comp22331_c0,comp2405_c0,comp1714_c0,comp3345_c0,comp5560_c0,comp2890_c0,comp3950_c0,comp4642_c0,comp3904_c0,comp16102_c0,comp10536_c0,comp1873_c0,comp7775_c0,comp5547_c0,comp5181_c0,comp54…
GO:0005575	Cellular Component	GO:0044422	organelle part	GO:0044446	intracellular organelle part	GO:0044429	mitochondrial part	124	comp6687_c1,comp5197_c0,comp7402_c0,comp10129_c0,comp4272_c0,comp9191_c0,comp13266_c0,comp8783_c0,comp5236_c0,comp7261_c0,comp5188_c0,comp6136_c0,comp5015_c0,comp26343_c0,comp3118_c0,comp183644_c0,comp2997_c0,comp7777_c0,comp2417_c1,comp1959_c0,comp6725_c0,comp2095_c0,comp5845_c0,comp7804_c0,comp7859_c0,comp88438_c0,comp10488_c0,comp104249_c0,comp3475_c0,comp4417_c0,comp48777_c0,comp1854_c1,comp6…
GO:0005575	Cellular Component	GO:0044422	organelle part	GO:0044446	intracellular organelle part	GO:0031312	extrinsic to organelle membrane	1	comp5327_c0
GO:0005575	Cellular Component	GO:0044422	organelle part	GO:0044446	intracellular organelle part	GO:0044430	cytoskeletal part	152	comp23647_c0,comp6737_c0,comp6643_c0,comp103414_c0,comp54358_c0,comp1559_c0,comp4929_c0,comp12437_c0,comp11721_c0,comp7363_c0,comp13552_c0,comp5052_c0,comp6139_c0,comp2682_c0,comp2049_c0,comp879_c0,comp1597_c0,comp7251_c0,comp6665_c0,comp6306_c0,comp2489_c0,comp16645_c0,comp18349_c0,comp7654_c0,comp6883_c0,comp6003_c0,comp1851_c0,comp4275_c0,comp63240_c0,comp1486_c0,comp7810_c0,comp7691_c0,comp62…
GO:0005575	Cellular Component	GO:0044422	organelle part	GO:0044446	intracellular organelle part	GO:0044440	endosomal part	1	comp1509_c0
GO:0005575	Cellular Component	GO:0044422	organelle part	GO:0044446	intracellular organelle part	GO:0044433	cytoplasmic vesicle part	29	comp7781_c0,comp8787_c0,comp6406_c0,comp3807_c0,comp4238_c1,comp9814_c0,comp1536_c0,comp8639_c0,comp6117_c0,comp6323_c0,comp5551_c0,comp41045_c0,comp10866_c0,comp70976_c0,comp3317_c0,comp1788_c0,comp43970_c0,comp140497_c0,comp2118_c0,comp1008_c0,comp3351_c0,comp3668_c0,comp8897_c0,comp6027_c0,comp1451_c0,comp5645_c0,comp1295_c0,comp7882_c0,comp7251_c0
GO:0005575	Cellular Component	GO:0044422	organelle part	GO:0044446	intracellular organelle part	GO:0044437	vacuolar part	8	comp7353_c0,comp8046_c0,comp5318_c0,comp1859_c0,comp9036_c0,comp7929_c0,comp6831_c0,comp2560_c0
GO:0005575	Cellular Component	GO:0044422	organelle part	GO:0044446	intracellular organelle part	GO:0044427	chromosomal part	225	comp1054_c0,comp7118_c0,comp7579_c0,comp3026_c0,comp4547_c0,comp7411_c0,comp3856_c0,comp5826_c0,comp1608_c0,comp12824_c0,comp4419_c0,comp1156_c0,comp5857_c0,comp1357_c0,comp6796_c0,comp2011_c0,comp5465_c0,comp1097_c0,comp7335_c1,comp4930_c0,comp9680_c0,comp18341_c0,comp20401_c0,comp4046_c1,comp4910_c0,comp6083_c0,comp6973_c0,comp60813_c0,comp9570_c0,comp3530_c0,comp8984_c0,comp5018_c0,comp6067_c0…
GO:0005575	Cellular Component	GO:0044422	organelle part	GO:0044446	intracellular organelle part	GO:0031967	organelle envelope	154	comp4106_c0,comp7320_c0,comp7213_c0,comp3819_c0,comp73477_c0,comp9088_c0,comp8490_c0,comp7201_c0,comp3435_c0,comp7742_c0,comp8526_c0,comp9462_c0,comp7258_c0,comp5093_c0,comp7520_c0,comp8411_c0,comp6668_c0,comp7294_c0,comp7349_c0,comp2992_c1,comp6506_c0,comp2522_c0,comp1527_c0,comp3944_c0,comp128746_c0,comp7353_c0,comp8102_c0,comp1791_c0,comp5068_c0,comp7285_c0,comp1854_c0,comp5000_c0,comp7128_c0,…
GO:0005575	Cellular Component	GO:0044422	organelle part	GO:0044446	intracellular organelle part	GO:0044432	endoplasmic reticulum part	100	comp5295_c0,comp10693_c0,comp2664_c0,comp1240_c1,comp6392_c0,comp6123_c0,comp6715_c2,comp9059_c0,comp6333_c0,comp4234_c1,comp427_c0,comp10107_c0,comp1817_c0,comp5493_c1,comp5643_c1,comp1956_c0,comp10041_c0,comp2411_c0,comp4339_c0,comp6105_c0,comp3264_c0,comp5447_c0,comp11926_c0,comp4642_c0,comp4739_c0,comp3950_c0,comp3345_c0,comp2405_c0,comp18104_c0,comp5916_c0,comp5547_c0,comp7294_c0,comp7775_c0…
GO:0005575	Cellular Component	GO:0044422	organelle part	GO:0044461	bacterial-type flagellum part	GO:0030694	bacterial-type flagellum basal body, rod	1	comp9307_c0
GO:0005575	Cellular Component	GO:0044422	organelle part	GO:0044461	bacterial-type flagellum part	GO:0009426	bacterial-type flagellum basal body, distal rod	1	comp9307_c0
GO:0005575	Cellular Component	GO:0044422	organelle part	GO:0044461	bacterial-type flagellum part	GO:0009425	bacterial-type flagellum basal body	1	comp9307_c0
GO:0005575	Cellular Component	GO:0044425	membrane part	GO:0005789	endoplasmic reticulum membrane	GO:0030867	rough endoplasmic reticulum membrane	6	comp8758_c0,comp4885_c0,comp1542_c0,comp2405_c0,comp8293_c0,comp5626_c1
GO:0005575	Cellular Component	GO:0044425	membrane part	GO:0005789	endoplasmic reticulum membrane	GO:0031227	intrinsic to endoplasmic reticulum membrane	20	comp8758_c0,comp4787_c0,comp61450_c0,comp14066_c0,comp5493_c1,comp5813_c0,comp5547_c0,comp5916_c0,comp989_c0,comp6715_c2,comp8230_c0,comp1873_c0,comp4642_c0,comp8126_c0,comp1714_c0,comp2405_c0,comp1240_c1,comp3345_c0,comp3950_c0,comp2664_c0
GO:0005575	Cellular Component	GO:0044425	membrane part	GO:0044455	mitochondrial membrane part	GO:0005746	mitochondrial respiratory chain	11	comp2997_c0,comp2522_c0,comp7402_c0,comp5845_c0,comp173891_c0,comp8526_c0,comp5236_c0,comp1854_c0,comp4287_c0,comp3325_c0,comp2491_c0
GO:0005575	Cellular Component	GO:0044425	membrane part	GO:0044455	mitochondrial membrane part	GO:0005753	mitochondrial proton-transporting ATP synthase complex	32	comp8041_c0,comp1854_c1,comp1527_c0,comp61499_c0,comp4690_c0,comp6718_c0,comp2304_c0,comp3495_c0,comp7719_c0,comp5644_c0,comp3676_c0,comp7044_c0,comp5471_c0,comp5419_c0,comp5004_c0,comp7401_c0,comp7320_c0,comp4106_c0,comp5188_c0,comp7261_c0,comp7742_c0,comp9191_c0,comp183644_c0,comp7201_c0,comp4845_c0,comp7777_c0,comp2132_c0,comp7804_c0,comp5053_c0,comp4417_c0,comp88438_c0,comp4341_c0
GO:0005575	Cellular Component	GO:0044425	membrane part	GO:0034702	ion channel complex	GO:0034703	cation channel complex	22	comp3254_c0,comp7566_c0,comp11510_c0,comp7021_c0,comp6067_c0,comp6459_c0,comp3666_c0,comp5518_c0,comp1828_c0,comp1718_c0,comp8779_c0,comp44220_c0,comp3422_c1,comp6836_c0,comp1552_c0,comp5188_c0,comp5932_c0,comp3665_c0,comp863_c0,comp36887_c0,comp8913_c0,comp7502_c0
GO:0005575	Cellular Component	GO:0044425	membrane part	GO:0009521	photosystem	GO:0009522	photosystem I	3	comp16718_c0,comp8673_c0,comp9766_c0
GO:0005575	Cellular Component	GO:0044425	membrane part	GO:0009521	photosystem	GO:0009523	photosystem II	17	comp3792_c0,comp1872_c0,comp1385_c0,comp7434_c4,comp88369_c0,comp44489_c0,comp6992_c0,comp6514_c3,comp6124_c0,comp1806_c0,comp8709_c0,comp1595_c0,comp4898_c2,comp5830_c1,comp12491_c0,comp7892_c0,comp7018_c1
GO:0005575	Cellular Component	GO:0044425	membrane part	GO:0044453	nuclear membrane part	GO:0031229	intrinsic to nuclear inner membrane	7	comp1791_c0,comp6867_c0,comp2769_c0,comp1567_c0,comp4690_c0,comp7977_c0,comp2483_c0
GO:0005575	Cellular Component	GO:0044425	membrane part	GO:0030117	membrane coat	GO:0030120	vesicle coat	21	comp9814_c0,comp3807_c0,comp6406_c0,comp4238_c1,comp8639_c0,comp1536_c0,comp8787_c0,comp7781_c0,comp5551_c0,comp3317_c0,comp10866_c0,comp1788_c0,comp6323_c0,comp2118_c0,comp8897_c0,comp3668_c0,comp1295_c0,comp7882_c0,comp7251_c0,comp5645_c0,comp1451_c0
GO:0005575	Cellular Component	GO:0044425	membrane part	GO:0030117	membrane coat	GO:0030119	AP-type membrane coat adaptor complex	11	comp4276_c0,comp2209_c0,comp8686_c0,comp6832_c0,comp2844_c0,comp2854_c0,comp1788_c0,comp6514_c0,comp22343_c0,comp4485_c0,comp5660_c0
GO:0005575	Cellular Component	GO:0044425	membrane part	GO:0030117	membrane coat	GO:0030118	clathrin coat	13	comp4485_c0,comp5660_c0,comp22343_c0,comp3317_c0,comp6514_c0,comp1788_c0,comp2854_c0,comp2844_c0,comp2118_c0,comp6832_c0,comp8686_c0,comp2209_c0,comp4276_c0
GO:0005575	Cellular Component	GO:0044425	membrane part	GO:0030964	NADH dehydrogenase complex	GO:0045271	respiratory chain complex I	1	comp2491_c0
GO:0005575	Cellular Component	GO:0044425	membrane part	GO:0033177	proton-transporting two-sector ATPase complex, proton-transporting domain	GO:0045263	proton-transporting ATP synthase complex, coupling factor F(o)	21	comp3495_c0,comp7777_c0,comp4845_c0,comp2132_c0,comp5419_c0,comp5471_c0,comp5053_c0,comp4417_c0,comp1854_c1,comp8041_c0,comp7320_c0,comp1527_c0,comp4106_c0,comp6718_c0,comp4690_c0,comp9191_c0,comp7742_c0,comp7261_c0,comp7201_c0,comp183644_c0,comp2304_c0
GO:0005575	Cellular Component	GO:0044425	membrane part	GO:0019898	extrinsic to membrane	GO:0031312	extrinsic to organelle membrane	1	comp5327_c0
GO:0005575	Cellular Component	GO:0044425	membrane part	GO:0019898	extrinsic to membrane	GO:0019897	extrinsic to plasma membrane	10	comp2205_c0,comp8276_c0,comp57284_c0,comp5173_c0,comp5204_c0,comp5435_c0,comp6715_c1,comp1843_c0,comp6203_c0,comp107231_c0
GO:0005575	Cellular Component	GO:0044425	membrane part	GO:0016469	proton-transporting two-sector ATPase complex	GO:0033178	proton-transporting two-sector ATPase complex, catalytic domain	28	comp4341_c0,comp88438_c0,comp7401_c0,comp5176_c1,comp5004_c0,comp8124_c0,comp3676_c0,comp7044_c0,comp1859_c0,comp5318_c0,comp8046_c0,comp7804_c0,comp5644_c0,comp7641_c0,comp6831_c0,comp4572_c0,comp40117_c0,comp7719_c0,comp5631_c2,comp8348_c0,comp7353_c0,comp40504_c0,comp9036_c0,comp8514_c0,comp5188_c0,comp61499_c0,comp1679_c0,comp2560_c0
GO:0005575	Cellular Component	GO:0044425	membrane part	GO:0016469	proton-transporting two-sector ATPase complex	GO:0045259	proton-transporting ATP synthase complex	51	comp5644_c0,comp7641_c0,comp5067_c1,comp8124_c0,comp7044_c0,comp3676_c0,comp5419_c0,comp5471_c0,comp5004_c0,comp7401_c0,comp3495_c0,comp7719_c0,comp4572_c0,comp1942_c0,comp4284_c0,comp40504_c0,comp2304_c0,comp8041_c0,comp1854_c1,comp1527_c0,comp47861_c0,comp1679_c0,comp7677_c0,comp61499_c0,comp7769_c0,comp4690_c0,comp6718_c0,comp7804_c0,comp5053_c0,comp4417_c0,comp88438_c0,comp5176_c1,comp4341_c0…
GO:0005575	Cellular Component	GO:0044425	membrane part	GO:0016469	proton-transporting two-sector ATPase complex	GO:0033176	proton-transporting V-type ATPase complex	34	comp5670_c0,comp6692_c0,comp4275_c0,comp4308_c0,comp5312_c0,comp7457_c0,comp3978_c0,comp3089_c0,comp4227_c0,comp6831_c0,comp8514_c0,comp9036_c0,comp5529_c0,comp1725_c0,comp7486_c0,comp3934_c0,comp2560_c0,comp50293_c0,comp2817_c0,comp3863_c0,comp6064_c1,comp5318_c0,comp8046_c0,comp1859_c0,comp5606_c0,comp2880_c0,comp38198_c0,comp54358_c0,comp13552_c0,comp5144_c1,comp4978_c0,comp8348_c0,comp7353_c0…
GO:0005575	Cellular Component	GO:0044425	membrane part	GO:0016469	proton-transporting two-sector ATPase complex	GO:0033177	proton-transporting two-sector ATPase complex, proton-transporting domain	57	comp4417_c0,comp5312_c0,comp4308_c0,comp7457_c0,comp6692_c0,comp5670_c0,comp5053_c0,comp4275_c0,comp5084_c0,comp1853_c0,comp3978_c0,comp3064_c0,comp3089_c0,comp4227_c0,comp2132_c0,comp4845_c0,comp7777_c0,comp5529_c0,comp183644_c0,comp7201_c0,comp1725_c0,comp7261_c0,comp27616_c0,comp7742_c0,comp9191_c0,comp4106_c0,comp2118_c0,comp50293_c0,comp2817_c0,comp3863_c0,comp7486_c0,comp3934_c0,comp7320_c0…
GO:0005575	Cellular Component	GO:0044425	membrane part	GO:0031224	intrinsic to membrane	GO:0031300	intrinsic to organelle membrane	62	comp5455_c0,comp14066_c0,comp5813_c0,comp6952_c0,comp84082_c0,comp61450_c0,comp11224_c0,comp5434_c0,comp1915_c0,comp1567_c0,comp2769_c0,comp8758_c0,comp6553_c0,comp7232_c0,comp17929_c0,comp26343_c0,comp3866_c0,comp22331_c0,comp2405_c0,comp1714_c0,comp3345_c0,comp5560_c0,comp2890_c0,comp3950_c0,comp4642_c0,comp3904_c0,comp16102_c0,comp10536_c0,comp1873_c0,comp7775_c0,comp5547_c0,comp5181_c0,comp54…
GO:0005575	Cellular Component	GO:0044425	membrane part	GO:0031224	intrinsic to membrane	GO:0031226	intrinsic to plasma membrane	25	comp6836_c0,comp3422_c1,comp44220_c0,comp1718_c0,comp5518_c0,comp1828_c0,comp6459_c0,comp7021_c0,comp6067_c0,comp11510_c0,comp51497_c0,comp9103_c0,comp3254_c0,comp8566_c0,comp8913_c0,comp3117_c0,comp7502_c0,comp863_c0,comp3665_c0,comp5932_c0,comp37307_c0,comp5188_c0,comp17644_c0,comp1552_c0,comp7047_c0
GO:0005575	Cellular Component	GO:0044425	membrane part	GO:0031224	intrinsic to membrane	GO:0016021	integral to membrane	112	comp45081_c0,comp7977_c0,comp1147_c0,comp4787_c0,comp1552_c0,comp7047_c0,comp8566_c0,comp3775_c0,comp3117_c0,comp863_c0,comp6341_c0,comp36887_c0,comp3665_c0,comp1460_c0,comp8126_c0,comp2483_c0,comp54358_c0,comp7566_c0,comp5170_c0,comp2383_c0,comp3612_c0,comp3036_c1,comp5518_c0,comp1828_c0,comp6867_c0,comp1915_c0,comp1773_c0,comp5511_c0,comp6952_c0,comp5813_c0,comp14066_c0,comp4799_c0,comp3866_c0,…
GO:0005575	Cellular Component	GO:0044425	membrane part	GO:0042175	nuclear outer membrane-endoplasmic reticulum membrane network	GO:0005789	endoplasmic reticulum membrane	57	comp61450_c0,comp5434_c0,comp6388_c0,comp84082_c0,comp5813_c0,comp132239_c0,comp14066_c0,comp5852_c0,comp17929_c0,comp26343_c0,comp22331_c0,comp4897_c0,comp7373_c0,comp9976_c0,comp6675_c0,comp8758_c0,comp6553_c0,comp9465_c0,comp6231_c0,comp4642_c0,comp7558_c0,comp4885_c0,comp3950_c0,comp2405_c0,comp1714_c0,comp1542_c0,comp3345_c0,comp5916_c0,comp5949_c0,comp8230_c0,comp989_c0,comp5547_c0,comp7775…
GO:0005575	Cellular Component	GO:0044425	membrane part	GO:0044459	plasma membrane part	GO:0042611	MHC protein complex	2	comp4095_c0,comp70910_c0
GO:0005575	Cellular Component	GO:0044425	membrane part	GO:0044459	plasma membrane part	GO:0005891	voltage-gated calcium channel complex	2	comp7566_c0,comp36887_c0
GO:0005575	Cellular Component	GO:0044425	membrane part	GO:0044459	plasma membrane part	GO:0016010	dystrophin-associated glycoprotein complex	3	comp6811_c0,comp7274_c0,comp4849_c0
GO:0005575	Cellular Component	GO:0044425	membrane part	GO:0044459	plasma membrane part	GO:0009898	internal side of plasma membrane	2	comp57284_c0,comp5204_c0
GO:0005575	Cellular Component	GO:0044425	membrane part	GO:0044459	plasma membrane part	GO:0016011	dystroglycan complex	3	comp6811_c0,comp4849_c0,comp7274_c0
GO:0005575	Cellular Component	GO:0044425	membrane part	GO:0044459	plasma membrane part	GO:0031226	intrinsic to plasma membrane	25	comp6836_c0,comp3422_c1,comp44220_c0,comp1718_c0,comp5518_c0,comp1828_c0,comp6459_c0,comp7021_c0,comp6067_c0,comp11510_c0,comp51497_c0,comp9103_c0,comp3254_c0,comp8566_c0,comp8913_c0,comp3117_c0,comp7502_c0,comp863_c0,comp3665_c0,comp5932_c0,comp37307_c0,comp5188_c0,comp17644_c0,comp1552_c0,comp7047_c0
GO:0005575	Cellular Component	GO:0044425	membrane part	GO:0044459	plasma membrane part	GO:0019897	extrinsic to plasma membrane	10	comp2205_c0,comp8276_c0,comp57284_c0,comp5173_c0,comp5204_c0,comp5435_c0,comp6715_c1,comp1843_c0,comp6203_c0,comp107231_c0
GO:0005575	Cellular Component	GO:0044425	membrane part	GO:0070469	respiratory chain	GO:0045275	respiratory chain complex III	8	comp3325_c0,comp8526_c0,comp4287_c0,comp1854_c0,comp5845_c0,comp2997_c0,comp2522_c0,comp7402_c0
GO:0005575	Cellular Component	GO:0044425	membrane part	GO:0070469	respiratory chain	GO:0005746	mitochondrial respiratory chain	11	comp2997_c0,comp2522_c0,comp7402_c0,comp5845_c0,comp173891_c0,comp8526_c0,comp5236_c0,comp1854_c0,comp4287_c0,comp3325_c0,comp2491_c0
GO:0005575	Cellular Component	GO:0044425	membrane part	GO:0070469	respiratory chain	GO:0045271	respiratory chain complex I	1	comp2491_c0
GO:0005575	Cellular Component	GO:0044425	membrane part	GO:0070469	respiratory chain	GO:0045277	respiratory chain complex IV	2	comp5236_c0,comp173891_c0
GO:0005575	Cellular Component	GO:0044425	membrane part	GO:0033178	proton-transporting two-sector ATPase complex, catalytic domain	GO:0033180	proton-transporting V-type ATPase, V1 domain	7	comp2560_c0,comp8046_c0,comp5318_c0,comp1859_c0,comp9036_c0,comp6831_c0,comp7353_c0
GO:0005575	Cellular Component	GO:0044425	membrane part	GO:0033178	proton-transporting two-sector ATPase complex, catalytic domain	GO:0045261	proton-transporting ATP synthase complex, catalytic core F(1)	11	comp61499_c0,comp7719_c0,comp5004_c0,comp4341_c0,comp88438_c0,comp7401_c0,comp5644_c0,comp5188_c0,comp7804_c0,comp3676_c0,comp7044_c0
GO:0005575	Cellular Component	GO:0016020	membrane	GO:0042175	nuclear outer membrane-endoplasmic reticulum membrane network	GO:0005789	endoplasmic reticulum membrane	57	comp61450_c0,comp5434_c0,comp6388_c0,comp84082_c0,comp5813_c0,comp132239_c0,comp14066_c0,comp5852_c0,comp17929_c0,comp26343_c0,comp22331_c0,comp4897_c0,comp7373_c0,comp9976_c0,comp6675_c0,comp8758_c0,comp6553_c0,comp9465_c0,comp6231_c0,comp4642_c0,comp7558_c0,comp4885_c0,comp3950_c0,comp2405_c0,comp1714_c0,comp1542_c0,comp3345_c0,comp5916_c0,comp5949_c0,comp8230_c0,comp989_c0,comp5547_c0,comp7775…
GO:0005575	Cellular Component	GO:0016020	membrane	GO:0005886	plasma membrane	GO:0044459	plasma membrane part	65	comp2353_c0,comp32947_c0,comp4849_c0,comp7566_c0,comp3317_c0,comp1828_c0,comp5518_c0,comp1843_c0,comp5435_c0,comp5173_c0,comp6811_c0,comp1552_c0,comp7047_c0,comp8276_c0,comp72521_c0,comp3117_c0,comp8566_c0,comp3665_c0,comp36887_c0,comp863_c0,comp6715_c1,comp5204_c0,comp9180_c0,comp7274_c0,comp1522_c0,comp3254_c0,comp70910_c0,comp8779_c0,comp3666_c0,comp6459_c0,comp4674_c0,comp5336_c0,comp107231_c…
GO:0005575	Cellular Component	GO:0016020	membrane	GO:0031090	organelle membrane	GO:0005789	endoplasmic reticulum membrane	57	comp61450_c0,comp5434_c0,comp6388_c0,comp84082_c0,comp5813_c0,comp132239_c0,comp14066_c0,comp5852_c0,comp17929_c0,comp26343_c0,comp22331_c0,comp4897_c0,comp7373_c0,comp9976_c0,comp6675_c0,comp8758_c0,comp6553_c0,comp9465_c0,comp6231_c0,comp4642_c0,comp7558_c0,comp4885_c0,comp3950_c0,comp2405_c0,comp1714_c0,comp1542_c0,comp3345_c0,comp5916_c0,comp5949_c0,comp8230_c0,comp989_c0,comp5547_c0,comp7775…
GO:0005575	Cellular Component	GO:0016020	membrane	GO:0031090	organelle membrane	GO:0000139	Golgi membrane	21	comp1460_c0,comp3866_c0,comp1295_c0,comp5455_c0,comp1915_c0,comp8897_c0,comp2118_c0,comp6323_c0,comp87559_c0,comp3612_c0,comp1788_c0,comp3317_c0,comp5181_c0,comp5405_c1,comp2890_c0,comp54358_c0,comp5560_c0,comp1536_c0,comp8639_c0,comp4238_c1,comp9814_c0
GO:0005575	Cellular Component	GO:0016020	membrane	GO:0031090	organelle membrane	GO:0031903	microbody membrane	16	comp8168_c0,comp17149_c0,comp7232_c0,comp6952_c0,comp49499_c0,comp11224_c0,comp1147_c0,comp7009_c0,comp16102_c0,comp10536_c0,comp2383_c0,comp6126_c1,comp4948_c1,comp5327_c0,comp10535_c0,comp8477_c0
GO:0005575	Cellular Component	GO:0016020	membrane	GO:0031090	organelle membrane	GO:0019866	organelle inner membrane	86	comp4417_c0,comp3475_c0,comp104249_c0,comp88438_c0,comp7804_c0,comp5845_c0,comp2095_c0,comp6725_c0,comp1959_c0,comp2997_c0,comp7777_c0,comp183644_c0,comp6136_c0,comp5015_c0,comp5188_c0,comp5236_c0,comp7261_c0,comp9191_c0,comp13266_c0,comp4272_c0,comp7402_c0,comp5197_c0,comp5004_c0,comp7401_c0,comp5644_c0,comp7044_c0,comp6867_c0,comp22225_c0,comp79639_c0,comp3722_c0,comp2483_c0,comp8488_c0,comp230…
GO:0005575	Cellular Component	GO:0016020	membrane	GO:0031090	organelle membrane	GO:0012506	vesicle membrane	23	comp8639_c0,comp1536_c0,comp9814_c0,comp6406_c0,comp4238_c1,comp3807_c0,comp8787_c0,comp7781_c0,comp1788_c0,comp10866_c0,comp3317_c0,comp5551_c0,comp6323_c0,comp3668_c0,comp8897_c0,comp1008_c0,comp2118_c0,comp43970_c0,comp7251_c0,comp7882_c0,comp1295_c0,comp5645_c0,comp1451_c0
GO:0005575	Cellular Component	GO:0016020	membrane	GO:0031090	organelle membrane	GO:0031966	mitochondrial membrane	100	comp3495_c0,comp7719_c0,comp4340_c1,comp5000_c0,comp7128_c0,comp6259_c0,comp3676_c0,comp5471_c0,comp5419_c0,comp1527_c0,comp2522_c0,comp6506_c0,comp3075_c0,comp2992_c1,comp4403_c0,comp6718_c0,comp4690_c0,comp63446_c0,comp4988_c0,comp1854_c0,comp5068_c0,comp8113_c0,comp4845_c0,comp8411_c0,comp173891_c0,comp2132_c0,comp7349_c0,comp4287_c0,comp5053_c0,comp7784_c0,comp7294_c0,comp9895_c0,comp6668_c0,…
GO:0005575	Cellular Component	GO:0016020	membrane	GO:0031090	organelle membrane	GO:0010008	endosome membrane	1	comp1509_c0
GO:0005575	Cellular Component	GO:0016020	membrane	GO:0031090	organelle membrane	GO:0031965	nuclear membrane	7	comp7977_c0,comp2483_c0,comp4690_c0,comp2769_c0,comp1567_c0,comp1791_c0,comp6867_c0
GO:0005575	Cellular Component	GO:0016020	membrane	GO:0031090	organelle membrane	GO:0031312	extrinsic to organelle membrane	1	comp5327_c0
GO:0005575	Cellular Component	GO:0016020	membrane	GO:0031090	organelle membrane	GO:0031300	intrinsic to organelle membrane	62	comp5455_c0,comp14066_c0,comp5813_c0,comp6952_c0,comp84082_c0,comp61450_c0,comp11224_c0,comp5434_c0,comp1915_c0,comp1567_c0,comp2769_c0,comp8758_c0,comp6553_c0,comp7232_c0,comp17929_c0,comp26343_c0,comp3866_c0,comp22331_c0,comp2405_c0,comp1714_c0,comp3345_c0,comp5560_c0,comp2890_c0,comp3950_c0,comp4642_c0,comp3904_c0,comp16102_c0,comp10536_c0,comp1873_c0,comp7775_c0,comp5547_c0,comp5181_c0,comp54…
GO:0005575	Cellular Component	GO:0016020	membrane	GO:0031090	organelle membrane	GO:0031968	organelle outer membrane	20	comp8411_c0,comp2417_c1,comp6044_c0,comp7128_c0,comp4340_c1,comp4482_c0,comp6259_c0,comp7859_c0,comp9895_c0,comp7294_c0,comp6938_c0,comp10488_c0,comp7213_c0,comp48777_c0,comp5457_c0,comp4403_c0,comp6506_c0,comp8783_c0,comp6778_c0,comp9088_c0
GO:0005575	Cellular Component	GO:0016020	membrane	GO:0031090	organelle membrane	GO:0005774	vacuolar membrane	7	comp1859_c0,comp9036_c0,comp8046_c0,comp5318_c0,comp2560_c0,comp6831_c0,comp7353_c0
GO:0005575	Cellular Component	GO:0016020	membrane	GO:0048475	coated membrane	GO:0030117	membrane coat	32	comp4485_c0,comp5660_c0,comp6514_c0,comp7251_c0,comp7882_c0,comp5645_c0,comp2118_c0,comp8897_c0,comp8686_c0,comp4276_c0,comp10866_c0,comp1788_c0,comp22343_c0,comp2844_c0,comp6323_c0,comp6832_c0,comp6406_c0,comp4238_c1,comp1295_c0,comp1451_c0,comp1008_c0,comp2209_c0,comp3668_c0,comp5551_c0,comp3317_c0,comp2854_c0,comp9814_c0,comp3807_c0,comp8639_c0,comp1536_c0,comp8787_c0,comp7781_c0
GO:0005575	Cellular Component	GO:0016020	membrane	GO:0019867	outer membrane	GO:0031968	organelle outer membrane	20	comp8411_c0,comp2417_c1,comp6044_c0,comp7128_c0,comp4340_c1,comp4482_c0,comp6259_c0,comp7859_c0,comp9895_c0,comp7294_c0,comp6938_c0,comp10488_c0,comp7213_c0,comp48777_c0,comp5457_c0,comp4403_c0,comp6506_c0,comp8783_c0,comp6778_c0,comp9088_c0
GO:0005575	Cellular Component	GO:0016020	membrane	GO:0044425	membrane part	GO:0045277	respiratory chain complex IV	2	comp5236_c0,comp173891_c0
GO:0005575	Cellular Component	GO:0016020	membrane	GO:0044425	membrane part	GO:0046930	pore complex	32	comp7258_c0,comp5803_c0,comp7520_c0,comp6883_c0,comp6003_c0,comp6990_c0,comp2929_c0,comp6777_c1,comp4799_c0,comp1773_c0,comp5511_c0,comp2460_c0,comp6231_c0,comp6568_c0,comp9036_c0,comp6630_c0,comp7754_c0,comp5533_c0,comp2100_c0,comp11455_c0,comp9101_c0,comp3036_c1,comp1828_c0,comp5170_c0,comp128746_c0,comp87165_c0,comp45081_c0,comp7285_c0,comp6341_c0,comp6777_c2,comp7353_c0,comp3775_c0
GO:0005575	Cellular Component	GO:0016020	membrane	GO:0044425	membrane part	GO:0005905	coated pit	2	comp3317_c0,comp2118_c0
GO:0005575	Cellular Component	GO:0016020	membrane	GO:0044425	membrane part	GO:0030904	retromer complex	1	comp2754_c0
GO:0005575	Cellular Component	GO:0016020	membrane	GO:0044425	membrane part	GO:0030117	membrane coat	32	comp4485_c0,comp5660_c0,comp6514_c0,comp7251_c0,comp7882_c0,comp5645_c0,comp2118_c0,comp8897_c0,comp8686_c0,comp4276_c0,comp10866_c0,comp1788_c0,comp22343_c0,comp2844_c0,comp6323_c0,comp6832_c0,comp6406_c0,comp4238_c1,comp1295_c0,comp1451_c0,comp1008_c0,comp2209_c0,comp3668_c0,comp5551_c0,comp3317_c0,comp2854_c0,comp9814_c0,comp3807_c0,comp8639_c0,comp1536_c0,comp8787_c0,comp7781_c0
GO:0005575	Cellular Component	GO:0016020	membrane	GO:0044425	membrane part	GO:0019898	extrinsic to membrane	11	comp1843_c0,comp6203_c0,comp5327_c0,comp107231_c0,comp5173_c0,comp5435_c0,comp5204_c0,comp6715_c1,comp57284_c0,comp2205_c0,comp8276_c0
GO:0005575	Cellular Component	GO:0016020	membrane	GO:0044425	membrane part	GO:0016469	proton-transporting two-sector ATPase complex	97	comp7320_c0,comp7486_c0,comp2817_c0,comp2118_c0,comp4106_c0,comp7742_c0,comp27616_c0,comp8514_c0,comp1725_c0,comp7201_c0,comp5529_c0,comp4845_c0,comp5560_c0,comp1766_c0,comp2132_c0,comp4227_c0,comp3089_c0,comp3978_c0,comp3064_c0,comp1853_c0,comp5084_c0,comp9771_c0,comp7420_c0,comp40117_c0,comp5053_c0,comp6692_c0,comp5176_c1,comp4341_c0,comp7457_c0,comp1527_c0,comp7769_c0,comp4690_c0,comp6718_c0,c…
GO:0005575	Cellular Component	GO:0016020	membrane	GO:0044425	membrane part	GO:0033178	proton-transporting two-sector ATPase complex, catalytic domain	28	comp4341_c0,comp88438_c0,comp7401_c0,comp5176_c1,comp5004_c0,comp8124_c0,comp3676_c0,comp7044_c0,comp1859_c0,comp5318_c0,comp8046_c0,comp7804_c0,comp5644_c0,comp7641_c0,comp6831_c0,comp4572_c0,comp40117_c0,comp7719_c0,comp5631_c2,comp8348_c0,comp7353_c0,comp40504_c0,comp9036_c0,comp8514_c0,comp5188_c0,comp61499_c0,comp1679_c0,comp2560_c0
GO:0005575	Cellular Component	GO:0016020	membrane	GO:0044425	membrane part	GO:0044459	plasma membrane part	65	comp2353_c0,comp32947_c0,comp4849_c0,comp7566_c0,comp3317_c0,comp1828_c0,comp5518_c0,comp1843_c0,comp5435_c0,comp5173_c0,comp6811_c0,comp1552_c0,comp7047_c0,comp8276_c0,comp72521_c0,comp3117_c0,comp8566_c0,comp3665_c0,comp36887_c0,comp863_c0,comp6715_c1,comp5204_c0,comp9180_c0,comp7274_c0,comp1522_c0,comp3254_c0,comp70910_c0,comp8779_c0,comp3666_c0,comp6459_c0,comp4674_c0,comp5336_c0,comp107231_c…
GO:0005575	Cellular Component	GO:0016020	membrane	GO:0044425	membrane part	GO:0045275	respiratory chain complex III	8	comp3325_c0,comp8526_c0,comp4287_c0,comp1854_c0,comp5845_c0,comp2997_c0,comp2522_c0,comp7402_c0
GO:0005575	Cellular Component	GO:0016020	membrane	GO:0044425	membrane part	GO:0044455	mitochondrial membrane part	67	comp7128_c0,comp5000_c0,comp3495_c0,comp7719_c0,comp6259_c0,comp3676_c0,comp5471_c0,comp5419_c0,comp3075_c0,comp6718_c0,comp4690_c0,comp2522_c0,comp1527_c0,comp1854_c0,comp5068_c0,comp173891_c0,comp2132_c0,comp8113_c0,comp4845_c0,comp6668_c0,comp2491_c0,comp4341_c0,comp4287_c0,comp5053_c0,comp4106_c0,comp7213_c0,comp3819_c0,comp7320_c0,comp9976_c0,comp7201_c0,comp9088_c0,comp3325_c0,comp8526_c0,c…
GO:0005575	Cellular Component	GO:0016020	membrane	GO:0044425	membrane part	GO:0034702	ion channel complex	22	comp11510_c0,comp7021_c0,comp6067_c0,comp6459_c0,comp3666_c0,comp5518_c0,comp1828_c0,comp8779_c0,comp1718_c0,comp44220_c0,comp6836_c0,comp3422_c1,comp7566_c0,comp3254_c0,comp5188_c0,comp5932_c0,comp3665_c0,comp863_c0,comp36887_c0,comp7502_c0,comp8913_c0,comp1552_c0
GO:0005575	Cellular Component	GO:0016020	membrane	GO:0044425	membrane part	GO:0045121	membrane raft	1	comp1509_c0
GO:0005575	Cellular Component	GO:0016020	membrane	GO:0044425	membrane part	GO:0044453	nuclear membrane part	7	comp7977_c0,comp2483_c0,comp4690_c0,comp2769_c0,comp1567_c0,comp1791_c0,comp6867_c0
GO:0005575	Cellular Component	GO:0016020	membrane	GO:0044425	membrane part	GO:0071256	translocon complex	2	comp2405_c0,comp8758_c0
GO:0005575	Cellular Component	GO:0016020	membrane	GO:0044425	membrane part	GO:0030964	NADH dehydrogenase complex	1	comp2491_c0
GO:0005575	Cellular Component	GO:0016020	membrane	GO:0044425	membrane part	GO:0033177	proton-transporting two-sector ATPase complex, proton-transporting domain	57	comp4417_c0,comp5312_c0,comp4308_c0,comp7457_c0,comp6692_c0,comp5670_c0,comp5053_c0,comp4275_c0,comp5084_c0,comp1853_c0,comp3978_c0,comp3064_c0,comp3089_c0,comp4227_c0,comp2132_c0,comp4845_c0,comp7777_c0,comp5529_c0,comp183644_c0,comp7201_c0,comp1725_c0,comp7261_c0,comp27616_c0,comp7742_c0,comp9191_c0,comp4106_c0,comp2118_c0,comp50293_c0,comp2817_c0,comp3863_c0,comp7486_c0,comp3934_c0,comp7320_c0…
GO:0005575	Cellular Component	GO:0016020	membrane	GO:0044425	membrane part	GO:0070469	respiratory chain	42	comp4675_c0,comp5067_c1,comp22225_c0,comp7396_c0,comp6196_c0,comp8161_c0,comp4832_c0,comp5068_c0,comp7738_c0,comp19449_c0,comp4988_c0,comp1854_c0,comp63446_c0,comp6982_c0,comp2522_c0,comp2491_c0,comp3475_c0,comp4287_c0,comp17110_c0,comp5845_c0,comp173891_c0,comp2997_c0,comp41619_c0,comp6656_c0,comp3325_c0,comp26343_c0,comp3118_c0,comp3435_c0,comp5791_c0,comp9976_c0,comp139728_c0,comp4586_c0,comp5…
GO:0005575	Cellular Component	GO:0016020	membrane	GO:0044425	membrane part	GO:0031224	intrinsic to membrane	1366	comp5155_c0,comp6592_c0,comp7884_c0,comp7390_c0,comp5601_c0,comp6435_c0,comp6675_c0,comp8537_c0,comp3105_c0,comp4439_c1,comp1968_c0,comp4619_c0,comp174701_c0,comp4095_c0,comp9246_c0,comp6177_c0,comp6760_c0,comp7831_c0,comp34910_c0,comp7191_c0,comp2142_c0,comp8934_c0,comp6744_c0,comp6669_c0,comp28916_c0,comp8662_c0,comp23685_c0,comp54475_c0,comp3977_c0,comp3408_c0,comp10275_c0,comp58543_c0,comp375…
GO:0005575	Cellular Component	GO:0016020	membrane	GO:0044425	membrane part	GO:0042175	nuclear outer membrane-endoplasmic reticulum membrane network	78	comp10041_c0,comp6105_c0,comp4339_c0,comp5447_c0,comp10107_c0,comp427_c0,comp5493_c1,comp6715_c2,comp9059_c0,comp4234_c1,comp6333_c0,comp5295_c0,comp10693_c0,comp2664_c0,comp1240_c1,comp17929_c0,comp5852_c0,comp1168_c0,comp22331_c0,comp4897_c0,comp9976_c0,comp7373_c0,comp6553_c0,comp6231_c0,comp13966_c0,comp61450_c0,comp84082_c0,comp132239_c0,comp7222_c0,comp7514_c0,comp5916_c0,comp18104_c0,comp7…
GO:0005575	Cellular Component	GO:0016020	membrane	GO:0044425	membrane part	GO:0030119	AP-type membrane coat adaptor complex	11	comp4276_c0,comp2209_c0,comp8686_c0,comp6832_c0,comp2844_c0,comp2854_c0,comp1788_c0,comp6514_c0,comp22343_c0,comp4485_c0,comp5660_c0
GO:0005575	Cellular Component	GO:0016020	membrane	GO:0044425	membrane part	GO:0009521	photosystem	33	comp6372_c0,comp1385_c0,comp16718_c0,comp4817_c0,comp7298_c0,comp32805_c0,comp44489_c0,comp9304_c0,comp6992_c0,comp1806_c0,comp8709_c0,comp1595_c0,comp12491_c0,comp5830_c1,comp2114_c0,comp6383_c0,comp11627_c0,comp7892_c0,comp1912_c0,comp7018_c1,comp3792_c0,comp6324_c0,comp7434_c4,comp11656_c0,comp1872_c0,comp88369_c0,comp8673_c0,comp5729_c0,comp6124_c0,comp6514_c3,comp4898_c2,comp16077_c0,comp976…
GO:0005575	Cellular Component	GO:0016020	membrane	GO:0044425	membrane part	GO:0005789	endoplasmic reticulum membrane	57	comp61450_c0,comp5434_c0,comp6388_c0,comp84082_c0,comp5813_c0,comp132239_c0,comp14066_c0,comp5852_c0,comp17929_c0,comp26343_c0,comp22331_c0,comp4897_c0,comp7373_c0,comp9976_c0,comp6675_c0,comp8758_c0,comp6553_c0,comp9465_c0,comp6231_c0,comp4642_c0,comp7558_c0,comp4885_c0,comp3950_c0,comp2405_c0,comp1714_c0,comp1542_c0,comp3345_c0,comp5916_c0,comp5949_c0,comp8230_c0,comp989_c0,comp5547_c0,comp7775…
GO:0005575	Cellular Component	GO:0016020	membrane	GO:0034357	photosynthetic membrane	GO:0009521	photosystem	33	comp6372_c0,comp1385_c0,comp16718_c0,comp4817_c0,comp7298_c0,comp32805_c0,comp44489_c0,comp9304_c0,comp6992_c0,comp1806_c0,comp8709_c0,comp1595_c0,comp12491_c0,comp5830_c1,comp2114_c0,comp6383_c0,comp11627_c0,comp7892_c0,comp1912_c0,comp7018_c1,comp3792_c0,comp6324_c0,comp7434_c4,comp11656_c0,comp1872_c0,comp88369_c0,comp8673_c0,comp5729_c0,comp6124_c0,comp6514_c3,comp4898_c2,comp16077_c0,comp976…
GO:0005575	Cellular Component	GO:0016020	membrane	GO:0034357	photosynthetic membrane	GO:0042651	thylakoid membrane	2	comp12949_c0,comp8044_c0
GO:0005575	Cellular Component	GO:0043226	organelle	GO:0044422	organelle part	GO:0000313	organellar ribosome	4	comp5278_c0,comp4640_c0,comp5737_c0,comp61604_c0
GO:0005575	Cellular Component	GO:0043226	organelle	GO:0044422	organelle part	GO:0044461	bacterial-type flagellum part	3	comp45081_c0,comp9307_c0,comp6849_c1
GO:0005575	Cellular Component	GO:0043226	organelle	GO:0044422	organelle part	GO:0043233	organelle lumen	542	comp18341_c0,comp7013_c0,comp3491_c0,comp1178_c0,comp102803_c0,comp5563_c0,comp6083_c0,comp60813_c0,comp4593_c0,comp9066_c0,comp1810_c1,comp6739_c1,comp1398_c0,comp5857_c0,comp5006_c0,comp7067_c0,comp6030_c0,comp13928_c0,comp5816_c0,comp2100_c0,comp2651_c0,comp19699_c0,comp2215_c0,comp827_c0,comp6445_c1,comp2817_c0,comp6615_c0,comp6063_c1,comp23206_c0,comp8000_c0,comp3561_c0,comp2445_c0,comp4913_…
GO:0005575	Cellular Component	GO:0043226	organelle	GO:0044422	organelle part	GO:0031090	organelle membrane	252	comp7144_c0,comp2074_c0,comp9957_c0,comp4787_c0,comp7977_c0,comp1008_c0,comp34467_c0,comp4304_c0,comp1854_c1,comp6744_c0,comp1181_c0,comp2304_c0,comp7682_c0,comp8126_c0,comp7929_c0,comp6044_c0,comp5118_c0,comp12437_c0,comp177335_c0,comp2483_c0,comp7781_c0,comp54358_c0,comp2383_c0,comp3612_c0,comp3317_c0,comp5004_c0,comp6938_c0,comp10275_c0,comp7044_c0,comp79639_c0,comp4482_c0,comp5644_c0,comp8046…
GO:0005575	Cellular Component	GO:0043226	organelle	GO:0044422	organelle part	GO:0044446	intracellular organelle part	1156	comp6068_c0,comp19698_c0,comp49818_c0,comp1479_c0,comp12146_c0,comp2049_c0,comp7264_c0,comp37439_c0,comp7763_c0,comp24768_c0,comp9191_c0,comp17134_c0,comp9233_c0,comp6995_c1,comp15528_c0,comp542_c0,comp7839_c0,comp4275_c0,comp4940_c0,comp7859_c0,comp10536_c0,comp1172_c0,comp4304_c0,comp7144_c0,comp9957_c0,comp4787_c0,comp1008_c0,comp2419_c0,comp6648_c0,comp6202_c0,comp7367_c0,comp6654_c1,comp7781…
GO:0005575	Cellular Component	GO:0043226	organelle	GO:0044422	organelle part	GO:0044449	contractile fiber part	1	comp10314_c0
GO:0005575	Cellular Component	GO:0043226	organelle	GO:0043228	non-membrane-bounded organelle	GO:0043232	intracellular non-membrane-bounded organelle	770	comp85481_c0,comp7588_c0,comp6307_c0,comp6058_c0,comp3673_c0,comp15887_c0,comp7635_c0,comp1659_c0,comp7412_c0,comp9676_c0,comp6562_c0,comp17501_c0,comp2233_c0,comp10547_c0,comp1773_c0,comp7509_c0,comp1734_c0,comp10082_c0,comp1894_c0,comp7754_c0,comp50164_c0,comp6052_c0,comp15676_c0,comp4349_c0,comp4315_c0,comp1052_c0,comp6619_c0,comp6740_c0,comp7401_c0,comp161486_c0,comp3036_c1,comp4567_c0,comp75…
GO:0005575	Cellular Component	GO:0043226	organelle	GO:0031982	vesicle	GO:0031410	cytoplasmic vesicle	36	comp43970_c0,comp140497_c0,comp1008_c0,comp3668_c0,comp6027_c0,comp8463_c0,comp1451_c0,comp3708_c0,comp1295_c0,comp8787_c0,comp7781_c0,comp9814_c0,comp3807_c0,comp8639_c0,comp6117_c0,comp1536_c0,comp6992_c0,comp5551_c0,comp3317_c0,comp41045_c0,comp3351_c0,comp2118_c0,comp8897_c0,comp5645_c0,comp2100_c0,comp8390_c0,comp7882_c0,comp7251_c0,comp3349_c0,comp6406_c0,comp4238_c1,comp3522_c0,comp6323_c0…
GO:0005575	Cellular Component	GO:0043226	organelle	GO:0031982	vesicle	GO:0031988	membrane-bounded vesicle	26	comp7781_c0,comp3349_c0,comp8787_c0,comp1536_c0,comp8639_c0,comp6406_c0,comp3807_c0,comp4238_c1,comp9814_c0,comp6323_c0,comp6992_c0,comp1788_c0,comp10866_c0,comp3317_c0,comp5551_c0,comp43970_c0,comp8897_c0,comp3668_c0,comp2118_c0,comp1008_c0,comp1451_c0,comp5645_c0,comp7882_c0,comp7251_c0,comp26343_c0,comp1295_c0
GO:0005575	Cellular Component	GO:0043226	organelle	GO:0043227	membrane-bounded organelle	GO:0043231	intracellular membrane-bounded organelle	1771	comp7043_c0,comp10547_c0,comp7439_c0,comp1773_c0,comp7012_c0,comp6221_c0,comp6952_c0,comp5592_c2,comp15676_c0,comp6630_c0,comp4315_c0,comp9465_c0,comp16405_c0,comp6863_c0,comp5811_c1,comp73049_c0,comp6215_c0,comp3549_c0,comp15887_c0,comp18424_c0,comp9893_c0,comp1714_c0,comp18759_c0,comp5181_c0,comp6309_c0,comp7414_c0,comp1192_c0,comp5679_c0,comp7412_c0,comp5835_c0,comp128212_c0,comp40409_c0,comp3…
GO:0005575	Cellular Component	GO:0043226	organelle	GO:0043227	membrane-bounded organelle	GO:0031090	organelle membrane	252	comp7144_c0,comp2074_c0,comp9957_c0,comp4787_c0,comp7977_c0,comp1008_c0,comp34467_c0,comp4304_c0,comp1854_c1,comp6744_c0,comp1181_c0,comp2304_c0,comp7682_c0,comp8126_c0,comp7929_c0,comp6044_c0,comp5118_c0,comp12437_c0,comp177335_c0,comp2483_c0,comp7781_c0,comp54358_c0,comp2383_c0,comp3612_c0,comp3317_c0,comp5004_c0,comp6938_c0,comp10275_c0,comp7044_c0,comp79639_c0,comp4482_c0,comp5644_c0,comp8046…
GO:0005575	Cellular Component	GO:0043226	organelle	GO:0043227	membrane-bounded organelle	GO:0031967	organelle envelope	154	comp4106_c0,comp7320_c0,comp7213_c0,comp3819_c0,comp73477_c0,comp9088_c0,comp8490_c0,comp7201_c0,comp3435_c0,comp7742_c0,comp8526_c0,comp9462_c0,comp7258_c0,comp5093_c0,comp7520_c0,comp8411_c0,comp6668_c0,comp7294_c0,comp7349_c0,comp2992_c1,comp6506_c0,comp2522_c0,comp1527_c0,comp3944_c0,comp128746_c0,comp7353_c0,comp8102_c0,comp1791_c0,comp5068_c0,comp7285_c0,comp1854_c0,comp5000_c0,comp7128_c0,…
GO:0005575	Cellular Component	GO:0043226	organelle	GO:0043227	membrane-bounded organelle	GO:0031984	organelle subcompartment	6	comp1460_c0,comp5560_c0,comp5455_c0,comp3612_c0,comp3866_c0,comp5181_c0
GO:0005575	Cellular Component	GO:0043226	organelle	GO:0043229	intracellular organelle	GO:0043232	intracellular non-membrane-bounded organelle	770	comp85481_c0,comp7588_c0,comp6307_c0,comp6058_c0,comp3673_c0,comp15887_c0,comp7635_c0,comp1659_c0,comp7412_c0,comp9676_c0,comp6562_c0,comp17501_c0,comp2233_c0,comp10547_c0,comp1773_c0,comp7509_c0,comp1734_c0,comp10082_c0,comp1894_c0,comp7754_c0,comp50164_c0,comp6052_c0,comp15676_c0,comp4349_c0,comp4315_c0,comp1052_c0,comp6619_c0,comp6740_c0,comp7401_c0,comp161486_c0,comp3036_c1,comp4567_c0,comp75…
GO:0005575	Cellular Component	GO:0043226	organelle	GO:0043229	intracellular organelle	GO:0031410	cytoplasmic vesicle	36	comp43970_c0,comp140497_c0,comp1008_c0,comp3668_c0,comp6027_c0,comp8463_c0,comp1451_c0,comp3708_c0,comp1295_c0,comp8787_c0,comp7781_c0,comp9814_c0,comp3807_c0,comp8639_c0,comp6117_c0,comp1536_c0,comp6992_c0,comp5551_c0,comp3317_c0,comp41045_c0,comp3351_c0,comp2118_c0,comp8897_c0,comp5645_c0,comp2100_c0,comp8390_c0,comp7882_c0,comp7251_c0,comp3349_c0,comp6406_c0,comp4238_c1,comp3522_c0,comp6323_c0…
GO:0005575	Cellular Component	GO:0043226	organelle	GO:0043229	intracellular organelle	GO:0043231	intracellular membrane-bounded organelle	1771	comp7043_c0,comp10547_c0,comp7439_c0,comp1773_c0,comp7012_c0,comp6221_c0,comp6952_c0,comp5592_c2,comp15676_c0,comp6630_c0,comp4315_c0,comp9465_c0,comp16405_c0,comp6863_c0,comp5811_c1,comp73049_c0,comp6215_c0,comp3549_c0,comp15887_c0,comp18424_c0,comp9893_c0,comp1714_c0,comp18759_c0,comp5181_c0,comp6309_c0,comp7414_c0,comp1192_c0,comp5679_c0,comp7412_c0,comp5835_c0,comp128212_c0,comp40409_c0,comp3…
GO:0005575	Cellular Component	GO:0043226	organelle	GO:0043229	intracellular organelle	GO:0044446	intracellular organelle part	1156	comp6068_c0,comp19698_c0,comp49818_c0,comp1479_c0,comp12146_c0,comp2049_c0,comp7264_c0,comp37439_c0,comp7763_c0,comp24768_c0,comp9191_c0,comp17134_c0,comp9233_c0,comp6995_c1,comp15528_c0,comp542_c0,comp7839_c0,comp4275_c0,comp4940_c0,comp7859_c0,comp10536_c0,comp1172_c0,comp4304_c0,comp7144_c0,comp9957_c0,comp4787_c0,comp1008_c0,comp2419_c0,comp6648_c0,comp6202_c0,comp7367_c0,comp6654_c1,comp7781…
GO:0008150	Biological Process	GO:0032501	multicellular organismal process	GO:0044707	single-multicellular organism process	GO:0003008	system process	30	comp10225_c0,comp47712_c0,comp842_c0,comp4220_c0,comp7197_c1,comp84168_c0,comp5804_c0,comp4189_c0,comp4822_c0,comp6343_c0,comp17907_c0,comp6582_c0,comp2588_c0,comp6406_c0,comp3855_c0,comp3747_c0,comp4695_c0,comp88408_c0,comp2027_c1,comp96180_c0,comp8479_c0,comp10747_c0,comp8401_c0,comp26507_c0,comp128291_c0,comp72984_c0,comp3703_c0,comp3779_c1,comp2205_c0,comp26167_c0
GO:0008150	Biological Process	GO:0032501	multicellular organismal process	GO:0044707	single-multicellular organism process	GO:0007275	multicellular organismal development	35	comp4158_c0,comp9442_c0,comp63446_c0,comp10407_c0,comp6507_c0,comp11627_c0,comp1449_c0,comp11444_c0,comp19564_c0,comp90885_c0,comp20393_c0,comp2141_c0,comp7437_c0,comp32217_c0,comp5264_c0,comp10203_c0,comp1156_c0,comp7036_c1,comp6582_c0,comp32494_c0,comp2027_c0,comp1980_c0,comp64580_c0,comp3363_c0,comp7486_c0,comp5434_c0,comp6219_c0,comp2051_c0,comp6276_c0,comp1985_c0,comp4128_c1,comp2846_c0,comp…
GO:0008150	Biological Process	GO:0032501	multicellular organismal process	GO:0044707	single-multicellular organism process	GO:0042303	molting cycle	1	comp2052_c0
GO:0008150	Biological Process	GO:0032501	multicellular organismal process	GO:0044707	single-multicellular organism process	GO:0009791	post-embryonic development	7	comp7486_c0,comp64580_c0,comp63446_c0,comp20393_c0,comp11444_c0,comp1449_c0,comp10203_c0
GO:0008150	Biological Process	GO:0032501	multicellular organismal process	GO:0044707	single-multicellular organism process	GO:0022404	molting cycle process	1	comp2052_c0
GO:0008150	Biological Process	GO:0032501	multicellular organismal process	GO:0044707	single-multicellular organism process	GO:0030534	adult behavior	3	comp6409_c0,comp8475_c0,comp7073_c0
GO:0008150	Biological Process	GO:0032501	multicellular organismal process	GO:0044707	single-multicellular organism process	GO:0048771	tissue remodeling	1	comp11174_c0
GO:0008150	Biological Process	GO:0032501	multicellular organismal process	GO:0044707	single-multicellular organism process	GO:0050878	regulation of body fluid levels	25	comp6883_c0,comp3404_c0,comp92248_c0,comp4168_c1,comp10314_c0,comp3754_c0,comp2812_c1,comp2843_c0,comp13330_c0,comp13545_c0,comp8287_c0,comp4521_c0,comp23206_c0,comp5803_c1,comp11510_c0,comp6692_c0,comp9351_c0,comp1915_c0,comp1467_c0,comp11041_c0,comp7754_c0,comp48809_c0,comp2100_c0,comp4315_c0,comp15026_c0
GO:0008150	Biological Process	GO:0032501	multicellular organismal process	GO:0044707	single-multicellular organism process	GO:0050817	coagulation	25	comp3754_c0,comp10314_c0,comp92248_c0,comp4168_c1,comp3404_c0,comp6883_c0,comp8287_c0,comp13545_c0,comp2843_c0,comp13330_c0,comp2812_c1,comp5803_c1,comp23206_c0,comp4521_c0,comp6692_c0,comp9351_c0,comp11510_c0,comp1915_c0,comp11041_c0,comp1467_c0,comp2100_c0,comp48809_c0,comp7754_c0,comp15026_c0,comp4315_c0
GO:0008150	Biological Process	GO:0032501	multicellular organismal process	GO:0044707	single-multicellular organism process	GO:0035637	multicellular organismal signaling	12	comp7197_c1,comp2027_c1,comp26507_c0,comp128291_c0,comp72984_c0,comp4189_c0,comp3779_c1,comp26167_c0,comp17907_c0,comp6582_c0,comp2588_c0,comp3855_c0
GO:0008150	Biological Process	GO:0032501	multicellular organismal process	GO:0044707	single-multicellular organism process	GO:0008037	cell recognition	3	comp6408_c0,comp6934_c0,comp6887_c0
GO:0008150	Biological Process	GO:0032501	multicellular organismal process	GO:0032504	multicellular organism reproduction	GO:0048609	multicellular organismal reproductive process	27	comp5321_c0,comp4547_c0,comp8934_c0,comp6070_c0,comp8742_c0,comp56656_c0,comp1851_c0,comp6742_c1,comp4794_c0,comp9183_c0,comp1049_c0,comp7588_c0,comp40395_c0,comp2420_c0,comp65792_c0,comp5175_c0,comp5875_c0,comp22181_c0,comp21023_c0,comp9703_c0,comp3460_c1,comp8859_c0,comp1975_c0,comp19891_c0,comp7271_c0,comp6973_c0,comp5701_c0
GO:0008150	Biological Process	GO:0032501	multicellular organismal process	GO:0032504	multicellular organism reproduction	GO:0022412	cellular process involved in reproduction in multicellular organism	13	comp5321_c0,comp22181_c0,comp8934_c0,comp6070_c0,comp56656_c0,comp6742_c1,comp9183_c0,comp1049_c0,comp7588_c0,comp8859_c0,comp19891_c0,comp7271_c0,comp2420_c0
GO:0008150	Biological Process	GO:0032501	multicellular organismal process	GO:0044706	multi-multicellular organism process	GO:0033057	multicellular organismal reproductive behavior	5	comp4794_c0,comp5175_c0,comp21023_c0,comp8742_c0,comp40395_c0
GO:0008150	Biological Process	GO:0032501	multicellular organismal process	GO:0044706	multi-multicellular organism process	GO:0009856	pollination	1	comp6934_c0
GO:0008150	Biological Process	GO:0040011	locomotion	GO:0052192	movement in environment of other organism involved in symbiotic interaction	GO:0051828	entry into other organism involved in symbiotic interaction	18	comp1539_c0,comp5518_c0,comp2535_c0,comp4342_c1,comp2567_c0,comp9326_c0,comp6023_c0,comp102047_c0,comp5074_c0,comp6939_c2,comp4874_c0,comp1584_c1,comp2195_c0,comp14960_c0,comp3863_c0,comp7239_c0,comp2832_c0,comp6775_c0
GO:0008150	Biological Process	GO:0040011	locomotion	GO:0052192	movement in environment of other organism involved in symbiotic interaction	GO:0052126	movement in host environment	21	comp6775_c0,comp71149_c0,comp8775_c0,comp14960_c0,comp7239_c0,comp3863_c0,comp2832_c0,comp6939_c2,comp5074_c0,comp2195_c0,comp4874_c0,comp1584_c1,comp6024_c0,comp102047_c0,comp6023_c0,comp4342_c1,comp2567_c0,comp9326_c0,comp2535_c0,comp1539_c0,comp5518_c0
GO:0008150	Biological Process	GO:0040011	locomotion	GO:0052192	movement in environment of other organism involved in symbiotic interaction	GO:0051814	movement in other organism involved in symbiotic interaction	3	comp6024_c0,comp71149_c0,comp8775_c0
GO:0008150	Biological Process	GO:0040011	locomotion	GO:0042330	taxis	GO:0006935	chemotaxis	2	comp6246_c0,comp5312_c0
GO:0008150	Biological Process	GO:0040011	locomotion	GO:0051821	dissemination or transmission of organism from other organism involved in symbiotic interaction	GO:0044007	dissemination or transmission of symbiont from host	2	comp4562_c0,comp8758_c0
GO:0008150	Biological Process	GO:0048519	negative regulation of biological process	GO:0051129	negative regulation of cellular component organization	GO:0010639	negative regulation of organelle organization	6	comp5188_c0,comp5726_c0,comp5715_c0,comp76795_c0,comp7754_c0,comp8314_c0
GO:0008150	Biological Process	GO:0048519	negative regulation of biological process	GO:0051051	negative regulation of transport	GO:0051224	negative regulation of protein transport	2	comp6656_c0,comp6231_c0
GO:0008150	Biological Process	GO:0048519	negative regulation of biological process	GO:0048585	negative regulation of response to stimulus	GO:0009968	negative regulation of signal transduction	20	comp5044_c0,comp1692_c0,comp6175_c0,comp5666_c0,comp3795_c0,comp7082_c0,comp7920_c0,comp11444_c0,comp4481_c0,comp5205_c0,comp2221_c0,comp7149_c0,comp31400_c0,comp3897_c0,comp34481_c0,comp5478_c1,comp8513_c0,comp4942_c0,comp1402_c0,comp6215_c0
GO:0008150	Biological Process	GO:0048519	negative regulation of biological process	GO:0048585	negative regulation of response to stimulus	GO:0032102	negative regulation of response to external stimulus	3	comp6409_c0,comp7073_c0,comp8475_c0
GO:0008150	Biological Process	GO:0048519	negative regulation of biological process	GO:0009892	negative regulation of metabolic process	GO:0051172	negative regulation of nitrogen compound metabolic process	26	comp5463_c0,comp2598_c1,comp1773_c0,comp5288_c0,comp7368_c0,comp6793_c0,comp37762_c0,comp3725_c0,comp4299_c0,comp10848_c0,comp5023_c0,comp9156_c0,comp61604_c0,comp13552_c0,comp5367_c0,comp5014_c0,comp4984_c0,comp2812_c1,comp5777_c0,comp1652_c0,comp134602_c0,comp2064_c0,comp6245_c0,comp6468_c0,comp2651_c1,comp178847_c0
GO:0008150	Biological Process	GO:0048519	negative regulation of biological process	GO:0009892	negative regulation of metabolic process	GO:0031324	negative regulation of cellular metabolic process	34	comp2651_c1,comp6190_c0,comp1652_c0,comp134602_c0,comp6107_c0,comp2064_c0,comp6468_c0,comp5014_c0,comp4984_c0,comp5367_c0,comp1455_c0,comp5464_c0,comp13552_c0,comp5023_c0,comp9156_c0,comp4299_c0,comp6793_c0,comp7368_c0,comp5463_c0,comp2598_c1,comp178847_c0,comp5777_c0,comp6245_c0,comp2812_c1,comp61604_c0,comp2036_c0,comp37762_c0,comp3725_c0,comp10848_c0,comp7201_c0,comp5288_c0,comp1634_c0,comp139…
GO:0008150	Biological Process	GO:0048519	negative regulation of biological process	GO:0009892	negative regulation of metabolic process	GO:0010605	negative regulation of macromolecule metabolic process	33	comp5464_c0,comp7416_c0,comp13552_c0,comp4984_c0,comp5014_c0,comp5367_c0,comp6356_c0,comp1455_c0,comp7070_c0,comp134602_c0,comp1652_c0,comp6107_c0,comp6468_c0,comp2064_c0,comp2651_c1,comp6190_c0,comp7368_c0,comp6793_c0,comp4299_c0,comp5023_c0,comp9156_c0,comp61604_c0,comp2812_c1,comp5777_c0,comp6245_c0,comp178847_c0,comp13977_c0,comp5288_c0,comp1634_c0,comp3725_c0,comp37762_c0,comp7201_c0,comp203…
GO:0008150	Biological Process	GO:0048519	negative regulation of biological process	GO:0009892	negative regulation of metabolic process	GO:0009890	negative regulation of biosynthetic process	28	comp13552_c0,comp61604_c0,comp5464_c0,comp2812_c1,comp1455_c0,comp4984_c0,comp5367_c0,comp5014_c0,comp6245_c0,comp2064_c0,comp6468_c0,comp5777_c0,comp134602_c0,comp1652_c0,comp178847_c0,comp6190_c0,comp2651_c1,comp13977_c0,comp1634_c0,comp7368_c0,comp6793_c0,comp5288_c0,comp37762_c0,comp4299_c0,comp3725_c0,comp9156_c0,comp2036_c0,comp5023_c0
GO:0008150	Biological Process	GO:0048519	negative regulation of biological process	GO:0048523	negative regulation of cellular process	GO:0060548	negative regulation of cell death	6	comp5386_c0,comp7777_c0,comp7088_c0,comp34816_c0,comp5132_c0,comp6366_c0
GO:0008150	Biological Process	GO:0048519	negative regulation of biological process	GO:0048523	negative regulation of cellular process	GO:0010948	negative regulation of cell cycle process	16	comp6083_c0,comp30507_c0,comp7754_c0,comp7335_c2,comp7335_c1,comp5188_c0,comp8312_c0,comp253_c0,comp8314_c0,comp1711_c0,comp76795_c0,comp257006_c0,comp2847_c0,comp60773_c0,comp5726_c0,comp5715_c0
GO:0008150	Biological Process	GO:0048519	negative regulation of biological process	GO:0048523	negative regulation of cellular process	GO:0060969	negative regulation of gene silencing	2	comp6356_c0,comp7070_c0
GO:0008150	Biological Process	GO:0048519	negative regulation of biological process	GO:0048523	negative regulation of cellular process	GO:0010639	negative regulation of organelle organization	6	comp5188_c0,comp5726_c0,comp5715_c0,comp76795_c0,comp7754_c0,comp8314_c0
GO:0008150	Biological Process	GO:0048519	negative regulation of biological process	GO:0048523	negative regulation of cellular process	GO:0045786	negative regulation of cell cycle	8	comp1381_c0,comp5188_c0,comp13260_c0,comp5715_c0,comp5726_c0,comp7754_c0,comp4933_c0,comp1771_c0
GO:0008150	Biological Process	GO:0048519	negative regulation of biological process	GO:0048523	negative regulation of cellular process	GO:0031324	negative regulation of cellular metabolic process	34	comp2651_c1,comp6190_c0,comp1652_c0,comp134602_c0,comp6107_c0,comp2064_c0,comp6468_c0,comp5014_c0,comp4984_c0,comp5367_c0,comp1455_c0,comp5464_c0,comp13552_c0,comp5023_c0,comp9156_c0,comp4299_c0,comp6793_c0,comp7368_c0,comp5463_c0,comp2598_c1,comp178847_c0,comp5777_c0,comp6245_c0,comp2812_c1,comp61604_c0,comp2036_c0,comp37762_c0,comp3725_c0,comp10848_c0,comp7201_c0,comp5288_c0,comp1634_c0,comp139…
GO:0008150	Biological Process	GO:0048519	negative regulation of biological process	GO:0048523	negative regulation of cellular process	GO:0010648	negative regulation of cell communication	21	comp1402_c0,comp6215_c0,comp5478_c1,comp8513_c0,comp4942_c0,comp3897_c0,comp34481_c0,comp31400_c0,comp7149_c0,comp2221_c0,comp11444_c0,comp4481_c0,comp5205_c0,comp7920_c0,comp958_c0,comp7082_c0,comp3795_c0,comp6175_c0,comp5666_c0,comp5044_c0,comp1692_c0
GO:0008150	Biological Process	GO:0048519	negative regulation of biological process	GO:0023057	negative regulation of signaling	GO:0009968	negative regulation of signal transduction	20	comp5044_c0,comp1692_c0,comp6175_c0,comp5666_c0,comp3795_c0,comp7082_c0,comp7920_c0,comp11444_c0,comp4481_c0,comp5205_c0,comp2221_c0,comp7149_c0,comp31400_c0,comp3897_c0,comp34481_c0,comp5478_c1,comp8513_c0,comp4942_c0,comp1402_c0,comp6215_c0
GO:0008150	Biological Process	GO:0009987	cellular process	GO:0044764	multi-organism cellular process	GO:0016032	viral process	172	comp8758_c0,comp4874_c0,comp102047_c0,comp2294_c0,comp4562_c0,comp6353_c1,comp8775_c0,comp983_c0,comp5159_c0,comp6929_c0,comp7934_c0,comp35848_c0,comp3907_c0,comp8595_c0,comp5081_c0,comp34816_c0,comp6058_c0,comp7777_c0,comp3441_c0,comp7733_c0,comp1520_c0,comp5074_c0,comp1635_c0,comp5358_c0,comp12492_c0,comp6359_c0,comp10237_c0,comp6775_c0,comp9652_c0,comp7041_c0,comp4884_c0,comp3212_c0,comp6027_c…
GO:0008150	Biological Process	GO:0009987	cellular process	GO:0044764	multi-organism cellular process	GO:0009292	genetic transfer	2	comp8784_c0,comp8710_c0
GO:0008150	Biological Process	GO:0009987	cellular process	GO:0044764	multi-organism cellular process	GO:0048874	homeostasis of number of cells in a free-living population	1	comp9143_c0
GO:0008150	Biological Process	GO:0009987	cellular process	GO:0044764	multi-organism cellular process	GO:0000746	conjugation	3	comp7382_c0,comp8784_c0,comp5495_c0
GO:0008150	Biological Process	GO:0009987	cellular process	GO:0044237	cellular metabolic process	GO:0006413	translational initiation	47	comp4004_c0,comp5464_c0,comp11842_c0,comp1455_c0,comp1559_c0,comp5122_c0,comp85_c0,comp8363_c0,comp4046_c1,comp189_c0,comp1305_c0,comp3700_c0,comp8142_c0,comp3735_c0,comp10998_c0,comp7682_c0,comp1750_c0,comp2298_c0,comp8506_c0,comp5132_c0,comp5845_c0,comp2297_c0,comp53841_c0,comp5535_c0,comp2405_c0,comp6456_c0,comp2323_c0,comp3673_c0,comp1505_c0,comp12238_c0,comp3218_c0,comp2480_c0,comp8470_c0,co…
GO:0008150	Biological Process	GO:0009987	cellular process	GO:0044237	cellular metabolic process	GO:0017144	drug metabolic process	37	comp3164_c0,comp2169_c0,comp5828_c0,comp1251_c0,comp4570_c0,comp30542_c0,comp1646_c0,comp9450_c0,comp6502_c0,comp6427_c1,comp2213_c0,comp2776_c0,comp50081_c0,comp7689_c0,comp1241_c0,comp2359_c0,comp8182_c0,comp6950_c0,comp6178_c0,comp8783_c0,comp6910_c0,comp5094_c0,comp8926_c0,comp29429_c0,comp101922_c0,comp8209_c0,comp104244_c0,comp11061_c0,comp1720_c0,comp5398_c0,comp7048_c0,comp14211_c0,comp43…
GO:0008150	Biological Process	GO:0009987	cellular process	GO:0044237	cellular metabolic process	GO:0044107	cellular alcohol metabolic process	2	comp9817_c0,comp173493_c0
GO:0008150	Biological Process	GO:0009987	cellular process	GO:0044237	cellular metabolic process	GO:0072593	reactive oxygen species metabolic process	7	comp6847_c0,comp3071_c0,comp11069_c0,comp7248_c0,comp3309_c0,comp8384_c0,comp3378_c0
GO:0008150	Biological Process	GO:0009987	cellular process	GO:0044237	cellular metabolic process	GO:0043446	cellular alkane metabolic process	25	comp29656_c0,comp4735_c0,comp4275_c0,comp19974_c0,comp15443_c0,comp6990_c0,comp6434_c0,comp4455_c0,comp3952_c0,comp5734_c0,comp4070_c0,comp12194_c0,comp3811_c0,comp15148_c0,comp6197_c0,comp3077_c0,comp6785_c1,comp7311_c0,comp7307_c0,comp82923_c0,comp6746_c0,comp3073_c0,comp9517_c0,comp53881_c0,comp4893_c0
GO:0008150	Biological Process	GO:0009987	cellular process	GO:0044237	cellular metabolic process	GO:0051186	cofactor metabolic process	338	comp36835_c0,comp48607_c0,comp8416_c0,comp15275_c0,comp9156_c0,comp45364_c0,comp6710_c0,comp31329_c0,comp2027_c1,comp63923_c0,comp1620_c0,comp4334_c0,comp4273_c0,comp10189_c0,comp9440_c0,comp44882_c0,comp6951_c0,comp5857_c0,comp15389_c0,comp7822_c0,comp2930_c0,comp1972_c0,comp4077_c0,comp48376_c0,comp2573_c0,comp7562_c0,comp93424_c0,comp5018_c0,comp1540_c0,comp2491_c0,comp3508_c0,comp32392_c0,com…
GO:0008150	Biological Process	GO:0009987	cellular process	GO:0044237	cellular metabolic process	GO:0044249	cellular biosynthetic process	2464	comp6737_c1,comp9794_c0,comp15208_c0,comp6193_c0,comp5836_c0,comp4392_c0,comp4041_c0,comp45116_c0,comp5398_c0,comp8003_c0,comp3764_c1,comp4670_c0,comp4820_c0,comp5495_c0,comp10779_c0,comp2982_c0,comp4606_c0,comp7741_c0,comp4614_c0,comp59722_c0,comp8144_c0,comp32528_c0,comp3718_c0,comp3973_c0,comp5268_c0,comp3894_c1,comp13518_c0,comp25206_c0,comp1371_c0,comp991_c0,comp1491_c0,comp6556_c0,comp47409…
GO:0008150	Biological Process	GO:0009987	cellular process	GO:0044237	cellular metabolic process	GO:0006081	cellular aldehyde metabolic process	24	comp7048_c0,comp6006_c1,comp7215_c0,comp6808_c0,comp2776_c0,comp15443_c0,comp6664_c1,comp9556_c0,comp4334_c0,comp35035_c0,comp7193_c0,comp5492_c0,comp132840_c0,comp6950_c0,comp3073_c0,comp6746_c0,comp37089_c0,comp3521_c0,comp5759_c0,comp1772_c0,comp15275_c0,comp935_c0,comp5668_c0,comp48607_c0
GO:0008150	Biological Process	GO:0009987	cellular process	GO:0044237	cellular metabolic process	GO:0044248	cellular catabolic process	579	comp38199_c0,comp175447_c0,comp8957_c0,comp1523_c0,comp3216_c0,comp9853_c0,comp7422_c1,comp9045_c0,comp7441_c1,comp25366_c0,comp2526_c0,comp7099_c2,comp38198_c0,comp5503_c0,comp8491_c0,comp9662_c0,comp9148_c0,comp5287_c0,comp34803_c0,comp72027_c0,comp4132_c0,comp4888_c0,comp30796_c0,comp1856_c0,comp4354_c0,comp8179_c0,comp61205_c0,comp39871_c0,comp6896_c0,comp7171_c1,comp7433_c0,comp7054_c0,comp6…
GO:0008150	Biological Process	GO:0009987	cellular process	GO:0044237	cellular metabolic process	GO:0034641	cellular nitrogen compound metabolic process	2638	comp5828_c0,comp129040_c0,comp4124_c0,comp5542_c0,comp8475_c0,comp8550_c0,comp7800_c0,comp6056_c0,comp12818_c0,comp3856_c0,comp3685_c0,comp6909_c0,comp6365_c0,comp6285_c0,comp13948_c0,comp8734_c0,comp5645_c0,comp57024_c0,comp72323_c0,comp9014_c0,comp7429_c0,comp4298_c0,comp1328_c0,comp2056_c1,comp2655_c0,comp6276_c0,comp5977_c0,comp6352_c0,comp9029_c0,comp5547_c0,comp89023_c0,comp8290_c0,comp4060…
GO:0008150	Biological Process	GO:0009987	cellular process	GO:0044237	cellular metabolic process	GO:0042180	cellular ketone metabolic process	21	comp2491_c0,comp5541_c0,comp4111_c0,comp3536_c0,comp15389_c0,comp6266_c0,comp54485_c0,comp7276_c0,comp9325_c0,comp4960_c0,comp5943_c0,comp6951_c0,comp9102_c0,comp1166_c0,comp8490_c0,comp6194_c0,comp2334_c0,comp7628_c0,comp4506_c0,comp8449_c0,comp32734_c0
GO:0008150	Biological Process	GO:0009987	cellular process	GO:0044237	cellular metabolic process	GO:0006805	xenobiotic metabolic process	32	comp8957_c0,comp6663_c0,comp87495_c0,comp11399_c0,comp8813_c0,comp9682_c0,comp5025_c1,comp63159_c0,comp6042_c0,comp4002_c0,comp12806_c0,comp4675_c0,comp6903_c0,comp3676_c0,comp7138_c0,comp4319_c0,comp1528_c0,comp7275_c0,comp6655_c0,comp4056_c0,comp10552_c0,comp4058_c0,comp15485_c0,comp9405_c0,comp3221_c0,comp149580_c0,comp6823_c0,comp17001_c0,comp1229_c0,comp1979_c0,comp13694_c0,comp1892_c0
GO:0008150	Biological Process	GO:0009987	cellular process	GO:0044237	cellular metabolic process	GO:0035383	thioester metabolic process	7	comp1833_c0,comp1389_c0,comp8435_c0,comp7329_c0,comp3357_c0,comp7037_c0,comp45622_c0
GO:0008150	Biological Process	GO:0009987	cellular process	GO:0044237	cellular metabolic process	GO:0031325	positive regulation of cellular metabolic process	77	comp10206_c0,comp13253_c0,comp5188_c0,comp5861_c0,comp5533_c0,comp7754_c0,comp6550_c0,comp54335_c0,comp14048_c0,comp207_c1,comp3863_c0,comp5680_c1,comp6409_c0,comp5670_c0,comp3239_c0,comp6389_c0,comp7583_c0,comp6840_c0,comp4308_c0,comp5566_c0,comp15887_c0,comp16645_c0,comp4712_c0,comp19994_c0,comp5803_c0,comp1522_c0,comp4879_c0,comp5979_c0,comp7422_c1,comp3216_c0,comp306_c1,comp13618_c0,comp6170_…
GO:0008150	Biological Process	GO:0009987	cellular process	GO:0044237	cellular metabolic process	GO:0031324	negative regulation of cellular metabolic process	34	comp2651_c1,comp6190_c0,comp1652_c0,comp134602_c0,comp6107_c0,comp2064_c0,comp6468_c0,comp5014_c0,comp4984_c0,comp5367_c0,comp1455_c0,comp5464_c0,comp13552_c0,comp5023_c0,comp9156_c0,comp4299_c0,comp6793_c0,comp7368_c0,comp5463_c0,comp2598_c1,comp178847_c0,comp5777_c0,comp6245_c0,comp2812_c1,comp61604_c0,comp2036_c0,comp37762_c0,comp3725_c0,comp10848_c0,comp7201_c0,comp5288_c0,comp1634_c0,comp139…
GO:0008150	Biological Process	GO:0009987	cellular process	GO:0044237	cellular metabolic process	GO:0006091	generation of precursor metabolites and energy	202	comp3837_c0,comp7689_c0,comp5791_c0,comp9976_c0,comp6656_c0,comp9102_c0,comp3325_c0,comp40117_c0,comp173891_c0,comp7310_c0,comp5175_c0,comp7289_c0,comp18770_c0,comp2463_c0,comp2491_c0,comp5176_c1,comp4287_c0,comp1688_c0,comp2576_c0,comp7332_c0,comp1679_c0,comp15_c0,comp6404_c0,comp7311_c0,comp5574_c0,comp7225_c0,comp4988_c0,comp63446_c0,comp5579_c0,comp3855_c0,comp6502_c0,comp7822_c0,comp7175_c0,…
GO:0008150	Biological Process	GO:0009987	cellular process	GO:0044237	cellular metabolic process	GO:0015979	photosynthesis	12	comp12491_c0,comp22537_c0,comp37037_c0,comp140497_c0,comp3351_c0,comp62050_c0,comp6117_c0,comp6027_c0,comp1806_c0,comp6814_c0,comp70976_c0,comp41045_c0
GO:0008150	Biological Process	GO:0009987	cellular process	GO:0044237	cellular metabolic process	GO:0009404	toxin metabolic process	7	comp4309_c0,comp7401_c0,comp11838_c0,comp1460_c0,comp27635_c0,comp4819_c0,comp6737_c1
GO:0008150	Biological Process	GO:0009987	cellular process	GO:0044237	cellular metabolic process	GO:0046483	heterocycle metabolic process	2588	comp5596_c0,comp5478_c1,comp2515_c0,comp3628_c0,comp40939_c0,comp5644_c0,comp4027_c0,comp9981_c0,comp7194_c1,comp5061_c0,comp26736_c0,comp6262_c0,comp5629_c0,comp980_c0,comp7654_c0,comp26489_c0,comp2319_c0,comp3349_c0,comp11720_c0,comp180824_c0,comp2929_c0,comp41190_c0,comp4674_c0,comp4128_c1,comp5733_c0,comp4260_c0,comp44561_c0,comp5188_c0,comp26569_c0,comp5928_c0,comp4900_c0,comp3793_c0,comp128…
GO:0008150	Biological Process	GO:0009987	cellular process	GO:0044237	cellular metabolic process	GO:0018942	organometal metabolic process	2	comp128826_c0,comp15098_c0
GO:0008150	Biological Process	GO:0009987	cellular process	GO:0044237	cellular metabolic process	GO:0006790	sulfur compound metabolic process	117	comp3447_c0,comp5733_c0,comp8358_c0,comp2782_c0,comp8698_c0,comp24189_c0,comp101922_c0,comp6342_c0,comp29429_c0,comp2711_c0,comp8668_c0,comp7003_c0,comp7552_c0,comp7004_c0,comp5453_c0,comp5289_c0,comp5905_c0,comp7672_c0,comp2610_c0,comp9446_c0,comp5767_c0,comp8882_c0,comp3541_c0,comp10425_c0,comp6061_c0,comp10038_c0,comp5467_c0,comp3582_c0,comp2169_c0,comp4458_c0,comp3766_c0,comp17149_c0,comp5358…
GO:0008150	Biological Process	GO:0009987	cellular process	GO:0044237	cellular metabolic process	GO:0044260	cellular macromolecule metabolic process	2853	comp5475_c1,comp8653_c0,comp7923_c0,comp1069_c0,comp1937_c0,comp4035_c0,comp3352_c0,comp1031_c0,comp101370_c0,comp1504_c0,comp9347_c0,comp6244_c0,comp8514_c0,comp4976_c0,comp854_c0,comp12204_c0,comp944_c0,comp7486_c0,comp3470_c0,comp2893_c0,comp8363_c0,comp5993_c0,comp9287_c0,comp4001_c0,comp71014_c0,comp2724_c0,comp353_c0,comp6055_c0,comp5076_c0,comp7032_c0,comp5675_c0,comp6599_c0,comp1189_c1,co…
09_c0,comp3786_c0,comp7294_c0,comp6440_c1,comp6108_c0,comp5872_c0,comp6969_c0,comp338_c0,comp7520_c0,comp11542_c0,comp6036_c0,comp18005_c0,comp1569_c0,comp64697_c0,comp30596_c0,comp34593_c0,comp5339_c0,comp9927_c0,comp2016_c0,comp2520_c0,comp4020_c0,comp3037_c0,comp1085_c0,comp7400_c0,comp4280_c0,comp2596_c0,comp1083_c0,comp35009_c0,comp4032_c0,comp6156_c1,comp11314_c0,comp6563_c0,comp22296_c0,co…
GO:0008150	Biological Process	GO:0009987	cellular process	GO:0044237	cellular metabolic process	GO:0034754	cellular hormone metabolic process	44	comp2023_c0,comp4367_c0,comp14211_c0,comp919_c0,comp5732_c0,comp8209_c0,comp10111_c0,comp3297_c1,comp7048_c0,comp5398_c0,comp12619_c0,comp6315_c0,comp6910_c0,comp5094_c0,comp2584_c0,comp185930_c0,comp6801_c0,comp23766_c0,comp15766_c0,comp5423_c0,comp1135_c0,comp6950_c0,comp50018_c0,comp8182_c0,comp5891_c0,comp4334_c0,comp3740_c0,comp2213_c0,comp4537_c0,comp3623_c0,comp5828_c0,comp1251_c0,comp7257…
GO:0008150	Biological Process	GO:0009987	cellular process	GO:0044237	cellular metabolic process	GO:0044255	cellular lipid metabolic process	454	comp4409_c0,comp20068_c0,comp614_c0,comp6307_c0,comp1994_c0,comp19788_c0,comp8647_c0,comp5670_c0,comp3666_c0,comp14369_c0,comp3904_c0,comp55066_c0,comp6764_c0,comp7270_c0,comp8886_c0,comp101994_c0,comp1219_c0,comp5611_c0,comp4595_c0,comp9016_c0,comp1660_c0,comp6443_c0,comp8365_c0,comp5153_c0,comp883_c0,comp6358_c0,comp7040_c0,comp8314_c0,comp6080_c0,comp1816_c0,comp3870_c0,comp44792_c0,comp57094_…
GO:0008150	Biological Process	GO:0009987	cellular process	GO:0044237	cellular metabolic process	GO:0044262	cellular carbohydrate metabolic process	220	comp6169_c0,comp6392_c0,comp6123_c0,comp61685_c0,comp3637_c0,comp1083_c0,comp2776_c0,comp6138_c0,comp5382_c0,comp6113_c0,comp2317_c0,comp1956_c0,comp10601_c0,comp48493_c0,comp106005_c0,comp5438_c0,comp5186_c0,comp6457_c0,comp4510_c0,comp8164_c0,comp4739_c0,comp6191_c1,comp8209_c0,comp852_c0,comp338_c0,comp5398_c0,comp6011_c0,comp1720_c0,comp1429_c0,comp62384_c0,comp6108_c0,comp5071_c0,comp10385_c…
GO:0008150	Biological Process	GO:0009987	cellular process	GO:0044237	cellular metabolic process	GO:0031323	regulation of cellular metabolic process	1139	comp7185_c1,comp54295_c0,comp4619_c0,comp7271_c0,comp133216_c0,comp6579_c0,comp3132_c0,comp4145_c0,comp2935_c1,comp7371_c0,comp2407_c0,comp5587_c0,comp4507_c0,comp7442_c0,comp3621_c0,comp25245_c0,comp7110_c0,comp5877_c0,comp4081_c0,comp2136_c0,comp1854_c1,comp6744_c0,comp7301_c0,comp6895_c0,comp28811_c0,comp6943_c0,comp101_c0,comp8831_c0,comp7247_c0,comp4657_c0,comp8867_c0,comp1676_c0,comp1530_c0…
GO:0008150	Biological Process	GO:0009987	cellular process	GO:0044237	cellular metabolic process	GO:0097354	prenylation	9	comp2016_c0,comp5654_c0,comp7375_c1,comp51804_c0,comp6587_c0,comp10238_c0,comp3675_c0,comp104785_c0,comp4562_c0
GO:0008150	Biological Process	GO:0009987	cellular process	GO:0044237	cellular metabolic process	GO:0006082	organic acid metabolic process	779	comp3750_c1,comp6395_c0,comp1069_c0,comp32833_c0,comp852_c0,comp1057_c0,comp160_c0,comp130458_c0,comp70242_c0,comp7235_c0,comp103147_c0,comp4895_c0,comp8897_c0,comp9710_c0,comp12204_c0,comp7213_c0,comp1124_c0,comp6279_c0,comp7486_c0,comp10325_c0,comp2850_c0,comp1031_c0,comp7348_c0,comp3688_c0,comp4880_c0,comp6996_c0,comp15148_c0,comp253_c0,comp3637_c0,comp2724_c0,comp9515_c0,comp7122_c0,comp9195_…
GO:0008150	Biological Process	GO:0009987	cellular process	GO:0044237	cellular metabolic process	GO:0006725	cellular aromatic compound metabolic process	2561	comp1479_c0,comp12146_c0,comp9175_c0,comp15824_c0,comp16986_c0,comp19698_c0,comp5288_c0,comp6068_c0,comp5882_c0,comp7763_c0,comp9946_c0,comp7264_c0,comp24768_c0,comp9191_c0,comp5709_c0,comp17134_c0,comp6385_c0,comp6674_c0,comp6995_c1,comp7304_c0,comp1863_c0,comp3481_c1,comp7030_c0,comp5453_c0,comp4940_c0,comp4275_c0,comp4236_c0,comp6437_c0,comp7583_c0,comp4904_c0,comp70773_c0,comp41428_c0,comp395…
GO:0008150	Biological Process	GO:0009987	cellular process	GO:0044237	cellular metabolic process	GO:0006730	one-carbon metabolic process	2	comp3532_c0,comp6014_c0
GO:0008150	Biological Process	GO:0009987	cellular process	GO:0044237	cellular metabolic process	GO:0006793	phosphorus metabolic process	1019	comp858_c0,comp2528_c0,comp5480_c0,comp3534_c1,comp6509_c0,comp1985_c0,comp103073_c0,comp2359_c0,comp4076_c1,comp7261_c0,comp9036_c0,comp49823_c0,comp1231_c0,comp23264_c0,comp5329_c0,comp3357_c0,comp61982_c0,comp290_c0,comp6665_c0,comp3402_c0,comp1060_c0,comp175524_c0,comp49144_c0,comp65179_c0,comp6541_c2,comp104244_c0,comp329_c1,comp17409_c0,comp61159_c0,comp136529_c0,comp6602_c0,comp1833_c0,com…
GO:0008150	Biological Process	GO:0009987	cellular process	GO:0044237	cellular metabolic process	GO:0046950	cellular ketone body metabolic process	1	comp3822_c0
GO:0008150	Biological Process	GO:0009987	cellular process	GO:0048610	cellular process involved in reproduction	GO:0007531	mating type determination	2	comp306_c1,comp70863_c0
GO:0008150	Biological Process	GO:0009987	cellular process	GO:0048610	cellular process involved in reproduction	GO:0035036	sperm-egg recognition	2	comp6887_c0,comp6408_c0
GO:0008150	Biological Process	GO:0009987	cellular process	GO:0048610	cellular process involved in reproduction	GO:0019072	viral genome packaging	7	comp1600_c0,comp7390_c0,comp3894_c0,comp10623_c0,comp2294_c0,comp7166_c0,comp2462_c0
GO:0008150	Biological Process	GO:0009987	cellular process	GO:0048610	cellular process involved in reproduction	GO:0009875	pollen-pistil interaction	1	comp6934_c0
GO:0008150	Biological Process	GO:0009987	cellular process	GO:0048610	cellular process involved in reproduction	GO:0070192	chromosome organization involved in meiosis	2	comp5899_c0,comp8984_c0
GO:0008150	Biological Process	GO:0009987	cellular process	GO:0048610	cellular process involved in reproduction	GO:0007126	meiosis	17	comp8984_c0,comp3992_c0,comp3297_c1,comp7454_c0,comp8587_c0,comp7004_c0,comp5899_c0,comp8513_c0,comp4423_c0,comp5825_c0,comp4147_c0,comp2091_c0,comp21667_c0,comp6852_c0,comp22311_c0,comp4593_c0,comp9927_c0
GO:0008150	Biological Process	GO:0009987	cellular process	GO:0048610	cellular process involved in reproduction	GO:0051321	meiotic cell cycle	18	comp5899_c0,comp7004_c0,comp8587_c0,comp8513_c0,comp3992_c0,comp7454_c0,comp3297_c1,comp8984_c0,comp4593_c0,comp9927_c0,comp22311_c0,comp6852_c0,comp21667_c0,comp6985_c0,comp4147_c0,comp5825_c0,comp2091_c0,comp4423_c0
GO:0008150	Biological Process	GO:0009987	cellular process	GO:0048610	cellular process involved in reproduction	GO:0019068	virion assembly	26	comp6032_c0,comp12492_c0,comp4430_c0,comp2294_c0,comp3894_c0,comp7856_c0,comp4150_c0,comp7891_c0,comp4621_c0,comp5548_c0,comp7166_c0,comp2462_c0,comp1411_c0,comp2437_c0,comp31137_c0,comp4108_c0,comp6439_c0,comp7390_c0,comp6353_c1,comp4406_c0,comp15218_c0,comp4325_c0,comp172555_c0,comp10623_c0,comp1600_c0,comp3802_c0
GO:0008150	Biological Process	GO:0009987	cellular process	GO:0048610	cellular process involved in reproduction	GO:0022412	cellular process involved in reproduction in multicellular organism	13	comp5321_c0,comp22181_c0,comp8934_c0,comp6070_c0,comp56656_c0,comp6742_c1,comp9183_c0,comp1049_c0,comp7588_c0,comp8859_c0,comp19891_c0,comp7271_c0,comp2420_c0
GO:0008150	Biological Process	GO:0009987	cellular process	GO:0048610	cellular process involved in reproduction	GO:0007127	meiosis I	9	comp9927_c0,comp4593_c0,comp5899_c0,comp8587_c0,comp7454_c0,comp6852_c0,comp2091_c0,comp4147_c0,comp8984_c0
GO:0008150	Biological Process	GO:0009987	cellular process	GO:0050794	regulation of cellular process	GO:0050792	regulation of viral process	2	comp14474_c0,comp6350_c0
GO:0008150	Biological Process	GO:0009987	cellular process	GO:0050794	regulation of cellular process	GO:0045595	regulation of cell differentiation	3	comp5420_c0,comp4709_c0,comp39842_c0
GO:0008150	Biological Process	GO:0009987	cellular process	GO:0050794	regulation of cellular process	GO:0010646	regulation of cell communication	89	comp40768_c0,comp5059_c1,comp6195_c0,comp6175_c0,comp10733_c0,comp7856_c0,comp1673_c1,comp9014_c0,comp4739_c0,comp4422_c0,comp7160_c0,comp5180_c0,comp23206_c0,comp4455_c0,comp31400_c0,comp1904_c0,comp3897_c0,comp36938_c0,comp1073_c0,comp7082_c0,comp3313_c0,comp4384_c0,comp6198_c0,comp7263_c0,comp8475_c0,comp15026_c0,comp5982_c1,comp6796_c0,comp38788_c0,comp1692_c0,comp5044_c0,comp4792_c0,comp7800…
GO:0008150	Biological Process	GO:0009987	cellular process	GO:0050794	regulation of cellular process	GO:0060627	regulation of vesicle-mediated transport	3	comp6225_c0,comp7404_c1,comp2136_c0
GO:0008150	Biological Process	GO:0009987	cellular process	GO:0050794	regulation of cellular process	GO:0033043	regulation of organelle organization	23	comp5715_c0,comp13618_c0,comp5568_c0,comp1577_c0,comp5726_c0,comp3174_c0,comp8491_c0,comp17501_c0,comp30486_c0,comp8421_c0,comp76795_c0,comp1559_c0,comp9017_c0,comp8314_c0,comp4164_c0,comp6072_c0,comp3188_c0,comp5188_c0,comp10665_c0,comp2062_c0,comp7754_c0,comp11152_c0,comp9957_c0
GO:0008150	Biological Process	GO:0009987	cellular process	GO:0050794	regulation of cellular process	GO:0048523	negative regulation of cellular process	86	comp1773_c0,comp7920_c0,comp2221_c0,comp1634_c0,comp5288_c0,comp4481_c0,comp10848_c0,comp7335_c2,comp7754_c0,comp3795_c0,comp5188_c0,comp8513_c0,comp5132_c0,comp7777_c0,comp76795_c0,comp1771_c0,comp6215_c0,comp6245_c0,comp34816_c0,comp60773_c0,comp5777_c0,comp178847_c0,comp5715_c0,comp958_c0,comp2598_c1,comp4933_c0,comp11444_c0,comp5205_c0,comp30507_c0,comp4299_c0,comp5023_c0,comp5666_c0,comp5478…
GO:0008150	Biological Process	GO:0009987	cellular process	GO:0050794	regulation of cellular process	GO:0031344	regulation of cell projection organization	1	comp13618_c0
GO:0008150	Biological Process	GO:0009987	cellular process	GO:0050794	regulation of cellular process	GO:0010941	regulation of cell death	18	comp6793_c0,comp1606_c0,comp10237_c0,comp32510_c0,comp2570_c0,comp4953_c0,comp5132_c0,comp48631_c0,comp12664_c0,comp7088_c0,comp76878_c0,comp7777_c0,comp6881_c0,comp36312_c0,comp6366_c0,comp34816_c0,comp2250_c0,comp5386_c0
GO:0008150	Biological Process	GO:0009987	cellular process	GO:0050794	regulation of cellular process	GO:0031323	regulation of cellular metabolic process	1139	comp7185_c1,comp54295_c0,comp4619_c0,comp7271_c0,comp133216_c0,comp6579_c0,comp3132_c0,comp4145_c0,comp2935_c1,comp7371_c0,comp2407_c0,comp5587_c0,comp4507_c0,comp7442_c0,comp3621_c0,comp25245_c0,comp7110_c0,comp5877_c0,comp4081_c0,comp2136_c0,comp1854_c1,comp6744_c0,comp7301_c0,comp6895_c0,comp28811_c0,comp6943_c0,comp101_c0,comp8831_c0,comp7247_c0,comp4657_c0,comp8867_c0,comp1676_c0,comp1530_c0…
GO:0008150	Biological Process	GO:0009987	cellular process	GO:0050794	regulation of cellular process	GO:0048522	positive regulation of cellular process	87	comp2834_c0,comp2100_c0,comp2570_c0,comp7983_c0,comp5645_c0,comp6237_c0,comp7486_c0,comp9491_c0,comp7589_c0,comp1345_c0,comp4176_c0,comp23206_c0,comp15218_c0,comp8614_c0,comp7476_c0,comp7404_c1,comp7840_c0,comp6863_c2,comp10314_c0,comp6225_c0,comp2405_c0,comp66612_c0,comp17462_c0,comp4112_c0,comp3894_c0,comp8475_c0,comp11999_c0,comp138510_c0,comp48770_c0,comp10264_c0,comp3250_c0,comp4184_c0,comp2…
GO:0008150	Biological Process	GO:0009987	cellular process	GO:0050794	regulation of cellular process	GO:0051726	regulation of cell cycle	40	comp7335_c2,comp2062_c0,comp7754_c0,comp1381_c0,comp5188_c0,comp6910_c0,comp4164_c0,comp13260_c0,comp5377_c1,comp6559_c0,comp11152_c0,comp60773_c0,comp1851_c0,comp5715_c0,comp5726_c0,comp14902_c0,comp9017_c0,comp6497_c1,comp1771_c0,comp76795_c0,comp4966_c0,comp30507_c0,comp6156_c1,comp10665_c0,comp7335_c1,comp6072_c0,comp4234_c0,comp4933_c0,comp6083_c0,comp4836_c0,comp8421_c0,comp30486_c0,comp102…
GO:0008150	Biological Process	GO:0009987	cellular process	GO:0050794	regulation of cellular process	GO:0032970	regulation of actin filament-based process	7	comp5568_c0,comp1577_c0,comp3188_c0,comp3174_c0,comp1559_c0,comp17501_c0,comp9957_c0
GO:0008150	Biological Process	GO:0009987	cellular process	GO:0050794	regulation of cellular process	GO:0007165	signal transduction	407	comp6628_c0,comp7990_c0,comp21795_c0,comp5270_c0,comp5478_c1,comp34457_c0,comp86593_c0,comp32925_c0,comp4857_c0,comp34481_c0,comp3638_c0,comp5435_c0,comp1726_c0,comp7546_c0,comp5173_c0,comp6390_c2,comp9957_c0,comp7431_c0,comp7417_c1,comp5205_c0,comp8276_c0,comp5271_c0,comp70773_c0,comp5061_c0,comp7323_c0,comp13663_c0,comp7365_c1,comp4627_c0,comp6648_c0,comp6959_c0,comp5979_c0,comp5204_c0,comp7916…
GO:0008150	Biological Process	GO:0009987	cellular process	GO:0050794	regulation of cellular process	GO:0043244	regulation of protein complex disassembly	8	comp16532_c0,comp18005_c0,comp28811_c0,comp3777_c0,comp6277_c0,comp7476_c0,comp7174_c0,comp7589_c0
GO:0008150	Biological Process	GO:0009987	cellular process	GO:0050794	regulation of cellular process	GO:0032886	regulation of microtubule-based process	2	comp76795_c0,comp8314_c0
GO:0008150	Biological Process	GO:0009987	cellular process	GO:0050794	regulation of cellular process	GO:0051302	regulation of cell division	2	comp1851_c0,comp10244_c0
GO:0008150	Biological Process	GO:0009987	cellular process	GO:0050794	regulation of cellular process	GO:0044068	modulation by symbiont of host cellular process	16	comp4439_c1,comp10237_c0,comp4884_c0,comp35848_c0,comp7300_c0,comp2994_c0,comp5386_c0,comp6366_c0,comp36312_c0,comp34816_c0,comp8595_c0,comp12664_c0,comp7777_c0,comp3441_c0,comp3349_c0,comp5132_c0
GO:0008150	Biological Process	GO:0009987	cellular process	GO:0050794	regulation of cellular process	GO:0060968	regulation of gene silencing	2	comp6356_c0,comp7070_c0
GO:0008150	Biological Process	GO:0009987	cellular process	GO:0050794	regulation of cellular process	GO:0060341	regulation of cellular localization	4	comp2136_c0,comp6225_c0,comp7404_c1,comp6878_c0
GO:0008150	Biological Process	GO:0009987	cellular process	GO:0048522	positive regulation of cellular process	GO:0010647	positive regulation of cell communication	1	comp1509_c0
GO:0008150	Biological Process	GO:0009987	cellular process	GO:0048522	positive regulation of cellular process	GO:0031325	positive regulation of cellular metabolic process	77	comp10206_c0,comp13253_c0,comp5188_c0,comp5861_c0,comp5533_c0,comp7754_c0,comp6550_c0,comp54335_c0,comp14048_c0,comp207_c1,comp3863_c0,comp5680_c1,comp6409_c0,comp5670_c0,comp3239_c0,comp6389_c0,comp7583_c0,comp6840_c0,comp4308_c0,comp5566_c0,comp15887_c0,comp16645_c0,comp4712_c0,comp19994_c0,comp5803_c0,comp1522_c0,comp4879_c0,comp5979_c0,comp7422_c1,comp3216_c0,comp306_c1,comp13618_c0,comp6170_…
GO:0008150	Biological Process	GO:0009987	cellular process	GO:0048522	positive regulation of cellular process	GO:0010638	positive regulation of organelle organization	3	comp3174_c0,comp1559_c0,comp1577_c0
GO:0008150	Biological Process	GO:0009987	cellular process	GO:0048522	positive regulation of cellular process	GO:0010942	positive regulation of cell death	4	comp36312_c0,comp10237_c0,comp2570_c0,comp12664_c0
GO:0008150	Biological Process	GO:0009987	cellular process	GO:0048522	positive regulation of cellular process	GO:0043243	positive regulation of protein complex disassembly	3	comp7476_c0,comp7589_c0,comp6277_c0
GO:0008150	Biological Process	GO:0009987	cellular process	GO:0048523	negative regulation of cellular process	GO:0060969	negative regulation of gene silencing	2	comp6356_c0,comp7070_c0
GO:0008150	Biological Process	GO:0009987	cellular process	GO:0048523	negative regulation of cellular process	GO:0010639	negative regulation of organelle organization	6	comp5188_c0,comp5726_c0,comp5715_c0,comp76795_c0,comp7754_c0,comp8314_c0
GO:0008150	Biological Process	GO:0009987	cellular process	GO:0048523	negative regulation of cellular process	GO:0010948	negative regulation of cell cycle process	16	comp6083_c0,comp30507_c0,comp7754_c0,comp7335_c2,comp7335_c1,comp5188_c0,comp8312_c0,comp253_c0,comp8314_c0,comp1711_c0,comp76795_c0,comp257006_c0,comp2847_c0,comp60773_c0,comp5726_c0,comp5715_c0
GO:0008150	Biological Process	GO:0009987	cellular process	GO:0048523	negative regulation of cellular process	GO:0060548	negative regulation of cell death	6	comp5386_c0,comp7777_c0,comp7088_c0,comp34816_c0,comp5132_c0,comp6366_c0
GO:0008150	Biological Process	GO:0009987	cellular process	GO:0048523	negative regulation of cellular process	GO:0045786	negative regulation of cell cycle	8	comp1381_c0,comp5188_c0,comp13260_c0,comp5715_c0,comp5726_c0,comp7754_c0,comp4933_c0,comp1771_c0
GO:0008150	Biological Process	GO:0009987	cellular process	GO:0048523	negative regulation of cellular process	GO:0031324	negative regulation of cellular metabolic process	34	comp2651_c1,comp6190_c0,comp1652_c0,comp134602_c0,comp6107_c0,comp2064_c0,comp6468_c0,comp5014_c0,comp4984_c0,comp5367_c0,comp1455_c0,comp5464_c0,comp13552_c0,comp5023_c0,comp9156_c0,comp4299_c0,comp6793_c0,comp7368_c0,comp5463_c0,comp2598_c1,comp178847_c0,comp5777_c0,comp6245_c0,comp2812_c1,comp61604_c0,comp2036_c0,comp37762_c0,comp3725_c0,comp10848_c0,comp7201_c0,comp5288_c0,comp1634_c0,comp139…
GO:0008150	Biological Process	GO:0009987	cellular process	GO:0048523	negative regulation of cellular process	GO:0010648	negative regulation of cell communication	21	comp1402_c0,comp6215_c0,comp5478_c1,comp8513_c0,comp4942_c0,comp3897_c0,comp34481_c0,comp31400_c0,comp7149_c0,comp2221_c0,comp11444_c0,comp4481_c0,comp5205_c0,comp7920_c0,comp958_c0,comp7082_c0,comp3795_c0,comp6175_c0,comp5666_c0,comp5044_c0,comp1692_c0
GO:0008150	Biological Process	GO:0009987	cellular process	GO:0044763	single-organism cellular process	GO:0006928	cellular component movement	65	comp11224_c0,comp7239_c0,comp1695_c0,comp2100_c0,comp48388_c0,comp4423_c0,comp6778_c0,comp6231_c0,comp10314_c0,comp4845_c0,comp43574_c0,comp7120_c1,comp5554_c0,comp23206_c0,comp1870_c0,comp163_c0,comp6692_c0,comp6863_c2,comp874_c0,comp3036_c0,comp4883_c0,comp5619_c0,comp3681_c0,comp29501_c0,comp13330_c0,comp20940_c0,comp1156_c0,comp4070_c0,comp4326_c0,comp5803_c1,comp6849_c1,comp7181_c1,comp6374_…
GO:0008150	Biological Process	GO:0009987	cellular process	GO:0044763	single-organism cellular process	GO:0051651	maintenance of location in cell	27	comp4849_c0,comp9194_c0,comp2812_c1,comp54358_c0,comp12824_c0,comp2000_c0,comp1522_c0,comp2353_c0,comp3129_c0,comp4275_c0,comp3039_c0,comp7411_c0,comp3530_c0,comp2817_c0,comp4779_c0,comp2049_c0,comp23647_c0,comp7274_c0,comp6231_c0,comp4930_c0,comp6829_c0,comp2011_c0,comp6809_c0,comp3576_c0,comp6656_c0,comp72521_c0,comp5816_c0
GO:0008150	Biological Process	GO:0009987	cellular process	GO:0044763	single-organism cellular process	GO:0048869	cellular developmental process	51	comp6519_c0,comp306_c1,comp6682_c0,comp9982_c0,comp7417_c1,comp3489_c0,comp7873_c0,comp4914_c0,comp9342_c0,comp22181_c0,comp4158_c0,comp4709_c0,comp4263_c0,comp70863_c0,comp9183_c0,comp8314_c0,comp24946_c0,comp54994_c0,comp7883_c0,comp9378_c0,comp56656_c0,comp6652_c0,comp6070_c0,comp6601_c0,comp5420_c0,comp39842_c0,comp8859_c0,comp5575_c0,comp6435_c0,comp8893_c0,comp7271_c0,comp19891_c0,comp5702_…
GO:0008150	Biological Process	GO:0009987	cellular process	GO:0044763	single-organism cellular process	GO:0071554	cell wall organization or biogenesis	82	comp6865_c0,comp1546_c0,comp136529_c0,comp13549_c0,comp6608_c1,comp2749_c1,comp1399_c0,comp4935_c0,comp5834_c0,comp1611_c0,comp4327_c0,comp62209_c0,comp4538_c0,comp4319_c0,comp72027_c0,comp5381_c0,comp23693_c0,comp7182_c0,comp1885_c0,comp7567_c0,comp4848_c0,comp25571_c0,comp6700_c0,comp21199_c0,comp66868_c0,comp7228_c0,comp4563_c0,comp5296_c2,comp6378_c0,comp49089_c0,comp71886_c0,comp15362_c0,com…
GO:0008150	Biological Process	GO:0009987	cellular process	GO:0044763	single-organism cellular process	GO:0001775	cell activation	17	comp4315_c0,comp15026_c0,comp7754_c0,comp2100_c0,comp1915_c0,comp11510_c0,comp6692_c0,comp9351_c0,comp4521_c0,comp5803_c1,comp23206_c0,comp2812_c1,comp13545_c0,comp13330_c0,comp10314_c0,comp6883_c0,comp3404_c0
GO:0008150	Biological Process	GO:0009987	cellular process	GO:0044763	single-organism cellular process	GO:0016458	gene silencing	4	comp7416_c0,comp7070_c0,comp5367_c0,comp6356_c0
GO:0008150	Biological Process	GO:0009987	cellular process	GO:0044763	single-organism cellular process	GO:0006996	organelle organization	261	comp10082_c0,comp7754_c0,comp3188_c0,comp10547_c0,comp10893_c0,comp4272_c0,comp6254_c0,comp1773_c0,comp6952_c0,comp7577_c0,comp3247_c0,comp60773_c0,comp43969_c0,comp5715_c0,comp17501_c0,comp3004_c0,comp5397_c0,comp7496_c0,comp6058_c0,comp2417_c1,comp17149_c0,comp5966_c0,comp5652_c0,comp7274_c0,comp7791_c0,comp3939_c0,comp1466_c0,comp15388_c0,comp6397_c0,comp30486_c0,comp6833_c0,comp7553_c0,comp23…
GO:0008150	Biological Process	GO:0009987	cellular process	GO:0044763	single-organism cellular process	GO:0007569	cell aging	5	comp257006_c0,comp2847_c0,comp253_c0,comp60773_c0,comp30507_c0
GO:0008150	Biological Process	GO:0009987	cellular process	GO:0044763	single-organism cellular process	GO:0008219	cell death	32	comp3844_c0,comp6793_c0,comp2345_c0,comp10237_c0,comp6184_c0,comp32510_c0,comp4953_c0,comp7088_c0,comp12664_c0,comp76878_c0,comp3401_c0,comp36312_c0,comp6366_c0,comp3364_c0,comp7921_c0,comp1606_c0,comp4095_c0,comp3715_c0,comp2570_c0,comp5132_c0,comp48631_c0,comp1596_c0,comp6955_c0,comp7777_c0,comp6881_c0,comp4758_c0,comp5777_c0,comp34816_c0,comp2250_c0,comp15224_c0,comp5386_c0,comp1851_c0
GO:0008150	Biological Process	GO:0009987	cellular process	GO:0044763	single-organism cellular process	GO:0030030	cell projection organization	14	comp1193_c0,comp8314_c0,comp1817_c0,comp2249_c0,comp7061_c0,comp5382_c0,comp5566_c0,comp76795_c0,comp90646_c0,comp1464_c0,comp7754_c0,comp5180_c0,comp13618_c0,comp4263_c0
GO:0008150	Biological Process	GO:0009987	cellular process	GO:0044763	single-organism cellular process	GO:0008037	cell recognition	3	comp6408_c0,comp6934_c0,comp6887_c0
GO:0008150	Biological Process	GO:0009987	cellular process	GO:0044763	single-organism cellular process	GO:0055085	transmembrane transport	200	comp541_c0,comp9088_c0,comp75180_c0,comp7201_c0,comp5529_c0,comp6936_c0,comp7742_c0,comp8514_c0,comp3697_c0,comp55847_c0,comp1566_c0,comp4106_c0,comp7320_c0,comp7213_c0,comp7486_c0,comp15021_c0,comp8328_c0,comp5729_c0,comp4227_c0,comp1853_c0,comp2354_c0,comp7420_c0,comp9771_c0,comp7440_c0,comp5084_c0,comp7270_c1,comp5301_c0,comp51497_c0,comp5560_c0,comp8348_c0,comp7353_c0,comp40504_c0,comp999_c0,…
GO:0008150	Biological Process	GO:0009987	cellular process	GO:0044763	single-organism cellular process	GO:0016049	cell growth	2	comp1532_c0,comp6405_c0
GO:0008150	Biological Process	GO:0009987	cellular process	GO:0044763	single-organism cellular process	GO:0051301	cell division	26	comp9010_c0,comp6058_c0,comp6003_c0,comp157_c0,comp11721_c0,comp4001_c0,comp49090_c0,comp3004_c0,comp1851_c0,comp4308_c0,comp10244_c0,comp6990_c0,comp2151_c0,comp7052_c0,comp8264_c0,comp6254_c0,comp7012_c0,comp10474_c0,comp6665_c0,comp7754_c0,comp4896_c0,comp3521_c0,comp6183_c0,comp7251_c0,comp6207_c0,comp2100_c0
GO:0008150	Biological Process	GO:0009987	cellular process	GO:0044763	single-organism cellular process	GO:0032196	transposition	18	comp2094_c0,comp1622_c0,comp7261_c0,comp40840_c0,comp7461_c0,comp6709_c0,comp2520_c0,comp1172_c0,comp11329_c0,comp7374_c0,comp6950_c0,comp29834_c0,comp3078_c1,comp10388_c0,comp148166_c0,comp6284_c0,comp2515_c0,comp7030_c0
GO:0008150	Biological Process	GO:0009987	cellular process	GO:0044763	single-organism cellular process	GO:0022406	membrane docking	12	comp8262_c0,comp6031_c0,comp4236_c0,comp5991_c0,comp2348_c0,comp6770_c0,comp9583_c0,comp4862_c0,comp10120_c0,comp7310_c0,comp6582_c0,comp1049_c0
GO:0008150	Biological Process	GO:0009987	cellular process	GO:0044763	single-organism cellular process	GO:0032535	regulation of cellular component size	7	comp5568_c0,comp1577_c0,comp3174_c0,comp3188_c0,comp1559_c0,comp17501_c0,comp9957_c0
GO:0008150	Biological Process	GO:0009987	cellular process	GO:0044763	single-organism cellular process	GO:0071804	cellular potassium ion transport	2	comp7256_c0,comp6756_c0
GO:0008150	Biological Process	GO:0009987	cellular process	GO:0044763	single-organism cellular process	GO:0007154	cell communication	617	comp4275_c0,comp6608_c1,comp7300_c0,comp4674_c0,comp2193_c0,comp8779_c0,comp4521_c0,comp8425_c0,comp1863_c0,comp6995_c1,comp7916_c0,comp2319_c0,comp6068_c0,comp664_c0,comp8342_c0,comp8638_c0,comp7920_c0,comp5173_c0,comp7546_c0,comp8106_c0,comp32925_c0,comp84234_c0,comp86593_c0,comp4857_c0,comp7990_c0,comp6117_c0,comp5478_c1,comp5270_c0,comp6202_c0,comp6648_c0,comp4627_c0,comp6959_c0,comp109683_c0…
GO:0008150	Biological Process	GO:0009987	cellular process	GO:0044763	single-organism cellular process	GO:0007017	microtubule-based process	76	comp2817_c0,comp15187_c0,comp5816_c0,comp48388_c0,comp6829_c0,comp6809_c0,comp12924_c0,comp43574_c0,comp2812_c1,comp2151_c0,comp8614_c0,comp3530_c0,comp163_c0,comp6863_c2,comp2260_c0,comp49090_c0,comp2437_c0,comp3036_c0,comp2011_c0,comp4896_c0,comp6785_c1,comp4709_c0,comp4907_c0,comp3681_c0,comp4930_c0,comp29501_c0,comp157_c0,comp12824_c0,comp8829_c0,comp9010_c0,comp13330_c0,comp20940_c0,comp9194…
GO:0008150	Biological Process	GO:0009987	cellular process	GO:0044763	single-organism cellular process	GO:0051641	cellular localization	341	comp1915_c0,comp1773_c0,comp7012_c0,comp4272_c0,comp10120_c0,comp6952_c0,comp6971_c0,comp1634_c0,comp4500_c0,comp7754_c0,comp4485_c0,comp8758_c0,comp7785_c0,comp5296_c0,comp6630_c0,comp4315_c0,comp8938_c0,comp4238_c1,comp9512_c0,comp8510_c0,comp1629_c0,comp2417_c1,comp1036_c0,comp2890_c0,comp6270_c0,comp14369_c0,comp43969_c0,comp6929_c0,comp2844_c0,comp2250_c0,comp1160_c0,comp45081_c0,comp1806_c0…
GO:0008150	Biological Process	GO:0009987	cellular process	GO:0044763	single-organism cellular process	GO:0051716	cellular response to stimulus	853	comp60773_c0,comp3746_c0,comp149580_c0,comp3929_c0,comp4560_c0,comp5811_c1,comp6215_c0,comp6058_c0,comp5185_c0,comp18759_c0,comp3254_c0,comp17907_c0,comp4822_c0,comp6979_c0,comp7754_c0,comp1809_c0,comp4315_c0,comp19131_c0,comp4464_c0,comp5641_c0,comp968_c0,comp7012_c0,comp1773_c0,comp18817_c0,comp7439_c0,comp7577_c0,comp12323_c0,comp8794_c0,comp4256_c0,comp161486_c0,comp6549_c0,comp3513_c0,comp73…
GO:0008150	Biological Process	GO:0009987	cellular process	GO:0044763	single-organism cellular process	GO:0043062	extracellular structure organization	2	comp2612_c0,comp2420_c0
GO:0008150	Biological Process	GO:0009987	cellular process	GO:0044763	single-organism cellular process	GO:0022411	cellular component disassembly	10	comp16532_c0,comp6343_c0,comp18005_c0,comp4527_c0,comp28811_c0,comp3777_c0,comp6277_c0,comp7476_c0,comp7174_c0,comp7589_c0
GO:0008150	Biological Process	GO:0009987	cellular process	GO:0044763	single-organism cellular process	GO:0007059	chromosome segregation	29	comp2812_c1,comp3297_c1,comp9194_c0,comp54358_c0,comp3992_c0,comp2012_c0,comp8513_c0,comp12824_c0,comp7004_c0,comp4275_c0,comp3039_c0,comp7411_c0,comp3530_c0,comp14250_c0,comp21667_c0,comp2255_c0,comp22311_c0,comp2817_c0,comp8444_c0,comp23647_c0,comp2049_c0,comp7269_c0,comp4930_c0,comp4423_c0,comp6829_c0,comp6809_c0,comp2011_c0,comp5816_c0,comp5825_c0
GO:0008150	Biological Process	GO:0009987	cellular process	GO:0044763	single-organism cellular process	GO:0022402	cell cycle process	98	comp6068_c0,comp10893_c0,comp6254_c0,comp7012_c0,comp10547_c0,comp5188_c0,comp6665_c0,comp7754_c0,comp2091_c0,comp7335_c2,comp3521_c0,comp7251_c0,comp3297_c1,comp61851_c0,comp6058_c0,comp76795_c0,comp1771_c0,comp6003_c0,comp8513_c0,comp5899_c0,comp4476_c0,comp7004_c0,comp3004_c0,comp1851_c0,comp5715_c0,comp4308_c0,comp60773_c0,comp6990_c0,comp4933_c0,comp8165_c0,comp10665_c0,comp5519_c0,comp30507…
GO:0008150	Biological Process	GO:0009987	cellular process	GO:0044763	single-organism cellular process	GO:0007155	cell adhesion	6	comp8331_c0,comp6285_c0,comp5489_c0,comp2321_c0,comp5229_c0,comp1813_c0
GO:0008150	Biological Process	GO:0009987	cellular process	GO:0044763	single-organism cellular process	GO:0032940	secretion by cell	35	comp3801_c0,comp4236_c0,comp26403_c0,comp450_c0,comp8938_c0,comp7310_c0,comp14502_c0,comp1049_c0,comp6031_c0,comp5533_c0,comp6878_c0,comp6770_c0,comp9583_c0,comp6550_c0,comp10120_c0,comp6838_c0,comp2651_c1,comp8262_c0,comp3874_c0,comp14184_c0,comp12961_c0,comp4862_c0,comp6084_c0,comp6767_c0,comp6582_c0,comp1832_c0,comp53809_c0,comp7274_c0,comp5991_c0,comp2348_c0,comp43970_c0,comp9571_c0,comp9312_…
GO:0008150	Biological Process	GO:0009987	cellular process	GO:0044763	single-organism cellular process	GO:0045229	external encapsulating structure organization	7	comp7265_c0,comp6708_c0,comp62188_c0,comp7255_c0,comp4167_c0,comp7240_c0,comp1705_c0
GO:0008150	Biological Process	GO:0009987	cellular process	GO:0044763	single-organism cellular process	GO:0007049	cell cycle	110	comp6985_c0,comp5825_c0,comp6156_c1,comp4966_c0,comp4896_c0,comp6072_c0,comp7335_c1,comp7269_c0,comp4593_c0,comp6083_c0,comp6327_c0,comp4836_c0,comp2255_c0,comp7052_c0,comp6137_c0,comp5419_c0,comp8587_c0,comp4001_c0,comp157_c0,comp253_c0,comp9010_c0,comp2847_c0,comp6084_c0,comp9194_c0,comp257006_c0,comp6207_c0,comp2100_c0,comp2062_c0,comp13260_c0,comp6910_c0,comp4164_c0,comp4423_c0,comp1381_c0,co…
GO:0008150	Biological Process	GO:0009987	cellular process	GO:0044763	single-organism cellular process	GO:0016044	cellular membrane organization	13	comp29041_c0,comp7213_c0,comp4272_c0,comp8476_c0,comp4556_c0,comp7791_c0,comp4596_c0,comp6872_c0,comp2157_c0,comp4482_c0,comp6778_c0,comp6938_c0,comp9094_c0
GO:0008150	Biological Process	GO:0009987	cellular process	GO:0044763	single-organism cellular process	GO:0019725	cellular homeostasis	48	comp9148_c0,comp2502_c0,comp9436_c0,comp5512_c0,comp9651_c0,comp8337_c0,comp8293_c0,comp5430_c0,comp7088_c0,comp28069_c0,comp7073_c0,comp84508_c0,comp5405_c0,comp7018_c1,comp9442_c0,comp2096_c0,comp8475_c0,comp4380_c0,comp3894_c0,comp1458_c0,comp9288_c0,comp7322_c0,comp2327_c0,comp8247_c0,comp11392_c0,comp6691_c0,comp1817_c0,comp4440_c0,comp10594_c0,comp6409_c0,comp7384_c2,comp1959_c0,comp6638_c0…
GO:0008150	Biological Process	GO:0009987	cellular process	GO:0044763	single-organism cellular process	GO:0030029	actin filament-based process	18	comp1559_c0,comp1052_c0,comp3174_c0,comp6111_c0,comp5568_c0,comp1577_c0,comp17501_c0,comp11394_c0,comp3703_c0,comp1466_c0,comp9957_c0,comp3188_c0,comp2882_c0,comp4448_c0,comp6185_c0,comp10589_c0,comp1143_c0,comp5311_c0
GO:0008150	Biological Process	GO:0050789	regulation of biological process	GO:0044087	regulation of cellular component biogenesis	GO:1902115	regulation of organelle assembly	1	comp13618_c0
GO:0008150	Biological Process	GO:0050789	regulation of biological process	GO:0044087	regulation of cellular component biogenesis	GO:0043254	regulation of protein complex assembly	7	comp9957_c0,comp17501_c0,comp3188_c0,comp1559_c0,comp3174_c0,comp5568_c0,comp1577_c0
GO:0008150	Biological Process	GO:0050789	regulation of biological process	GO:0044087	regulation of cellular component biogenesis	GO:0060491	regulation of cell projection assembly	1	comp13618_c0
GO:0008150	Biological Process	GO:0050789	regulation of biological process	GO:0044087	regulation of cellular component biogenesis	GO:1901891	regulation of cell septum assembly	1	comp10244_c0
GO:0008150	Biological Process	GO:0050789	regulation of biological process	GO:0023051	regulation of signaling	GO:0009966	regulation of signal transduction	80	comp7920_c0,comp3942_c0,comp5390_c0,comp2221_c0,comp4481_c0,comp3795_c0,comp6511_c1,comp29842_c0,comp8513_c0,comp65179_c0,comp6215_c0,comp1863_c0,comp7054_c0,comp6409_c0,comp4145_c0,comp958_c0,comp10068_c0,comp4691_c0,comp7106_c0,comp7301_c0,comp7359_c1,comp5061_c0,comp5815_c0,comp5205_c0,comp11444_c0,comp4081_c0,comp3621_c0,comp1635_c0,comp5666_c0,comp23207_c0,comp5478_c1,comp1676_c0,comp7247_c0…
GO:0008150	Biological Process	GO:0050789	regulation of biological process	GO:0023051	regulation of signaling	GO:0001881	receptor recycling	1	comp1509_c0
GO:0008150	Biological Process	GO:0050789	regulation of biological process	GO:0023051	regulation of signaling	GO:0023057	negative regulation of signaling	21	comp5205_c0,comp11444_c0,comp4481_c0,comp2221_c0,comp7082_c0,comp7920_c0,comp958_c0,comp5666_c0,comp6175_c0,comp3795_c0,comp5044_c0,comp1692_c0,comp1402_c0,comp6215_c0,comp4942_c0,comp5478_c1,comp8513_c0,comp7149_c0,comp31400_c0,comp34481_c0,comp3897_c0
GO:0008150	Biological Process	GO:0050789	regulation of biological process	GO:0023051	regulation of signaling	GO:0023056	positive regulation of signaling	1	comp1509_c0
GO:0008150	Biological Process	GO:0050789	regulation of biological process	GO:0002682	regulation of immune system process	GO:0002684	positive regulation of immune system process	2	comp5852_c0,comp3638_c0
GO:0008150	Biological Process	GO:0050789	regulation of biological process	GO:0002682	regulation of immune system process	GO:0002697	regulation of immune effector process	1	comp8110_c0
GO:0008150	Biological Process	GO:0050789	regulation of biological process	GO:0002682	regulation of immune system process	GO:0050776	regulation of immune response	2	comp5852_c0,comp3638_c0
GO:0008150	Biological Process	GO:0050789	regulation of biological process	GO:0051239	regulation of multicellular organismal process	GO:1900046	regulation of hemostasis	4	comp4168_c1,comp1467_c0,comp2843_c0,comp11041_c0
GO:0008150	Biological Process	GO:0050789	regulation of biological process	GO:0051239	regulation of multicellular organismal process	GO:0050818	regulation of coagulation	4	comp1467_c0,comp2843_c0,comp11041_c0,comp4168_c1
GO:0008150	Biological Process	GO:0050789	regulation of biological process	GO:0051239	regulation of multicellular organismal process	GO:0044057	regulation of system process	10	comp8479_c0,comp4220_c0,comp5804_c0,comp8401_c0,comp10747_c0,comp47712_c0,comp88408_c0,comp6406_c0,comp3703_c0,comp4822_c0
GO:0008150	Biological Process	GO:0050789	regulation of biological process	GO:0050793	regulation of developmental process	GO:0051093	negative regulation of developmental process	3	comp5420_c0,comp39842_c0,comp4709_c0
GO:0008150	Biological Process	GO:0050789	regulation of biological process	GO:0050793	regulation of developmental process	GO:0045595	regulation of cell differentiation	3	comp5420_c0,comp4709_c0,comp39842_c0
GO:0008150	Biological Process	GO:0050789	regulation of biological process	GO:0051128	regulation of cellular component organization	GO:0033043	regulation of organelle organization	23	comp5715_c0,comp13618_c0,comp5568_c0,comp1577_c0,comp5726_c0,comp3174_c0,comp8491_c0,comp17501_c0,comp30486_c0,comp8421_c0,comp76795_c0,comp1559_c0,comp9017_c0,comp8314_c0,comp4164_c0,comp6072_c0,comp3188_c0,comp5188_c0,comp10665_c0,comp2062_c0,comp7754_c0,comp11152_c0,comp9957_c0
GO:0008150	Biological Process	GO:0050789	regulation of biological process	GO:0051128	regulation of cellular component organization	GO:1901891	regulation of cell septum assembly	1	comp10244_c0
GO:0008150	Biological Process	GO:0050789	regulation of biological process	GO:0051128	regulation of cellular component organization	GO:0051130	positive regulation of cellular component organization	6	comp7589_c0,comp7476_c0,comp6277_c0,comp1577_c0,comp3174_c0,comp1559_c0
GO:0008150	Biological Process	GO:0050789	regulation of biological process	GO:0051128	regulation of cellular component organization	GO:0043254	regulation of protein complex assembly	7	comp9957_c0,comp17501_c0,comp3188_c0,comp1559_c0,comp3174_c0,comp5568_c0,comp1577_c0
GO:0008150	Biological Process	GO:0050789	regulation of biological process	GO:0051128	regulation of cellular component organization	GO:0043244	regulation of protein complex disassembly	8	comp16532_c0,comp18005_c0,comp28811_c0,comp3777_c0,comp6277_c0,comp7476_c0,comp7174_c0,comp7589_c0
GO:0008150	Biological Process	GO:0050789	regulation of biological process	GO:0051128	regulation of cellular component organization	GO:0031344	regulation of cell projection organization	1	comp13618_c0
GO:0008150	Biological Process	GO:0050789	regulation of biological process	GO:0051128	regulation of cellular component organization	GO:0051129	negative regulation of cellular component organization	6	comp7754_c0,comp8314_c0,comp5188_c0,comp76795_c0,comp5715_c0,comp5726_c0
GO:0008150	Biological Process	GO:0050789	regulation of biological process	GO:0048583	regulation of response to stimulus	GO:0032101	regulation of response to external stimulus	9	comp1467_c0,comp11041_c0,comp6246_c0,comp7073_c0,comp2843_c0,comp4168_c1,comp6409_c0,comp8475_c0,comp5312_c0
GO:0008150	Biological Process	GO:0050789	regulation of biological process	GO:0048583	regulation of response to stimulus	GO:0050795	regulation of behavior	2	comp5312_c0,comp6246_c0
GO:0008150	Biological Process	GO:0050789	regulation of biological process	GO:0048583	regulation of response to stimulus	GO:0048585	negative regulation of response to stimulus	24	comp5478_c1,comp8513_c0,comp4942_c0,comp1402_c0,comp7073_c0,comp6215_c0,comp3897_c0,comp34481_c0,comp7149_c0,comp31400_c0,comp6409_c0,comp958_c0,comp7920_c0,comp7082_c0,comp2221_c0,comp11444_c0,comp4481_c0,comp5205_c0,comp5044_c0,comp1692_c0,comp3795_c0,comp6175_c0,comp8475_c0,comp5666_c0
GO:0008150	Biological Process	GO:0050789	regulation of biological process	GO:0048583	regulation of response to stimulus	GO:0002831	regulation of response to biotic stimulus	1	comp8110_c0
GO:0008150	Biological Process	GO:0050789	regulation of biological process	GO:0048583	regulation of response to stimulus	GO:0048584	positive regulation of response to stimulus	3	comp5852_c0,comp1509_c0,comp3638_c0
GO:0008150	Biological Process	GO:0050789	regulation of biological process	GO:0048583	regulation of response to stimulus	GO:0009966	regulation of signal transduction	80	comp7920_c0,comp3942_c0,comp5390_c0,comp2221_c0,comp4481_c0,comp3795_c0,comp6511_c1,comp29842_c0,comp8513_c0,comp65179_c0,comp6215_c0,comp1863_c0,comp7054_c0,comp6409_c0,comp4145_c0,comp958_c0,comp10068_c0,comp4691_c0,comp7106_c0,comp7301_c0,comp7359_c1,comp5061_c0,comp5815_c0,comp5205_c0,comp11444_c0,comp4081_c0,comp3621_c0,comp1635_c0,comp5666_c0,comp23207_c0,comp5478_c1,comp1676_c0,comp7247_c0…
GO:0008150	Biological Process	GO:0050789	regulation of biological process	GO:0048583	regulation of response to stimulus	GO:0080134	regulation of response to stress	5	comp8110_c0,comp4168_c1,comp2843_c0,comp11041_c0,comp1467_c0
GO:0008150	Biological Process	GO:0050789	regulation of biological process	GO:0048583	regulation of response to stimulus	GO:0050776	regulation of immune response	2	comp5852_c0,comp3638_c0
GO:0008150	Biological Process	GO:0050789	regulation of biological process	GO:0050794	regulation of cellular process	GO:0048522	positive regulation of cellular process	87	comp2834_c0,comp2100_c0,comp2570_c0,comp7983_c0,comp5645_c0,comp6237_c0,comp7486_c0,comp9491_c0,comp7589_c0,comp1345_c0,comp4176_c0,comp23206_c0,comp15218_c0,comp8614_c0,comp7476_c0,comp7404_c1,comp7840_c0,comp6863_c2,comp10314_c0,comp6225_c0,comp2405_c0,comp66612_c0,comp17462_c0,comp4112_c0,comp3894_c0,comp8475_c0,comp11999_c0,comp138510_c0,comp48770_c0,comp10264_c0,comp3250_c0,comp4184_c0,comp2…
GO:0008150	Biological Process	GO:0050789	regulation of biological process	GO:0050794	regulation of cellular process	GO:0031344	regulation of cell projection organization	1	comp13618_c0
GO:0008150	Biological Process	GO:0050789	regulation of biological process	GO:0050794	regulation of cellular process	GO:0031323	regulation of cellular metabolic process	1139	comp7185_c1,comp54295_c0,comp4619_c0,comp7271_c0,comp133216_c0,comp6579_c0,comp3132_c0,comp4145_c0,comp2935_c1,comp7371_c0,comp2407_c0,comp5587_c0,comp4507_c0,comp7442_c0,comp3621_c0,comp25245_c0,comp7110_c0,comp5877_c0,comp4081_c0,comp2136_c0,comp1854_c1,comp6744_c0,comp7301_c0,comp6895_c0,comp28811_c0,comp6943_c0,comp101_c0,comp8831_c0,comp7247_c0,comp4657_c0,comp8867_c0,comp1676_c0,comp1530_c0…
GO:0008150	Biological Process	GO:0050789	regulation of biological process	GO:0050794	regulation of cellular process	GO:0010941	regulation of cell death	18	comp6793_c0,comp1606_c0,comp10237_c0,comp32510_c0,comp2570_c0,comp4953_c0,comp5132_c0,comp48631_c0,comp12664_c0,comp7088_c0,comp76878_c0,comp7777_c0,comp6881_c0,comp36312_c0,comp6366_c0,comp34816_c0,comp2250_c0,comp5386_c0
GO:0008150	Biological Process	GO:0050789	regulation of biological process	GO:0050794	regulation of cellular process	GO:0010646	regulation of cell communication	89	comp40768_c0,comp5059_c1,comp6195_c0,comp6175_c0,comp10733_c0,comp7856_c0,comp1673_c1,comp9014_c0,comp4739_c0,comp4422_c0,comp7160_c0,comp5180_c0,comp23206_c0,comp4455_c0,comp31400_c0,comp1904_c0,comp3897_c0,comp36938_c0,comp1073_c0,comp7082_c0,comp3313_c0,comp4384_c0,comp6198_c0,comp7263_c0,comp8475_c0,comp15026_c0,comp5982_c1,comp6796_c0,comp38788_c0,comp1692_c0,comp5044_c0,comp4792_c0,comp7800…
GO:0008150	Biological Process	GO:0050789	regulation of biological process	GO:0050794	regulation of cellular process	GO:0048523	negative regulation of cellular process	86	comp1773_c0,comp7920_c0,comp2221_c0,comp1634_c0,comp5288_c0,comp4481_c0,comp10848_c0,comp7335_c2,comp7754_c0,comp3795_c0,comp5188_c0,comp8513_c0,comp5132_c0,comp7777_c0,comp76795_c0,comp1771_c0,comp6215_c0,comp6245_c0,comp34816_c0,comp60773_c0,comp5777_c0,comp178847_c0,comp5715_c0,comp958_c0,comp2598_c1,comp4933_c0,comp11444_c0,comp5205_c0,comp30507_c0,comp4299_c0,comp5023_c0,comp5666_c0,comp5478…
GO:0008150	Biological Process	GO:0050789	regulation of biological process	GO:0050794	regulation of cellular process	GO:0060627	regulation of vesicle-mediated transport	3	comp6225_c0,comp7404_c1,comp2136_c0
GO:0008150	Biological Process	GO:0050789	regulation of biological process	GO:0050794	regulation of cellular process	GO:0033043	regulation of organelle organization	23	comp5715_c0,comp13618_c0,comp5568_c0,comp1577_c0,comp5726_c0,comp3174_c0,comp8491_c0,comp17501_c0,comp30486_c0,comp8421_c0,comp76795_c0,comp1559_c0,comp9017_c0,comp8314_c0,comp4164_c0,comp6072_c0,comp3188_c0,comp5188_c0,comp10665_c0,comp2062_c0,comp7754_c0,comp11152_c0,comp9957_c0
GO:0008150	Biological Process	GO:0050789	regulation of biological process	GO:0050794	regulation of cellular process	GO:0045595	regulation of cell differentiation	3	comp5420_c0,comp4709_c0,comp39842_c0
GO:0008150	Biological Process	GO:0050789	regulation of biological process	GO:0050794	regulation of cellular process	GO:0050792	regulation of viral process	2	comp14474_c0,comp6350_c0
GO:0008150	Biological Process	GO:0050789	regulation of biological process	GO:0050794	regulation of cellular process	GO:0060341	regulation of cellular localization	4	comp2136_c0,comp6225_c0,comp7404_c1,comp6878_c0
GO:0008150	Biological Process	GO:0050789	regulation of biological process	GO:0050794	regulation of cellular process	GO:0060968	regulation of gene silencing	2	comp6356_c0,comp7070_c0
GO:0008150	Biological Process	GO:0050789	regulation of biological process	GO:0050794	regulation of cellular process	GO:0044068	modulation by symbiont of host cellular process	16	comp4439_c1,comp10237_c0,comp4884_c0,comp35848_c0,comp7300_c0,comp2994_c0,comp5386_c0,comp6366_c0,comp36312_c0,comp34816_c0,comp8595_c0,comp12664_c0,comp7777_c0,comp3441_c0,comp3349_c0,comp5132_c0
GO:0008150	Biological Process	GO:0050789	regulation of biological process	GO:0050794	regulation of cellular process	GO:0032886	regulation of microtubule-based process	2	comp76795_c0,comp8314_c0
GO:0008150	Biological Process	GO:0050789	regulation of biological process	GO:0050794	regulation of cellular process	GO:0007165	signal transduction	407	comp6628_c0,comp7990_c0,comp21795_c0,comp5270_c0,comp5478_c1,comp34457_c0,comp86593_c0,comp32925_c0,comp4857_c0,comp34481_c0,comp3638_c0,comp5435_c0,comp1726_c0,comp7546_c0,comp5173_c0,comp6390_c2,comp9957_c0,comp7431_c0,comp7417_c1,comp5205_c0,comp8276_c0,comp5271_c0,comp70773_c0,comp5061_c0,comp7323_c0,comp13663_c0,comp7365_c1,comp4627_c0,comp6648_c0,comp6959_c0,comp5979_c0,comp5204_c0,comp7916…
GO:0008150	Biological Process	GO:0050789	regulation of biological process	GO:0050794	regulation of cellular process	GO:0043244	regulation of protein complex disassembly	8	comp16532_c0,comp18005_c0,comp28811_c0,comp3777_c0,comp6277_c0,comp7476_c0,comp7174_c0,comp7589_c0
GO:0008150	Biological Process	GO:0050789	regulation of biological process	GO:0050794	regulation of cellular process	GO:0051302	regulation of cell division	2	comp1851_c0,comp10244_c0
GO:0008150	Biological Process	GO:0050789	regulation of biological process	GO:0050794	regulation of cellular process	GO:0032970	regulation of actin filament-based process	7	comp5568_c0,comp1577_c0,comp3188_c0,comp3174_c0,comp1559_c0,comp17501_c0,comp9957_c0
GO:0008150	Biological Process	GO:0050789	regulation of biological process	GO:0050794	regulation of cellular process	GO:0051726	regulation of cell cycle	40	comp7335_c2,comp2062_c0,comp7754_c0,comp1381_c0,comp5188_c0,comp6910_c0,comp4164_c0,comp13260_c0,comp5377_c1,comp6559_c0,comp11152_c0,comp60773_c0,comp1851_c0,comp5715_c0,comp5726_c0,comp14902_c0,comp9017_c0,comp6497_c1,comp1771_c0,comp76795_c0,comp4966_c0,comp30507_c0,comp6156_c1,comp10665_c0,comp7335_c1,comp6072_c0,comp4234_c0,comp4933_c0,comp6083_c0,comp4836_c0,comp8421_c0,comp30486_c0,comp102…
GO:0008150	Biological Process	GO:0050789	regulation of biological process	GO:0019222	regulation of metabolic process	GO:0009889	regulation of biosynthetic process	991	comp4819_c0,comp1616_c0,comp8173_c0,comp52591_c0,comp55068_c0,comp3998_c2,comp6798_c0,comp8415_c0,comp16907_c0,comp1729_c0,comp1896_c0,comp1559_c0,comp2516_c0,comp5338_c0,comp13552_c0,comp7739_c0,comp5356_c0,comp3160_c0,comp4840_c0,comp1830_c0,comp7161_c0,comp3935_c0,comp16532_c0,comp37738_c0,comp8672_c0,comp3008_c0,comp4063_c0,comp7322_c0,comp5662_c1,comp7221_c0,comp7656_c0,comp8871_c0,comp6389_…
GO:0008150	Biological Process	GO:0050789	regulation of biological process	GO:0019222	regulation of metabolic process	GO:0060255	regulation of macromolecule metabolic process	1073	comp2260_c0,comp3777_c0,comp6464_c0,comp3228_c0,comp1122_c0,comp1325_c0,comp1040_c0,comp62772_c0,comp49110_c0,comp9570_c0,comp1020_c0,comp73536_c0,comp6407_c0,comp27082_c0,comp3704_c0,comp1562_c0,comp7983_c0,comp83910_c0,comp4714_c0,comp37762_c0,comp6734_c1,comp4141_c0,comp37627_c0,comp7145_c0,comp104258_c0,comp26925_c0,comp6230_c0,comp7427_c0,comp6190_c0,comp6070_c0,comp1156_c0,comp7070_c0,comp1…
GO:0008150	Biological Process	GO:0050789	regulation of biological process	GO:0019222	regulation of metabolic process	GO:0050790	regulation of catalytic activity	102	comp8744_c0,comp4382_c0,comp7247_c0,comp76878_c0,comp6511_c0,comp54149_c0,comp7073_c0,comp23207_c0,comp1676_c0,comp7990_c0,comp7441_c1,comp6907_c0,comp2021_c0,comp3621_c0,comp1635_c0,comp6308_c0,comp4081_c0,comp5061_c0,comp7359_c1,comp3048_c0,comp4234_c0,comp7301_c0,comp5815_c0,comp10068_c0,comp4691_c0,comp8592_c0,comp7106_c0,comp48548_c0,comp4145_c0,comp6409_c0,comp14902_c0,comp7054_c0,comp65179…
GO:0008150	Biological Process	GO:0050789	regulation of biological process	GO:0019222	regulation of metabolic process	GO:0031323	regulation of cellular metabolic process	1139	comp7185_c1,comp54295_c0,comp4619_c0,comp7271_c0,comp133216_c0,comp6579_c0,comp3132_c0,comp4145_c0,comp2935_c1,comp7371_c0,comp2407_c0,comp5587_c0,comp4507_c0,comp7442_c0,comp3621_c0,comp25245_c0,comp7110_c0,comp5877_c0,comp4081_c0,comp2136_c0,comp1854_c1,comp6744_c0,comp7301_c0,comp6895_c0,comp28811_c0,comp6943_c0,comp101_c0,comp8831_c0,comp7247_c0,comp4657_c0,comp8867_c0,comp1676_c0,comp1530_c0…
GO:0008150	Biological Process	GO:0050789	regulation of biological process	GO:0019222	regulation of metabolic process	GO:0080090	regulation of primary metabolic process	1120	comp43641_c0,comp1262_c0,comp7106_c0,comp6205_c0,comp40409_c0,comp5815_c0,comp3996_c0,comp2977_c0,comp7274_c0,comp1944_c0,comp5966_c0,comp4879_c0,comp6192_c0,comp6593_c0,comp6449_c0,comp1455_c0,comp50237_c0,comp6511_c0,comp3036_c1,comp6549_c0,comp7401_c0,comp7012_c0,comp1773_c0,comp7043_c0,comp4500_c0,comp4315_c0,comp6630_c0,comp50164_c0,comp6863_c0,comp16405_c0,comp73049_c0,comp3549_c0,comp6215_…
GO:0008150	Biological Process	GO:0050789	regulation of biological process	GO:0019222	regulation of metabolic process	GO:0051171	regulation of nitrogen compound metabolic process	1033	comp8744_c0,comp4411_c0,comp1635_c0,comp5724_c0,comp1460_c0,comp6073_c0,comp5041_c0,comp1144_c0,comp5081_c0,comp6351_c1,comp3964_c0,comp3239_c0,comp8760_c0,comp5566_c0,comp9228_c0,comp13513_c0,comp4149_c1,comp6964_c0,comp4259_c0,comp5390_c0,comp7389_c0,comp7435_c0,comp4732_c0,comp93880_c0,comp6761_c0,comp32609_c0,comp7118_c0,comp16762_c0,comp31373_c0,comp6060_c0,comp6010_c0,comp1694_c0,comp6162_c…
GO:0008150	Biological Process	GO:0050789	regulation of biological process	GO:0019222	regulation of metabolic process	GO:0009892	negative regulation of metabolic process	39	comp6356_c0,comp4984_c0,comp5367_c0,comp5014_c0,comp7070_c0,comp1455_c0,comp5464_c0,comp7416_c0,comp13552_c0,comp2651_c1,comp6190_c0,comp6107_c0,comp134602_c0,comp1652_c0,comp2064_c0,comp6468_c0,comp7368_c0,comp6793_c0,comp1565_c0,comp5463_c0,comp2598_c1,comp5023_c0,comp9156_c0,comp4299_c0,comp2812_c1,comp61604_c0,comp178847_c0,comp5777_c0,comp6245_c0,comp5288_c0,comp606_c0,comp1634_c0,comp13977_…
GO:0008150	Biological Process	GO:0050789	regulation of biological process	GO:0019222	regulation of metabolic process	GO:0009893	positive regulation of metabolic process	77	comp2834_c0,comp2100_c0,comp5645_c0,comp7983_c0,comp6237_c0,comp9491_c0,comp7486_c0,comp1345_c0,comp7589_c0,comp8614_c0,comp15218_c0,comp7476_c0,comp7404_c1,comp4176_c0,comp23206_c0,comp7840_c0,comp6863_c2,comp10314_c0,comp2405_c0,comp66612_c0,comp17462_c0,comp4112_c0,comp3894_c0,comp11999_c0,comp8475_c0,comp138510_c0,comp48770_c0,comp4184_c0,comp10264_c0,comp3250_c0,comp6277_c0,comp20379_c0,comp…
GO:0008150	Biological Process	GO:0050789	regulation of biological process	GO:0019222	regulation of metabolic process	GO:0009894	regulation of catabolic process	95	comp1863_c0,comp16645_c0,comp65179_c0,comp4712_c0,comp6555_c0,comp5803_c0,comp4145_c0,comp5670_c0,comp48548_c0,comp4308_c0,comp7054_c0,comp54335_c0,comp3863_c0,comp5390_c0,comp5680_c1,comp3942_c0,comp6511_c1,comp29842_c0,comp837_c0,comp5188_c0,comp47939_c0,comp5533_c0,comp7754_c0,comp6511_c0,comp54149_c0,comp7247_c0,comp7441_c1,comp1676_c0,comp25366_c0,comp13552_c0,comp23207_c0,comp4382_c0,comp74…
GO:0008150	Biological Process	GO:0050789	regulation of biological process	GO:0032879	regulation of localization	GO:0060341	regulation of cellular localization	4	comp2136_c0,comp6225_c0,comp7404_c1,comp6878_c0
GO:0008150	Biological Process	GO:0050789	regulation of biological process	GO:0032879	regulation of localization	GO:0032880	regulation of protein localization	6	comp2136_c0,comp6231_c0,comp6656_c0,comp6225_c0,comp7404_c1,comp6878_c0
GO:0008150	Biological Process	GO:0050789	regulation of biological process	GO:0032879	regulation of localization	GO:0051049	regulation of transport	6	comp2136_c0,comp6231_c0,comp6656_c0,comp6225_c0,comp7404_c1,comp6878_c0
GO:0008150	Biological Process	GO:0050789	regulation of biological process	GO:0031341	regulation of cell killing	GO:0031343	positive regulation of cell killing	3	comp36312_c0,comp10237_c0,comp12664_c0
GO:0008150	Biological Process	GO:0050789	regulation of biological process	GO:0031341	regulation of cell killing	GO:0051709	regulation of killing of cells of other organism	3	comp12664_c0,comp10237_c0,comp36312_c0
GO:0008150	Biological Process	GO:0050789	regulation of biological process	GO:0043900	regulation of multi-organism process	GO:0050688	regulation of defense response to virus	1	comp8110_c0
GO:0008150	Biological Process	GO:0050789	regulation of biological process	GO:0043900	regulation of multi-organism process	GO:0043903	regulation of symbiosis, encompassing mutualism through parasitism	8	comp12664_c0,comp9175_c0,comp5328_c0,comp14474_c0,comp6350_c0,comp36312_c0,comp10237_c0,comp7309_c0
GO:0008150	Biological Process	GO:0050789	regulation of biological process	GO:0043900	regulation of multi-organism process	GO:0051709	regulation of killing of cells of other organism	3	comp12664_c0,comp10237_c0,comp36312_c0
GO:0008150	Biological Process	GO:0050789	regulation of biological process	GO:0043900	regulation of multi-organism process	GO:0043902	positive regulation of multi-organism process	3	comp10237_c0,comp36312_c0,comp12664_c0
GO:0008150	Biological Process	GO:0050789	regulation of biological process	GO:0048519	negative regulation of biological process	GO:0051129	negative regulation of cellular component organization	6	comp7754_c0,comp8314_c0,comp5188_c0,comp76795_c0,comp5715_c0,comp5726_c0
GO:0008150	Biological Process	GO:0050789	regulation of biological process	GO:0048519	negative regulation of biological process	GO:0051093	negative regulation of developmental process	3	comp5420_c0,comp39842_c0,comp4709_c0
GO:0008150	Biological Process	GO:0050789	regulation of biological process	GO:0048519	negative regulation of biological process	GO:0023057	negative regulation of signaling	21	comp5205_c0,comp11444_c0,comp4481_c0,comp2221_c0,comp7082_c0,comp7920_c0,comp958_c0,comp5666_c0,comp6175_c0,comp3795_c0,comp5044_c0,comp1692_c0,comp1402_c0,comp6215_c0,comp4942_c0,comp5478_c1,comp8513_c0,comp7149_c0,comp31400_c0,comp34481_c0,comp3897_c0
GO:0008150	Biological Process	GO:0050789	regulation of biological process	GO:0048519	negative regulation of biological process	GO:0051051	negative regulation of transport	2	comp6656_c0,comp6231_c0
GO:0008150	Biological Process	GO:0050789	regulation of biological process	GO:0048519	negative regulation of biological process	GO:0009892	negative regulation of metabolic process	39	comp6356_c0,comp4984_c0,comp5367_c0,comp5014_c0,comp7070_c0,comp1455_c0,comp5464_c0,comp7416_c0,comp13552_c0,comp2651_c1,comp6190_c0,comp6107_c0,comp134602_c0,comp1652_c0,comp2064_c0,comp6468_c0,comp7368_c0,comp6793_c0,comp1565_c0,comp5463_c0,comp2598_c1,comp5023_c0,comp9156_c0,comp4299_c0,comp2812_c1,comp61604_c0,comp178847_c0,comp5777_c0,comp6245_c0,comp5288_c0,comp606_c0,comp1634_c0,comp13977_…
GO:0008150	Biological Process	GO:0050789	regulation of biological process	GO:0048519	negative regulation of biological process	GO:0048585	negative regulation of response to stimulus	24	comp5478_c1,comp8513_c0,comp4942_c0,comp1402_c0,comp7073_c0,comp6215_c0,comp3897_c0,comp34481_c0,comp7149_c0,comp31400_c0,comp6409_c0,comp958_c0,comp7920_c0,comp7082_c0,comp2221_c0,comp11444_c0,comp4481_c0,comp5205_c0,comp5044_c0,comp1692_c0,comp3795_c0,comp6175_c0,comp8475_c0,comp5666_c0
GO:0008150	Biological Process	GO:0050789	regulation of biological process	GO:0048519	negative regulation of biological process	GO:0048523	negative regulation of cellular process	86	comp1773_c0,comp7920_c0,comp2221_c0,comp1634_c0,comp5288_c0,comp4481_c0,comp10848_c0,comp7335_c2,comp7754_c0,comp3795_c0,comp5188_c0,comp8513_c0,comp5132_c0,comp7777_c0,comp76795_c0,comp1771_c0,comp6215_c0,comp6245_c0,comp34816_c0,comp60773_c0,comp5777_c0,comp178847_c0,comp5715_c0,comp958_c0,comp2598_c1,comp4933_c0,comp11444_c0,comp5205_c0,comp30507_c0,comp4299_c0,comp5023_c0,comp5666_c0,comp5478…
GO:0008150	Biological Process	GO:0050789	regulation of biological process	GO:0048518	positive regulation of biological process	GO:0031343	positive regulation of cell killing	3	comp36312_c0,comp10237_c0,comp12664_c0
GO:0008150	Biological Process	GO:0050789	regulation of biological process	GO:0048518	positive regulation of biological process	GO:0023056	positive regulation of signaling	1	comp1509_c0
GO:0008150	Biological Process	GO:0050789	regulation of biological process	GO:0048518	positive regulation of biological process	GO:0048584	positive regulation of response to stimulus	3	comp5852_c0,comp1509_c0,comp3638_c0
GO:0008150	Biological Process	GO:0050789	regulation of biological process	GO:0048518	positive regulation of biological process	GO:0051050	positive regulation of transport	3	comp6225_c0,comp7404_c1,comp2136_c0
GO:0008150	Biological Process	GO:0050789	regulation of biological process	GO:0048518	positive regulation of biological process	GO:0009893	positive regulation of metabolic process	77	comp2834_c0,comp2100_c0,comp5645_c0,comp7983_c0,comp6237_c0,comp9491_c0,comp7486_c0,comp1345_c0,comp7589_c0,comp8614_c0,comp15218_c0,comp7476_c0,comp7404_c1,comp4176_c0,comp23206_c0,comp7840_c0,comp6863_c2,comp10314_c0,comp2405_c0,comp66612_c0,comp17462_c0,comp4112_c0,comp3894_c0,comp11999_c0,comp8475_c0,comp138510_c0,comp48770_c0,comp4184_c0,comp10264_c0,comp3250_c0,comp6277_c0,comp20379_c0,comp…
GO:0008150	Biological Process	GO:0050789	regulation of biological process	GO:0048518	positive regulation of biological process	GO:0043902	positive regulation of multi-organism process	3	comp10237_c0,comp36312_c0,comp12664_c0
GO:0008150	Biological Process	GO:0050789	regulation of biological process	GO:0048518	positive regulation of biological process	GO:0048522	positive regulation of cellular process	87	comp2834_c0,comp2100_c0,comp2570_c0,comp7983_c0,comp5645_c0,comp6237_c0,comp7486_c0,comp9491_c0,comp7589_c0,comp1345_c0,comp4176_c0,comp23206_c0,comp15218_c0,comp8614_c0,comp7476_c0,comp7404_c1,comp7840_c0,comp6863_c2,comp10314_c0,comp6225_c0,comp2405_c0,comp66612_c0,comp17462_c0,comp4112_c0,comp3894_c0,comp8475_c0,comp11999_c0,comp138510_c0,comp48770_c0,comp10264_c0,comp3250_c0,comp4184_c0,comp2…
GO:0008150	Biological Process	GO:0050789	regulation of biological process	GO:0048518	positive regulation of biological process	GO:0051130	positive regulation of cellular component organization	6	comp7589_c0,comp7476_c0,comp6277_c0,comp1577_c0,comp3174_c0,comp1559_c0
GO:0008150	Biological Process	GO:0050789	regulation of biological process	GO:0048518	positive regulation of biological process	GO:0002684	positive regulation of immune system process	2	comp5852_c0,comp3638_c0
GO:0008150	Biological Process	GO:0051234	establishment of localization	GO:0051649	establishment of localization in cell	GO:0046907	intracellular transport	278	comp4315_c0,comp8758_c0,comp7785_c0,comp5296_c0,comp6630_c0,comp4500_c0,comp7754_c0,comp4485_c0,comp1634_c0,comp6952_c0,comp6971_c0,comp7012_c0,comp1773_c0,comp4272_c0,comp1915_c0,comp2844_c0,comp1160_c0,comp2250_c0,comp43969_c0,comp14369_c0,comp6929_c0,comp6270_c0,comp1036_c0,comp2417_c1,comp2890_c0,comp8510_c0,comp9512_c0,comp4238_c1,comp1629_c0,comp3901_c0,comp8099_c0,comp168_c1,comp3542_c0,co…
GO:0008150	Biological Process	GO:0051234	establishment of localization	GO:0051649	establishment of localization in cell	GO:0032940	secretion by cell	35	comp3801_c0,comp4236_c0,comp26403_c0,comp450_c0,comp8938_c0,comp7310_c0,comp14502_c0,comp1049_c0,comp6031_c0,comp5533_c0,comp6878_c0,comp6770_c0,comp9583_c0,comp6550_c0,comp10120_c0,comp6838_c0,comp2651_c1,comp8262_c0,comp3874_c0,comp14184_c0,comp12961_c0,comp4862_c0,comp6084_c0,comp6767_c0,comp6582_c0,comp1832_c0,comp53809_c0,comp7274_c0,comp5991_c0,comp2348_c0,comp43970_c0,comp9571_c0,comp9312_…
GO:0008150	Biological Process	GO:0051234	establishment of localization	GO:0006810	transport	GO:0051051	negative regulation of transport	2	comp6656_c0,comp6231_c0
GO:0008150	Biological Process	GO:0051234	establishment of localization	GO:0006810	transport	GO:0046907	intracellular transport	278	comp4315_c0,comp8758_c0,comp7785_c0,comp5296_c0,comp6630_c0,comp4500_c0,comp7754_c0,comp4485_c0,comp1634_c0,comp6952_c0,comp6971_c0,comp7012_c0,comp1773_c0,comp4272_c0,comp1915_c0,comp2844_c0,comp1160_c0,comp2250_c0,comp43969_c0,comp14369_c0,comp6929_c0,comp6270_c0,comp1036_c0,comp2417_c1,comp2890_c0,comp8510_c0,comp9512_c0,comp4238_c1,comp1629_c0,comp3901_c0,comp8099_c0,comp168_c1,comp3542_c0,co…
GO:0008150	Biological Process	GO:0051234	establishment of localization	GO:0006810	transport	GO:0044765	single-organism transport	1340	comp3365_c0,comp3802_c0,comp6767_c0,comp4862_c0,comp144426_c0,comp41952_c0,comp5348_c0,comp12898_c0,comp1112_c0,comp54361_c0,comp9312_c0,comp8268_c0,comp5720_c0,comp5424_c0,comp2327_c0,comp9288_c0,comp6181_c0,comp7791_c0,comp168_c1,comp17149_c0,comp74117_c0,comp6341_c0,comp4554_c0,comp2890_c0,comp7777_c0,comp5116_c0,comp3254_c0,comp1861_c0,comp6094_c0,comp4238_c1,comp23813_c0,comp7334_c0,comp4396…
GO:0008150	Biological Process	GO:0051234	establishment of localization	GO:0006810	transport	GO:0071702	organic substance transport	478	comp4785_c0,comp10919_c0,comp54358_c0,comp14334_c0,comp2085_c0,comp3619_c0,comp3977_c0,comp5444_c0,comp10130_c0,comp16907_c0,comp8046_c0,comp4325_c0,comp8040_c0,comp8694_c0,comp5541_c0,comp7356_c0,comp3874_c0,comp7147_c0,comp12961_c0,comp3852_c1,comp5687_c0,comp2366_c0,comp2136_c0,comp9571_c0,comp6889_c1,comp28916_c0,comp6127_c0,comp9283_c0,comp3002_c0,comp5212_c0,comp70910_c0,comp7532_c0,comp154…
GO:0008150	Biological Process	GO:0051234	establishment of localization	GO:0006810	transport	GO:0044766	multi-organism transport	12	comp3363_c0,comp61004_c0,comp6775_c0,comp9326_c0,comp14960_c0,comp7239_c0,comp2567_c0,comp4874_c0,comp1584_c1,comp6929_c0,comp2535_c0,comp5518_c0
GO:0008150	Biological Process	GO:0051234	establishment of localization	GO:0006810	transport	GO:0016192	vesicle-mediated transport	78	comp38207_c0,comp5696_c0,comp5405_c1,comp87559_c0,comp15972_c0,comp3891_c0,comp23206_c0,comp7404_c1,comp7910_c0,comp6406_c0,comp6225_c0,comp7310_c0,comp4951_c0,comp2157_c0,comp5645_c0,comp6031_c0,comp5311_c0,comp7882_c0,comp5816_c0,comp6770_c0,comp6826_c0,comp6490_c0,comp2817_c0,comp2514_c0,comp32725_c0,comp5551_c0,comp3807_c0,comp12824_c0,comp6791_c0,comp1451_c0,comp6745_c1,comp2147_c0,comp2348_…
GO:0008150	Biological Process	GO:0051234	establishment of localization	GO:0006810	transport	GO:0051049	regulation of transport	6	comp2136_c0,comp6231_c0,comp6656_c0,comp6225_c0,comp7404_c1,comp6878_c0
GO:0008150	Biological Process	GO:0051234	establishment of localization	GO:0006810	transport	GO:0071705	nitrogen compound transport	111	comp4134_c0,comp15020_c0,comp6890_c0,comp7533_c0,comp2254_c0,comp1299_c0,comp8345_c0,comp29241_c0,comp6318_c0,comp7416_c0,comp5366_c0,comp7045_c0,comp50495_c0,comp70944_c0,comp4666_c0,comp2219_c0,comp1027_c0,comp4138_c0,comp7311_c0,comp5366_c1,comp1073_c0,comp32956_c0,comp6176_c0,comp4860_c0,comp5729_c0,comp2399_c0,comp8328_c0,comp6503_c1,comp71966_c0,comp20873_c0,comp15021_c0,comp5301_c0,comp278…
GO:0008150	Biological Process	GO:0051234	establishment of localization	GO:0006810	transport	GO:0051050	positive regulation of transport	3	comp6225_c0,comp7404_c1,comp2136_c0
GO:0008150	Biological Process	GO:0051234	establishment of localization	GO:0006810	transport	GO:0006858	extracellular transport	3	comp6929_c0,comp61004_c0,comp3363_c0
GO:0008150	Biological Process	GO:0051234	establishment of localization	GO:0051236	establishment of RNA localization	GO:0050658	RNA transport	4	comp2788_c0,comp4556_c0,comp5511_c0,comp3903_c0
GO:0008150	Biological Process	GO:0051234	establishment of localization	GO:0045184	establishment of protein localization	GO:0015031	protein transport	262	comp7775_c0,comp7404_c1,comp8749_c0,comp7294_c0,comp6668_c0,comp61004_c0,comp29187_c0,comp7520_c0,comp6553_c0,comp61717_c0,comp6284_c1,comp62722_c0,comp9376_c0,comp1695_c0,comp6878_c0,comp10852_c0,comp9113_c0,comp14250_c0,comp4294_c0,comp3771_c0,comp6259_c0,comp2854_c0,comp7400_c0,comp6084_c0,comp5000_c0,comp1083_c0,comp1612_c0,comp7353_c0,comp10810_c0,comp5521_c0,comp4740_c0,comp6868_c0,comp6990…
GO:0008150	Biological Process	GO:0051234	establishment of localization	GO:0045184	establishment of protein localization	GO:0070201	regulation of establishment of protein localization	6	comp6878_c0,comp7404_c1,comp6656_c0,comp6225_c0,comp6231_c0,comp2136_c0
GO:0008150	Biological Process	GO:0051234	establishment of localization	GO:0045184	establishment of protein localization	GO:0072594	establishment of protein localization to organelle	57	comp4951_c0,comp194563_c0,comp8956_c0,comp5565_c0,comp9088_c0,comp5457_c0,comp7486_c0,comp1634_c0,comp6952_c0,comp7381_c0,comp7213_c0,comp6279_c0,comp8476_c0,comp13907_c0,comp4272_c0,comp1129_c0,comp11224_c0,comp6528_c0,comp7331_c0,comp6817_c0,comp7294_c0,comp5081_c0,comp3891_c0,comp6725_c0,comp1542_c0,comp2417_c1,comp6035_c0,comp8168_c0,comp9156_c0,comp8706_c0,comp7702_c0,comp70559_c0,comp6792_c…
GO:0008150	Biological Process	GO:0000003	reproduction	GO:0019953	sexual reproduction	GO:0009566	fertilization	2	comp6408_c0,comp6887_c0
GO:0008150	Biological Process	GO:0000003	reproduction	GO:0019953	sexual reproduction	GO:0007276	gamete generation	22	comp2420_c0,comp65792_c0,comp7588_c0,comp1049_c0,comp9183_c0,comp6742_c1,comp1851_c0,comp56656_c0,comp6070_c0,comp8934_c0,comp4547_c0,comp5321_c0,comp5701_c0,comp6973_c0,comp7271_c0,comp19891_c0,comp1975_c0,comp8859_c0,comp3460_c1,comp9703_c0,comp5875_c0,comp22181_c0
GO:0008150	Biological Process	GO:0000003	reproduction	GO:0032504	multicellular organism reproduction	GO:0022412	cellular process involved in reproduction in multicellular organism	13	comp5321_c0,comp22181_c0,comp8934_c0,comp6070_c0,comp56656_c0,comp6742_c1,comp9183_c0,comp1049_c0,comp7588_c0,comp8859_c0,comp19891_c0,comp7271_c0,comp2420_c0
GO:0008150	Biological Process	GO:0000003	reproduction	GO:0032504	multicellular organism reproduction	GO:0048609	multicellular organismal reproductive process	27	comp5321_c0,comp4547_c0,comp8934_c0,comp6070_c0,comp8742_c0,comp56656_c0,comp1851_c0,comp6742_c1,comp4794_c0,comp9183_c0,comp1049_c0,comp7588_c0,comp40395_c0,comp2420_c0,comp65792_c0,comp5175_c0,comp5875_c0,comp22181_c0,comp21023_c0,comp9703_c0,comp3460_c1,comp8859_c0,comp1975_c0,comp19891_c0,comp7271_c0,comp6973_c0,comp5701_c0
GO:0008150	Biological Process	GO:0000003	reproduction	GO:0022414	reproductive process	GO:0019098	reproductive behavior	7	comp21023_c0,comp21262_c0,comp8742_c0,comp40395_c0,comp4794_c0,comp7434_c1,comp5175_c0
GO:0008150	Biological Process	GO:0000003	reproduction	GO:0022414	reproductive process	GO:0003006	developmental process involved in reproduction	26	comp19891_c0,comp7271_c0,comp306_c1,comp1985_c0,comp8859_c0,comp6276_c0,comp9442_c0,comp10407_c0,comp32494_c0,comp22181_c0,comp11627_c0,comp1980_c0,comp2846_c0,comp1156_c0,comp7036_c1,comp70863_c0,comp6582_c0,comp4453_c0,comp9183_c0,comp1049_c0,comp7588_c0,comp6742_c1,comp5321_c0,comp56656_c0,comp6070_c0,comp8934_c0
GO:0008150	Biological Process	GO:0000003	reproduction	GO:0022414	reproductive process	GO:0044702	single organism reproductive process	24	comp1851_c0,comp6742_c1,comp8934_c0,comp56656_c0,comp6070_c0,comp5321_c0,comp6887_c0,comp4547_c0,comp2420_c0,comp65792_c0,comp7588_c0,comp1049_c0,comp9183_c0,comp9703_c0,comp5875_c0,comp22181_c0,comp6973_c0,comp7271_c0,comp5701_c0,comp19891_c0,comp1975_c0,comp3460_c1,comp6408_c0,comp8859_c0
GO:0008150	Biological Process	GO:0000003	reproduction	GO:0022414	reproductive process	GO:0044703	multi-organism reproductive process	9	comp5175_c0,comp7434_c1,comp40395_c0,comp6934_c0,comp4794_c0,comp8742_c0,comp21262_c0,comp10264_c0,comp21023_c0
GO:0008150	Biological Process	GO:0000003	reproduction	GO:0022414	reproductive process	GO:0048609	multicellular organismal reproductive process	27	comp5321_c0,comp4547_c0,comp8934_c0,comp6070_c0,comp8742_c0,comp56656_c0,comp1851_c0,comp6742_c1,comp4794_c0,comp9183_c0,comp1049_c0,comp7588_c0,comp40395_c0,comp2420_c0,comp65792_c0,comp5175_c0,comp5875_c0,comp22181_c0,comp21023_c0,comp9703_c0,comp3460_c1,comp8859_c0,comp1975_c0,comp19891_c0,comp7271_c0,comp6973_c0,comp5701_c0
GO:0008150	Biological Process	GO:0000003	reproduction	GO:0048610	cellular process involved in reproduction	GO:0007531	mating type determination	2	comp306_c1,comp70863_c0
GO:0008150	Biological Process	GO:0000003	reproduction	GO:0048610	cellular process involved in reproduction	GO:0035036	sperm-egg recognition	2	comp6887_c0,comp6408_c0
GO:0008150	Biological Process	GO:0000003	reproduction	GO:0048610	cellular process involved in reproduction	GO:0019072	viral genome packaging	7	comp1600_c0,comp7390_c0,comp3894_c0,comp10623_c0,comp2294_c0,comp7166_c0,comp2462_c0
GO:0008150	Biological Process	GO:0000003	reproduction	GO:0048610	cellular process involved in reproduction	GO:0070192	chromosome organization involved in meiosis	2	comp5899_c0,comp8984_c0
GO:0008150	Biological Process	GO:0000003	reproduction	GO:0048610	cellular process involved in reproduction	GO:0009875	pollen-pistil interaction	1	comp6934_c0
GO:0008150	Biological Process	GO:0000003	reproduction	GO:0048610	cellular process involved in reproduction	GO:0051321	meiotic cell cycle	18	comp5899_c0,comp7004_c0,comp8587_c0,comp8513_c0,comp3992_c0,comp7454_c0,comp3297_c1,comp8984_c0,comp4593_c0,comp9927_c0,comp22311_c0,comp6852_c0,comp21667_c0,comp6985_c0,comp4147_c0,comp5825_c0,comp2091_c0,comp4423_c0
GO:0008150	Biological Process	GO:0000003	reproduction	GO:0048610	cellular process involved in reproduction	GO:0007126	meiosis	17	comp8984_c0,comp3992_c0,comp3297_c1,comp7454_c0,comp8587_c0,comp7004_c0,comp5899_c0,comp8513_c0,comp4423_c0,comp5825_c0,comp4147_c0,comp2091_c0,comp21667_c0,comp6852_c0,comp22311_c0,comp4593_c0,comp9927_c0
GO:0008150	Biological Process	GO:0000003	reproduction	GO:0048610	cellular process involved in reproduction	GO:0019068	virion assembly	26	comp6032_c0,comp12492_c0,comp4430_c0,comp2294_c0,comp3894_c0,comp7856_c0,comp4150_c0,comp7891_c0,comp4621_c0,comp5548_c0,comp7166_c0,comp2462_c0,comp1411_c0,comp2437_c0,comp31137_c0,comp4108_c0,comp6439_c0,comp7390_c0,comp6353_c1,comp4406_c0,comp15218_c0,comp4325_c0,comp172555_c0,comp10623_c0,comp1600_c0,comp3802_c0
GO:0008150	Biological Process	GO:0000003	reproduction	GO:0048610	cellular process involved in reproduction	GO:0007127	meiosis I	9	comp9927_c0,comp4593_c0,comp5899_c0,comp8587_c0,comp7454_c0,comp6852_c0,comp2091_c0,comp4147_c0,comp8984_c0
GO:0008150	Biological Process	GO:0000003	reproduction	GO:0048610	cellular process involved in reproduction	GO:0022412	cellular process involved in reproduction in multicellular organism	13	comp5321_c0,comp22181_c0,comp8934_c0,comp6070_c0,comp56656_c0,comp6742_c1,comp9183_c0,comp1049_c0,comp7588_c0,comp8859_c0,comp19891_c0,comp7271_c0,comp2420_c0
GO:0008150	Biological Process	GO:0022414	reproductive process	GO:0019098	reproductive behavior	GO:0033057	multicellular organismal reproductive behavior	5	comp4794_c0,comp5175_c0,comp21023_c0,comp8742_c0,comp40395_c0
GO:0008150	Biological Process	GO:0022414	reproductive process	GO:0019098	reproductive behavior	GO:0007617	mating behavior	5	comp5175_c0,comp4794_c0,comp8742_c0,comp40395_c0,comp21023_c0
GO:0008150	Biological Process	GO:0022414	reproductive process	GO:0019098	reproductive behavior	GO:0045297	post-mating behavior	5	comp5175_c0,comp4794_c0,comp8742_c0,comp40395_c0,comp21023_c0
GO:0008150	Biological Process	GO:0022414	reproductive process	GO:0044703	multi-organism reproductive process	GO:0007618	mating	7	comp5175_c0,comp7434_c1,comp4794_c0,comp21262_c0,comp8742_c0,comp40395_c0,comp21023_c0
GO:0008150	Biological Process	GO:0022414	reproductive process	GO:0044703	multi-organism reproductive process	GO:0009856	pollination	1	comp6934_c0
GO:0008150	Biological Process	GO:0022414	reproductive process	GO:0048609	multicellular organismal reproductive process	GO:0007276	gamete generation	22	comp2420_c0,comp65792_c0,comp7588_c0,comp1049_c0,comp9183_c0,comp6742_c1,comp1851_c0,comp56656_c0,comp6070_c0,comp8934_c0,comp4547_c0,comp5321_c0,comp5701_c0,comp6973_c0,comp7271_c0,comp19891_c0,comp1975_c0,comp8859_c0,comp3460_c1,comp9703_c0,comp5875_c0,comp22181_c0
GO:0008150	Biological Process	GO:0022414	reproductive process	GO:0048609	multicellular organismal reproductive process	GO:0033057	multicellular organismal reproductive behavior	5	comp4794_c0,comp5175_c0,comp21023_c0,comp8742_c0,comp40395_c0
GO:0008150	Biological Process	GO:0022414	reproductive process	GO:0044702	single organism reproductive process	GO:0007276	gamete generation	22	comp2420_c0,comp65792_c0,comp7588_c0,comp1049_c0,comp9183_c0,comp6742_c1,comp1851_c0,comp56656_c0,comp6070_c0,comp8934_c0,comp4547_c0,comp5321_c0,comp5701_c0,comp6973_c0,comp7271_c0,comp19891_c0,comp1975_c0,comp8859_c0,comp3460_c1,comp9703_c0,comp5875_c0,comp22181_c0
GO:0008150	Biological Process	GO:0022414	reproductive process	GO:0044702	single organism reproductive process	GO:0009566	fertilization	2	comp6408_c0,comp6887_c0
GO:0008150	Biological Process	GO:0022414	reproductive process	GO:0003006	developmental process involved in reproduction	GO:0030703	eggshell formation	11	comp7271_c0,comp19891_c0,comp7588_c0,comp8859_c0,comp1049_c0,comp9183_c0,comp6742_c1,comp56656_c0,comp6070_c0,comp5321_c0,comp22181_c0
GO:0008150	Biological Process	GO:0022414	reproductive process	GO:0003006	developmental process involved in reproduction	GO:0048608	reproductive structure development	1	comp10407_c0
GO:0008150	Biological Process	GO:0022414	reproductive process	GO:0003006	developmental process involved in reproduction	GO:0007548	sex differentiation	12	comp6582_c0,comp4453_c0,comp6276_c0,comp1985_c0,comp1156_c0,comp2846_c0,comp7036_c1,comp32494_c0,comp11627_c0,comp1980_c0,comp9442_c0,comp10407_c0
GO:0008150	Biological Process	GO:0022414	reproductive process	GO:0003006	developmental process involved in reproduction	GO:0045137	development of primary sexual characteristics	1	comp10407_c0
GO:0008150	Biological Process	GO:0022414	reproductive process	GO:0003006	developmental process involved in reproduction	GO:0048515	spermatid differentiation	1	comp8934_c0
GO:0008150	Biological Process	GO:0022414	reproductive process	GO:0003006	developmental process involved in reproduction	GO:0030707	ovarian follicle cell development	11	comp6742_c1,comp5321_c0,comp22181_c0,comp56656_c0,comp6070_c0,comp19891_c0,comp7271_c0,comp9183_c0,comp1049_c0,comp7588_c0,comp8859_c0
GO:0008150	Biological Process	GO:0022414	reproductive process	GO:0003006	developmental process involved in reproduction	GO:0007530	sex determination	2	comp70863_c0,comp306_c1
GO:0008150	Biological Process	GO:0022414	reproductive process	GO:0003006	developmental process involved in reproduction	GO:0007281	germ cell development	1	comp8934_c0
GO:0008150	Biological Process	GO:0002376	immune system process	GO:0002520	immune system development	GO:0002200	somatic diversification of immune receptors	1	comp7437_c0
GO:0008150	Biological Process	GO:0002376	immune system process	GO:0002682	regulation of immune system process	GO:0002697	regulation of immune effector process	1	comp8110_c0
GO:0008150	Biological Process	GO:0002376	immune system process	GO:0002682	regulation of immune system process	GO:0002684	positive regulation of immune system process	2	comp5852_c0,comp3638_c0
GO:0008150	Biological Process	GO:0002376	immune system process	GO:0002682	regulation of immune system process	GO:0050776	regulation of immune response	2	comp5852_c0,comp3638_c0
GO:0008150	Biological Process	GO:0002376	immune system process	GO:0002200	somatic diversification of immune receptors	GO:0002562	somatic diversification of immune receptors via germline recombination within a single locus	1	comp7437_c0
GO:0008150	Biological Process	GO:0002376	immune system process	GO:0002684	positive regulation of immune system process	GO:0050778	positive regulation of immune response	2	comp3638_c0,comp5852_c0
GO:0008150	Biological Process	GO:0002376	immune system process	GO:0002252	immune effector process	GO:0002697	regulation of immune effector process	1	comp8110_c0
GO:0008150	Biological Process	GO:0002376	immune system process	GO:0002252	immune effector process	GO:0051607	defense response to virus	1	comp8110_c0
GO:0008150	Biological Process	GO:0002376	immune system process	GO:0002253	activation of immune response	GO:0002757	immune response-activating signal transduction	2	comp3638_c0,comp5852_c0
GO:0008150	Biological Process	GO:0002376	immune system process	GO:0006955	immune response	GO:0045087	innate immune response	4	comp8287_c0,comp3754_c0,comp92248_c0,comp48809_c0
GO:0008150	Biological Process	GO:0002376	immune system process	GO:0006955	immune response	GO:0050778	positive regulation of immune response	2	comp3638_c0,comp5852_c0
GO:0008150	Biological Process	GO:0002376	immune system process	GO:0006955	immune response	GO:0050776	regulation of immune response	2	comp5852_c0,comp3638_c0
GO:0008150	Biological Process	GO:0002376	immune system process	GO:0006955	immune response	GO:0006959	humoral immune response	4	comp8287_c0,comp92248_c0,comp48809_c0,comp3754_c0
GO:0008150	Biological Process	GO:0008152	metabolic process	GO:0009058	biosynthetic process	GO:1901576	organic substance biosynthetic process	2535	comp2035_c0,comp41962_c0,comp6857_c0,comp8179_c0,comp3240_c0,comp16959_c0,comp34803_c0,comp4286_c0,comp74548_c0,comp7209_c0,comp6781_c0,comp2644_c0,comp9955_c0,comp8783_c0,comp5640_c0,comp5464_c0,comp2689_c0,comp4698_c0,comp7094_c0,comp4121_c0,comp5716_c0,comp7629_c0,comp306_c1,comp12758_c0,comp2256_c0,comp6150_c1,comp6708_c0,comp5184_c1,comp35117_c0,comp76_c0,comp8435_c0,comp70173_c0,comp2505_c1…
GO:0008150	Biological Process	GO:0008152	metabolic process	GO:0009058	biosynthetic process	GO:0044711	single-organism biosynthetic process	428	comp87716_c0,comp4023_c0,comp6737_c1,comp7476_c0,comp18671_c0,comp7589_c0,comp4392_c0,comp4960_c0,comp12194_c0,comp7136_c0,comp1739_c0,comp17184_c0,comp6969_c0,comp5398_c0,comp1960_c0,comp1720_c0,comp6626_c0,comp2178_c0,comp23105_c0,comp8078_c0,comp1614_c0,comp4670_c0,comp6803_c0,comp8490_c0,comp2757_c0,comp10828_c0,comp7068_c0,comp5805_c0,comp6607_c0,comp4606_c0,comp2467_c0,comp6950_c0,comp19410…
GO:0008150	Biological Process	GO:0008152	metabolic process	GO:0009058	biosynthetic process	GO:0046148	pigment biosynthetic process	136	comp1792_c0,comp9946_c0,comp85634_c0,comp74698_c0,comp6733_c0,comp9703_c0,comp5075_c0,comp5829_c0,comp6690_c0,comp3949_c0,comp4163_c0,comp1738_c0,comp6823_c0,comp4694_c0,comp3770_c0,comp4551_c0,comp5599_c0,comp11720_c0,comp3501_c0,comp4236_c0,comp2826_c0,comp4128_c1,comp7027_c0,comp4808_c0,comp4468_c0,comp4063_c0,comp5968_c0,comp5629_c0,comp9484_c0,comp3874_c0,comp6470_c0,comp6111_c0,comp8173_c0,…
GO:0008150	Biological Process	GO:0008152	metabolic process	GO:0009058	biosynthetic process	GO:0009890	negative regulation of biosynthetic process	28	comp13552_c0,comp61604_c0,comp5464_c0,comp2812_c1,comp1455_c0,comp4984_c0,comp5367_c0,comp5014_c0,comp6245_c0,comp2064_c0,comp6468_c0,comp5777_c0,comp134602_c0,comp1652_c0,comp178847_c0,comp6190_c0,comp2651_c1,comp13977_c0,comp1634_c0,comp7368_c0,comp6793_c0,comp5288_c0,comp37762_c0,comp4299_c0,comp3725_c0,comp9156_c0,comp2036_c0,comp5023_c0
GO:0008150	Biological Process	GO:0008152	metabolic process	GO:0009058	biosynthetic process	GO:0044249	cellular biosynthetic process	2464	comp6737_c1,comp9794_c0,comp15208_c0,comp6193_c0,comp5836_c0,comp4392_c0,comp4041_c0,comp45116_c0,comp5398_c0,comp8003_c0,comp3764_c1,comp4670_c0,comp4820_c0,comp5495_c0,comp10779_c0,comp2982_c0,comp4606_c0,comp7741_c0,comp4614_c0,comp59722_c0,comp8144_c0,comp32528_c0,comp3718_c0,comp3973_c0,comp5268_c0,comp3894_c1,comp13518_c0,comp25206_c0,comp1371_c0,comp991_c0,comp1491_c0,comp6556_c0,comp47409…
GO:0008150	Biological Process	GO:0008152	metabolic process	GO:0009058	biosynthetic process	GO:0009889	regulation of biosynthetic process	991	comp4819_c0,comp1616_c0,comp8173_c0,comp52591_c0,comp55068_c0,comp3998_c2,comp6798_c0,comp8415_c0,comp16907_c0,comp1729_c0,comp1896_c0,comp1559_c0,comp2516_c0,comp5338_c0,comp13552_c0,comp7739_c0,comp5356_c0,comp3160_c0,comp4840_c0,comp1830_c0,comp7161_c0,comp3935_c0,comp16532_c0,comp37738_c0,comp8672_c0,comp3008_c0,comp4063_c0,comp7322_c0,comp5662_c1,comp7221_c0,comp7656_c0,comp8871_c0,comp6389_…
GO:0008150	Biological Process	GO:0008152	metabolic process	GO:0009058	biosynthetic process	GO:0009891	positive regulation of biosynthetic process	43	comp13618_c0,comp6170_c0,comp6277_c0,comp20379_c0,comp2418_c0,comp4184_c0,comp10264_c0,comp3250_c0,comp3947_c0,comp12511_c0,comp6859_c1,comp70863_c0,comp4879_c0,comp5979_c0,comp3894_c0,comp4112_c0,comp48770_c0,comp306_c1,comp138510_c0,comp6863_c2,comp7840_c0,comp6389_c0,comp3239_c0,comp7404_c1,comp7476_c0,comp4176_c0,comp6840_c0,comp7583_c0,comp1345_c0,comp7589_c0,comp66612_c0,comp15887_c0,comp55…
GO:0008150	Biological Process	GO:0008152	metabolic process	GO:0044238	primary metabolic process	GO:0006520	cellular amino acid metabolic process	652	comp8078_c0,comp1614_c0,comp6803_c0,comp5339_c0,comp6472_c0,comp7091_c0,comp5028_c0,comp7068_c0,comp5805_c0,comp6607_c0,comp6950_c0,comp216_c0,comp24431_c0,comp4615_c0,comp4023_c0,comp38207_c0,comp5048_c0,comp5729_c0,comp10719_c0,comp7589_c0,comp13627_c0,comp1293_c0,comp7136_c0,comp5055_c0,comp6268_c0,comp6969_c0,comp6676_c0,comp4335_c0,comp6785_c1,comp894_c0,comp4952_c0,comp9517_c0,comp8597_c0,c…
GO:0008150	Biological Process	GO:0008152	metabolic process	GO:0044238	primary metabolic process	GO:0006099	tricarboxylic acid cycle	4	comp2404_c0,comp1772_c0,comp6723_c0,comp7682_c0
GO:0008150	Biological Process	GO:0008152	metabolic process	GO:0044238	primary metabolic process	GO:0019538	protein metabolic process	1466	comp46058_c0,comp4284_c0,comp4016_c0,comp6507_c0,comp6411_c0,comp87363_c0,comp4930_c0,comp6216_c0,comp2047_c0,comp2015_c0,comp13059_c0,comp5486_c0,comp2996_c0,comp7281_c0,comp9059_c0,comp1572_c0,comp10693_c0,comp18119_c0,comp3962_c0,comp9244_c0,comp3826_c0,comp3663_c0,comp21030_c0,comp71668_c0,comp1014_c0,comp7354_c0,comp10652_c0,comp9491_c0,comp228_c1,comp7393_c1,comp21811_c0,comp1998_c0,comp229…
GO:0008150	Biological Process	GO:0008152	metabolic process	GO:0044238	primary metabolic process	GO:0005975	carbohydrate metabolic process	385	comp5924_c0,comp137826_c0,comp5319_c0,comp36835_c0,comp7267_c0,comp3264_c0,comp7314_c0,comp6216_c0,comp4930_c0,comp7050_c0,comp9156_c0,comp6771_c0,comp2339_c0,comp8810_c0,comp7388_c0,comp5085_c0,comp30542_c0,comp9440_c0,comp44882_c0,comp4340_c1,comp7822_c0,comp10693_c0,comp2141_c0,comp4255_c0,comp4136_c0,comp7689_c0,comp7200_c0,comp132239_c0,comp6219_c0,comp6910_c0,comp5681_c0,comp110342_c0,comp7…
GO:0008150	Biological Process	GO:0008152	metabolic process	GO:0044238	primary metabolic process	GO:0006139	nucleobase-containing compound metabolic process	2330	comp10506_c0,comp23206_c0,comp7186_c0,comp3950_c0,comp2006_c0,comp4725_c0,comp6965_c0,comp7684_c0,comp5751_c0,comp4044_c0,comp8219_c0,comp6910_c0,comp34888_c0,comp13628_c0,comp13928_c0,comp3570_c1,comp2303_c0,comp7180_c0,comp4589_c0,comp10476_c0,comp2651_c0,comp6926_c0,comp5096_c0,comp6567_c0,comp2141_c0,comp4136_c0,comp5006_c0,comp3370_c0,comp4362_c0,comp38747_c0,comp18341_c0,comp9342_c0,comp479…
GO:0008150	Biological Process	GO:0008152	metabolic process	GO:0044238	primary metabolic process	GO:0006629	lipid metabolic process	532	comp5943_c0,comp8126_c0,comp177335_c0,comp6618_c1,comp3436_c0,comp586_c0,comp6202_c0,comp7063_c1,comp2185_c0,comp64432_c0,comp2616_c0,comp9482_c0,comp7309_c0,comp919_c0,comp9672_c0,comp11720_c0,comp2412_c0,comp5286_c0,comp15528_c0,comp2128_c0,comp5344_c0,comp6325_c1,comp8955_c0,comp85634_c0,comp6690_c0,comp61647_c0,comp11827_c0,comp2172_c0,comp3803_c0,comp32553_c0,comp12806_c0,comp6113_c0,comp106…
GO:0008150	Biological Process	GO:0008152	metabolic process	GO:0044238	primary metabolic process	GO:0080090	regulation of primary metabolic process	1120	comp43641_c0,comp1262_c0,comp7106_c0,comp6205_c0,comp40409_c0,comp5815_c0,comp3996_c0,comp2977_c0,comp7274_c0,comp1944_c0,comp5966_c0,comp4879_c0,comp6192_c0,comp6593_c0,comp6449_c0,comp1455_c0,comp50237_c0,comp6511_c0,comp3036_c1,comp6549_c0,comp7401_c0,comp7012_c0,comp1773_c0,comp7043_c0,comp4500_c0,comp4315_c0,comp6630_c0,comp50164_c0,comp6863_c0,comp16405_c0,comp73049_c0,comp3549_c0,comp6215_…
GO:0008150	Biological Process	GO:0008152	metabolic process	GO:0044710	single-organism metabolic process	GO:1901568	fatty acid derivative metabolic process	11	comp6159_c0,comp32662_c0,comp2850_c0,comp26499_c0,comp37371_c0,comp422_c0,comp3447_c0,comp2412_c0,comp4407_c0,comp6520_c0,comp24189_c0
GO:0008150	Biological Process	GO:0008152	metabolic process	GO:0044710	single-organism metabolic process	GO:0006629	lipid metabolic process	532	comp5943_c0,comp8126_c0,comp177335_c0,comp6618_c1,comp3436_c0,comp586_c0,comp6202_c0,comp7063_c1,comp2185_c0,comp64432_c0,comp2616_c0,comp9482_c0,comp7309_c0,comp919_c0,comp9672_c0,comp11720_c0,comp2412_c0,comp5286_c0,comp15528_c0,comp2128_c0,comp5344_c0,comp6325_c1,comp8955_c0,comp85634_c0,comp6690_c0,comp61647_c0,comp11827_c0,comp2172_c0,comp3803_c0,comp32553_c0,comp12806_c0,comp6113_c0,comp106…
GO:0008150	Biological Process	GO:0008152	metabolic process	GO:0044710	single-organism metabolic process	GO:0044281	small molecule metabolic process	1398	comp5025_c1,comp6722_c0,comp6879_c0,comp7854_c0,comp10038_c0,comp8041_c0,comp10068_c0,comp4691_c0,comp30494_c0,comp6894_c0,comp1343_c0,comp47939_c0,comp10552_c0,comp26343_c0,comp5138_c1,comp175743_c0,comp6526_c0,comp3873_c0,comp50293_c0,comp6254_c0,comp8647_c0,comp2429_c0,comp6764_c0,comp2417_c1,comp5631_c2,comp2610_c0,comp4409_c0,comp11999_c0,comp6345_c1,comp31018_c0,comp58878_c0,comp43852_c0,co…
GO:0008150	Biological Process	GO:0008152	metabolic process	GO:0044710	single-organism metabolic process	GO:0055114	oxidation-reduction process	177	comp10385_c0,comp7235_c0,comp4735_c0,comp2324_c0,comp7318_c0,comp54485_c0,comp4960_c0,comp852_c0,comp1293_c0,comp1821_c0,comp12194_c0,comp41619_c0,comp4586_c0,comp6350_c0,comp3435_c0,comp8526_c0,comp6093_c0,comp62050_c0,comp1538_c0,comp2404_c0,comp5581_c0,comp3819_c0,comp43702_c0,comp73477_c0,comp7486_c0,comp5436_c0,comp9651_c0,comp15148_c0,comp3637_c0,comp8161_c0,comp107747_c0,comp4510_c0,comp81…
GO:0008150	Biological Process	GO:0008152	metabolic process	GO:0044710	single-organism metabolic process	GO:0006023	aminoglycan biosynthetic process	29	comp7182_c0,comp4848_c0,comp7567_c0,comp2054_c0,comp6979_c0,comp79497_c0,comp7348_c0,comp5381_c0,comp4319_c0,comp6608_c1,comp934_c0,comp10571_c0,comp16057_c0,comp1810_c1,comp6396_c0,comp8252_c0,comp3644_c0,comp1611_c0,comp103687_c0,comp942_c0,comp4563_c0,comp7228_c0,comp5554_c0,comp3644_c1,comp6257_c0,comp2065_c0,comp1546_c0,comp13549_c0,comp136529_c0
GO:0008150	Biological Process	GO:0008152	metabolic process	GO:0044710	single-organism metabolic process	GO:0044712	single-organism catabolic process	112	comp2188_c0,comp3073_c0,comp2317_c0,comp4483_c0,comp1483_c0,comp5396_c0,comp61552_c0,comp8225_c0,comp4213_c0,comp7332_c0,comp7225_c0,comp1389_c0,comp4510_c0,comp11469_c0,comp2883_c0,comp3059_c0,comp108822_c0,comp44882_c0,comp13518_c0,comp3637_c0,comp40685_c0,comp61685_c0,comp10597_c0,comp4574_c0,comp6218_c0,comp3949_c1,comp8970_c0,comp2172_c0,comp4334_c0,comp14624_c0,comp6860_c0,comp4273_c0,comp4…
GO:0008150	Biological Process	GO:0008152	metabolic process	GO:0044710	single-organism metabolic process	GO:0019748	secondary metabolic process	44	comp30542_c0,comp1646_c0,comp1251_c0,comp5828_c0,comp1460_c0,comp4703_c0,comp2169_c0,comp3164_c0,comp2713_c0,comp2776_c0,comp7401_c0,comp2213_c0,comp17027_c0,comp6427_c1,comp8149_c0,comp4819_c0,comp8556_c0,comp5611_c0,comp4309_c0,comp101922_c0,comp29429_c0,comp17028_c0,comp6910_c0,comp5094_c0,comp8783_c0,comp1241_c0,comp6950_c0,comp8182_c0,comp7678_c0,comp50081_c0,comp27635_c0,comp6925_c0,comp118…
GO:0008150	Biological Process	GO:0008152	metabolic process	GO:0044710	single-organism metabolic process	GO:0015977	carbon fixation	4	comp1772_c0,comp6723_c0,comp7682_c0,comp2404_c0
GO:0008150	Biological Process	GO:0008152	metabolic process	GO:0044710	single-organism metabolic process	GO:1901657	glycosyl compound metabolic process	363	comp5180_c0,comp8554_c0,comp1904_c0,comp4739_c0,comp5251_c0,comp2416_c0,comp5398_c0,comp1720_c0,comp7360_c0,comp7742_c0,comp72278_c0,comp66202_c0,comp43702_c0,comp4603_c0,comp6950_c0,comp63931_c0,comp5419_c0,comp3589_c0,comp3676_c0,comp179293_c0,comp84103_c0,comp4326_c0,comp8774_c0,comp5359_c0,comp2546_c0,comp1083_c0,comp4137_c0,comp4924_c0,comp6676_c0,comp5982_c1,comp1594_c0,comp40504_c0,comp834…
GO:0008150	Biological Process	GO:0008152	metabolic process	GO:0044710	single-organism metabolic process	GO:0043446	cellular alkane metabolic process	25	comp29656_c0,comp4735_c0,comp4275_c0,comp19974_c0,comp15443_c0,comp6990_c0,comp6434_c0,comp4455_c0,comp3952_c0,comp5734_c0,comp4070_c0,comp12194_c0,comp3811_c0,comp15148_c0,comp6197_c0,comp3077_c0,comp6785_c1,comp7311_c0,comp7307_c0,comp82923_c0,comp6746_c0,comp3073_c0,comp9517_c0,comp53881_c0,comp4893_c0
GO:0008150	Biological Process	GO:0008152	metabolic process	GO:0044710	single-organism metabolic process	GO:0042440	pigment metabolic process	152	comp17149_c0,comp5358_c0,comp4380_c0,comp4833_c0,comp15788_c0,comp6782_c0,comp3212_c0,comp11697_c0,comp8247_c0,comp58624_c0,comp4518_c0,comp61062_c0,comp3519_c0,comp8314_c0,comp6386_c0,comp5153_c0,comp1149_c0,comp6687_c1,comp80088_c0,comp6353_c1,comp7049_c1,comp4207_c0,comp3666_c0,comp1661_c0,comp7334_c0,comp20068_c0,comp8760_c0,comp6058_c0,comp4094_c0,comp7737_c0,comp5706_c0,comp8416_c0,comp5619…
GO:0008150	Biological Process	GO:0008152	metabolic process	GO:0044710	single-organism metabolic process	GO:0044711	single-organism biosynthetic process	428	comp87716_c0,comp4023_c0,comp6737_c1,comp7476_c0,comp18671_c0,comp7589_c0,comp4392_c0,comp4960_c0,comp12194_c0,comp7136_c0,comp1739_c0,comp17184_c0,comp6969_c0,comp5398_c0,comp1960_c0,comp1720_c0,comp6626_c0,comp2178_c0,comp23105_c0,comp8078_c0,comp1614_c0,comp4670_c0,comp6803_c0,comp8490_c0,comp2757_c0,comp10828_c0,comp7068_c0,comp5805_c0,comp6607_c0,comp4606_c0,comp2467_c0,comp6950_c0,comp19410…
GO:0008150	Biological Process	GO:0008152	metabolic process	GO:0044710	single-organism metabolic process	GO:0006081	cellular aldehyde metabolic process	24	comp7048_c0,comp6006_c1,comp7215_c0,comp6808_c0,comp2776_c0,comp15443_c0,comp6664_c1,comp9556_c0,comp4334_c0,comp35035_c0,comp7193_c0,comp5492_c0,comp132840_c0,comp6950_c0,comp3073_c0,comp6746_c0,comp37089_c0,comp3521_c0,comp5759_c0,comp1772_c0,comp15275_c0,comp935_c0,comp5668_c0,comp48607_c0
GO:0008150	Biological Process	GO:0008152	metabolic process	GO:0044710	single-organism metabolic process	GO:0042197	halogenated hydrocarbon metabolic process	25	comp12806_c0,comp1979_c0,comp1229_c0,comp6903_c0,comp4675_c0,comp13694_c0,comp3676_c0,comp7138_c0,comp149580_c0,comp9405_c0,comp3221_c0,comp17001_c0,comp4002_c0,comp8813_c0,comp11399_c0,comp9682_c0,comp15485_c0,comp63159_c0,comp6042_c0,comp1528_c0,comp8957_c0,comp7275_c0,comp6663_c0,comp6655_c0,comp87495_c0
GO:0008150	Biological Process	GO:0008152	metabolic process	GO:0032259	methylation	GO:0043414	macromolecule methylation	58	comp5722_c0,comp1620_c0,comp4483_c0,comp2403_c0,comp63923_c0,comp13059_c0,comp15169_c0,comp2327_c0,comp5986_c0,comp2996_c0,comp13663_c0,comp9027_c0,comp2334_c0,comp2027_c1,comp6710_c0,comp5824_c0,comp9169_c0,comp4883_c0,comp15744_c0,comp6606_c0,comp2983_c1,comp3338_c0,comp1450_c0,comp8516_c0,comp1235_c0,comp1866_c0,comp5359_c0,comp5820_c0,comp6841_c0,comp7556_c0,comp3995_c0,comp10354_c0,comp10622…
GO:0008150	Biological Process	GO:0008152	metabolic process	GO:0042445	hormone metabolic process	GO:0034754	cellular hormone metabolic process	44	comp2023_c0,comp4367_c0,comp14211_c0,comp919_c0,comp5732_c0,comp8209_c0,comp10111_c0,comp3297_c1,comp7048_c0,comp5398_c0,comp12619_c0,comp6315_c0,comp6910_c0,comp5094_c0,comp2584_c0,comp185930_c0,comp6801_c0,comp23766_c0,comp15766_c0,comp5423_c0,comp1135_c0,comp6950_c0,comp50018_c0,comp8182_c0,comp5891_c0,comp4334_c0,comp3740_c0,comp2213_c0,comp4537_c0,comp3623_c0,comp5828_c0,comp1251_c0,comp7257…
GO:0008150	Biological Process	GO:0008152	metabolic process	GO:0006807	nitrogen compound metabolic process	GO:1901564	organonitrogen compound metabolic process	1439	comp5981_c0,comp290_c1,comp7641_c0,comp1810_c1,comp3509_c0,comp12074_c0,comp4334_c0,comp4136_c0,comp37371_c0,comp1480_c0,comp6860_c0,comp6746_c0,comp36938_c0,comp63923_c0,comp3415_c0,comp7896_c0,comp68558_c0,comp7332_c0,comp6718_c0,comp15275_c0,comp7050_c0,comp38747_c0,comp36835_c0,comp132612_c0,comp4792_c0,comp5554_c0,comp6384_c0,comp3950_c0,comp6965_c0,comp1987_c0,comp4044_c0,comp37786_c0,comp1…
GO:0008150	Biological Process	GO:0008152	metabolic process	GO:0006807	nitrogen compound metabolic process	GO:0051172	negative regulation of nitrogen compound metabolic process	26	comp5463_c0,comp2598_c1,comp1773_c0,comp5288_c0,comp7368_c0,comp6793_c0,comp37762_c0,comp3725_c0,comp4299_c0,comp10848_c0,comp5023_c0,comp9156_c0,comp61604_c0,comp13552_c0,comp5367_c0,comp5014_c0,comp4984_c0,comp2812_c1,comp5777_c0,comp1652_c0,comp134602_c0,comp2064_c0,comp6245_c0,comp6468_c0,comp2651_c1,comp178847_c0
GO:0008150	Biological Process	GO:0008152	metabolic process	GO:0006807	nitrogen compound metabolic process	GO:0071941	nitrogen cycle metabolic process	13	comp5693_c0,comp23264_c0,comp1358_c0,comp5025_c1,comp10260_c0,comp9014_c0,comp30494_c0,comp7390_c0,comp843_c0,comp7262_c0,comp6823_c0,comp5521_c0,comp1300_c0
GO:0008150	Biological Process	GO:0008152	metabolic process	GO:0006807	nitrogen compound metabolic process	GO:0034641	cellular nitrogen compound metabolic process	2638	comp5828_c0,comp129040_c0,comp4124_c0,comp5542_c0,comp8475_c0,comp8550_c0,comp7800_c0,comp6056_c0,comp12818_c0,comp3856_c0,comp3685_c0,comp6909_c0,comp6365_c0,comp6285_c0,comp13948_c0,comp8734_c0,comp5645_c0,comp57024_c0,comp72323_c0,comp9014_c0,comp7429_c0,comp4298_c0,comp1328_c0,comp2056_c1,comp2655_c0,comp6276_c0,comp5977_c0,comp6352_c0,comp9029_c0,comp5547_c0,comp89023_c0,comp8290_c0,comp4060…
GO:0008150	Biological Process	GO:0008152	metabolic process	GO:0006807	nitrogen compound metabolic process	GO:2001057	reactive nitrogen species metabolic process	3	comp4132_c0,comp6065_c0,comp5693_c0
GO:0008150	Biological Process	GO:0008152	metabolic process	GO:0006807	nitrogen compound metabolic process	GO:0051171	regulation of nitrogen compound metabolic process	1033	comp8744_c0,comp4411_c0,comp1635_c0,comp5724_c0,comp1460_c0,comp6073_c0,comp5041_c0,comp1144_c0,comp5081_c0,comp6351_c1,comp3964_c0,comp3239_c0,comp8760_c0,comp5566_c0,comp9228_c0,comp13513_c0,comp4149_c1,comp6964_c0,comp4259_c0,comp5390_c0,comp7389_c0,comp7435_c0,comp4732_c0,comp93880_c0,comp6761_c0,comp32609_c0,comp7118_c0,comp16762_c0,comp31373_c0,comp6060_c0,comp6010_c0,comp1694_c0,comp6162_c…
GO:0008150	Biological Process	GO:0008152	metabolic process	GO:0006807	nitrogen compound metabolic process	GO:0051173	positive regulation of nitrogen compound metabolic process	40	comp3894_c0,comp4112_c0,comp4879_c0,comp5979_c0,comp306_c1,comp138510_c0,comp48770_c0,comp2418_c0,comp3250_c0,comp10264_c0,comp3947_c0,comp4184_c0,comp13618_c0,comp20379_c0,comp6170_c0,comp70863_c0,comp12511_c0,comp6859_c1,comp5861_c0,comp10206_c0,comp13253_c0,comp5645_c0,comp6237_c0,comp14048_c0,comp207_c1,comp6550_c0,comp4176_c0,comp7404_c1,comp6840_c0,comp7583_c0,comp1345_c0,comp6863_c2,comp63…
GO:0008150	Biological Process	GO:0008152	metabolic process	GO:0009893	positive regulation of metabolic process	GO:0031325	positive regulation of cellular metabolic process	77	comp10206_c0,comp13253_c0,comp5188_c0,comp5861_c0,comp5533_c0,comp7754_c0,comp6550_c0,comp54335_c0,comp14048_c0,comp207_c1,comp3863_c0,comp5680_c1,comp6409_c0,comp5670_c0,comp3239_c0,comp6389_c0,comp7583_c0,comp6840_c0,comp4308_c0,comp5566_c0,comp15887_c0,comp16645_c0,comp4712_c0,comp19994_c0,comp5803_c0,comp1522_c0,comp4879_c0,comp5979_c0,comp7422_c1,comp3216_c0,comp306_c1,comp13618_c0,comp6170_…
GO:0008150	Biological Process	GO:0008152	metabolic process	GO:0009893	positive regulation of metabolic process	GO:0009891	positive regulation of biosynthetic process	43	comp13618_c0,comp6170_c0,comp6277_c0,comp20379_c0,comp2418_c0,comp4184_c0,comp10264_c0,comp3250_c0,comp3947_c0,comp12511_c0,comp6859_c1,comp70863_c0,comp4879_c0,comp5979_c0,comp3894_c0,comp4112_c0,comp48770_c0,comp306_c1,comp138510_c0,comp6863_c2,comp7840_c0,comp6389_c0,comp3239_c0,comp7404_c1,comp7476_c0,comp4176_c0,comp6840_c0,comp7583_c0,comp1345_c0,comp7589_c0,comp66612_c0,comp15887_c0,comp55…
GO:0008150	Biological Process	GO:0008152	metabolic process	GO:0009893	positive regulation of metabolic process	GO:0009896	positive regulation of catabolic process	30	comp13552_c0,comp5803_c0,comp10314_c0,comp5144_c1,comp25366_c0,comp4712_c0,comp2405_c0,comp17240_c0,comp16645_c0,comp4308_c0,comp23206_c0,comp8614_c0,comp15218_c0,comp7401_c0,comp5670_c0,comp5680_c1,comp3863_c0,comp7486_c0,comp54335_c0,comp9491_c0,comp3216_c0,comp7422_c1,comp7754_c0,comp17462_c0,comp5533_c0,comp2834_c0,comp2100_c0,comp5188_c0,comp7983_c0,comp11999_c0
GO:0008150	Biological Process	GO:0008152	metabolic process	GO:0009893	positive regulation of metabolic process	GO:0051173	positive regulation of nitrogen compound metabolic process	40	comp3894_c0,comp4112_c0,comp4879_c0,comp5979_c0,comp306_c1,comp138510_c0,comp48770_c0,comp2418_c0,comp3250_c0,comp10264_c0,comp3947_c0,comp4184_c0,comp13618_c0,comp20379_c0,comp6170_c0,comp70863_c0,comp12511_c0,comp6859_c1,comp5861_c0,comp10206_c0,comp13253_c0,comp5645_c0,comp6237_c0,comp14048_c0,comp207_c1,comp6550_c0,comp4176_c0,comp7404_c1,comp6840_c0,comp7583_c0,comp1345_c0,comp6863_c2,comp63…
GO:0008150	Biological Process	GO:0008152	metabolic process	GO:0009893	positive regulation of metabolic process	GO:0010604	positive regulation of macromolecule metabolic process	46	comp4184_c0,comp10264_c0,comp3947_c0,comp3250_c0,comp2418_c0,comp6170_c0,comp6277_c0,comp20379_c0,comp13618_c0,comp70863_c0,comp6859_c1,comp12511_c0,comp7073_c0,comp4112_c0,comp3894_c0,comp5979_c0,comp4879_c0,comp8475_c0,comp306_c1,comp138510_c0,comp48770_c0,comp7583_c0,comp1345_c0,comp6840_c0,comp7589_c0,comp7404_c1,comp7476_c0,comp4176_c0,comp7840_c0,comp6389_c0,comp3239_c0,comp6409_c0,comp6863…
GO:0008150	Biological Process	GO:0008152	metabolic process	GO:0071704	organic substance metabolic process	GO:0035383	thioester metabolic process	7	comp1833_c0,comp1389_c0,comp8435_c0,comp7329_c0,comp3357_c0,comp7037_c0,comp45622_c0
GO:0008150	Biological Process	GO:0008152	metabolic process	GO:0071704	organic substance metabolic process	GO:0015977	carbon fixation	4	comp1772_c0,comp6723_c0,comp7682_c0,comp2404_c0
GO:0008150	Biological Process	GO:0008152	metabolic process	GO:0071704	organic substance metabolic process	GO:0042180	cellular ketone metabolic process	21	comp2491_c0,comp5541_c0,comp4111_c0,comp3536_c0,comp15389_c0,comp6266_c0,comp54485_c0,comp7276_c0,comp9325_c0,comp4960_c0,comp5943_c0,comp6951_c0,comp9102_c0,comp1166_c0,comp8490_c0,comp6194_c0,comp2334_c0,comp7628_c0,comp4506_c0,comp8449_c0,comp32734_c0
GO:0008150	Biological Process	GO:0008152	metabolic process	GO:0071704	organic substance metabolic process	GO:0043170	macromolecule metabolic process	3206	comp2221_c0,comp10588_c0,comp5360_c0,comp3200_c0,comp1077_c0,comp9187_c0,comp6624_c0,comp5992_c0,comp8688_c0,comp4712_c0,comp9146_c0,comp27803_c0,comp3419_c0,comp4250_c0,comp7276_c0,comp5418_c0,comp3334_c0,comp6245_c0,comp6989_c0,comp139924_c0,comp21470_c0,comp1229_c0,comp3474_c0,comp5373_c0,comp5968_c0,comp2989_c0,comp15333_c0,comp6330_c0,comp6758_c0,comp1185_c0,comp3980_c0,comp5637_c0,comp38349…
561_c0,comp1760_c0,comp4768_c0,comp10024_c0,comp176167_c0,comp2649_c0,comp17240_c0,comp6169_c0,comp1754_c0,comp5534_c0,comp7792_c0,comp2532_c0,comp2595_c0,comp12677_c0,comp210326_c0,comp3545_c0,comp2064_c0,comp336_c0,comp7755_c0,comp2254_c0,comp5089_c0,comp48201_c0,comp62209_c0,comp6634_c0,comp5520_c0,comp1988_c0,comp1574_c1,comp5158_c0,comp6834_c0,comp4398_c0,comp3712_c0,comp1270_c1,comp38517_c0…
GO:0008150	Biological Process	GO:0008152	metabolic process	GO:0071704	organic substance metabolic process	GO:1901568	fatty acid derivative metabolic process	11	comp6159_c0,comp32662_c0,comp2850_c0,comp26499_c0,comp37371_c0,comp422_c0,comp3447_c0,comp2412_c0,comp4407_c0,comp6520_c0,comp24189_c0
GO:0008150	Biological Process	GO:0008152	metabolic process	GO:0071704	organic substance metabolic process	GO:1901575	organic substance catabolic process	650	comp10490_c0,comp9440_c0,comp44882_c0,comp6696_c0,comp1404_c0,comp4340_c1,comp5096_c0,comp4334_c0,comp290_c1,comp3509_c0,comp6860_c0,comp6228_c0,comp56396_c0,comp6746_c0,comp36938_c0,comp78383_c0,comp4213_c0,comp68558_c0,comp7332_c0,comp38747_c0,comp36835_c0,comp4792_c0,comp4123_c0,comp132612_c0,comp5085_c0,comp6848_c0,comp1323_c0,comp4725_c0,comp8435_c0,comp37786_c0,comp10005_c0,comp5491_c0,comp…
GO:0008150	Biological Process	GO:0008152	metabolic process	GO:0071704	organic substance metabolic process	GO:1900673	olefin metabolic process	5	comp4056_c0,comp1892_c0,comp4058_c0,comp10552_c0,comp4319_c0
GO:0008150	Biological Process	GO:0008152	metabolic process	GO:0071704	organic substance metabolic process	GO:0006081	cellular aldehyde metabolic process	24	comp7048_c0,comp6006_c1,comp7215_c0,comp6808_c0,comp2776_c0,comp15443_c0,comp6664_c1,comp9556_c0,comp4334_c0,comp35035_c0,comp7193_c0,comp5492_c0,comp132840_c0,comp6950_c0,comp3073_c0,comp6746_c0,comp37089_c0,comp3521_c0,comp5759_c0,comp1772_c0,comp15275_c0,comp935_c0,comp5668_c0,comp48607_c0
GO:0008150	Biological Process	GO:0008152	metabolic process	GO:0071704	organic substance metabolic process	GO:0018904	ether metabolic process	5	comp10594_c0,comp5451_c0,comp4269_c0,comp5430_c1,comp5405_c0
GO:0008150	Biological Process	GO:0008152	metabolic process	GO:0071704	organic substance metabolic process	GO:0043446	cellular alkane metabolic process	25	comp29656_c0,comp4735_c0,comp4275_c0,comp19974_c0,comp15443_c0,comp6990_c0,comp6434_c0,comp4455_c0,comp3952_c0,comp5734_c0,comp4070_c0,comp12194_c0,comp3811_c0,comp15148_c0,comp6197_c0,comp3077_c0,comp6785_c1,comp7311_c0,comp7307_c0,comp82923_c0,comp6746_c0,comp3073_c0,comp9517_c0,comp53881_c0,comp4893_c0
GO:0008150	Biological Process	GO:0008152	metabolic process	GO:0071704	organic substance metabolic process	GO:1901440	poly(hydroxyalkanoate) metabolic process	2	comp2234_c0,comp7411_c1
GO:0008150	Biological Process	GO:0008152	metabolic process	GO:0071704	organic substance metabolic process	GO:0005975	carbohydrate metabolic process	385	comp5924_c0,comp137826_c0,comp5319_c0,comp36835_c0,comp7267_c0,comp3264_c0,comp7314_c0,comp6216_c0,comp4930_c0,comp7050_c0,comp9156_c0,comp6771_c0,comp2339_c0,comp8810_c0,comp7388_c0,comp5085_c0,comp30542_c0,comp9440_c0,comp44882_c0,comp4340_c1,comp7822_c0,comp10693_c0,comp2141_c0,comp4255_c0,comp4136_c0,comp7689_c0,comp7200_c0,comp132239_c0,comp6219_c0,comp6910_c0,comp5681_c0,comp110342_c0,comp7…
GO:0008150	Biological Process	GO:0008152	metabolic process	GO:0071704	organic substance metabolic process	GO:1901135	carbohydrate derivative metabolic process	670	comp6828_c0,comp5004_c0,comp6938_c0,comp108250_c0,comp7044_c0,comp10571_c0,comp9450_c0,comp7949_c0,comp105600_c0,comp4671_c0,comp7161_c0,comp44702_c0,comp5876_c0,comp3338_c0,comp227_c0,comp2074_c0,comp85565_c0,comp4285_c1,comp3336_c0,comp5045_c0,comp23764_c0,comp7810_c0,comp4532_c0,comp72747_c0,comp17409_c0,comp61159_c0,comp136529_c0,comp1060_c0,comp329_c1,comp104244_c0,comp65179_c0,comp6541_c2,c…
GO:0008150	Biological Process	GO:0008152	metabolic process	GO:0071704	organic substance metabolic process	GO:1901576	organic substance biosynthetic process	2535	comp2035_c0,comp41962_c0,comp6857_c0,comp8179_c0,comp3240_c0,comp16959_c0,comp34803_c0,comp4286_c0,comp74548_c0,comp7209_c0,comp6781_c0,comp2644_c0,comp9955_c0,comp8783_c0,comp5640_c0,comp5464_c0,comp2689_c0,comp4698_c0,comp7094_c0,comp4121_c0,comp5716_c0,comp7629_c0,comp306_c1,comp12758_c0,comp2256_c0,comp6150_c1,comp6708_c0,comp5184_c1,comp35117_c0,comp76_c0,comp8435_c0,comp70173_c0,comp2505_c1…
GO:0008150	Biological Process	GO:0008152	metabolic process	GO:0071704	organic substance metabolic process	GO:1901564	organonitrogen compound metabolic process	1439	comp5981_c0,comp290_c1,comp7641_c0,comp1810_c1,comp3509_c0,comp12074_c0,comp4334_c0,comp4136_c0,comp37371_c0,comp1480_c0,comp6860_c0,comp6746_c0,comp36938_c0,comp63923_c0,comp3415_c0,comp7896_c0,comp68558_c0,comp7332_c0,comp6718_c0,comp15275_c0,comp7050_c0,comp38747_c0,comp36835_c0,comp132612_c0,comp4792_c0,comp5554_c0,comp6384_c0,comp3950_c0,comp6965_c0,comp1987_c0,comp4044_c0,comp37786_c0,comp1…
GO:0008150	Biological Process	GO:0008152	metabolic process	GO:0071704	organic substance metabolic process	GO:0019637	organophosphate metabolic process	568	comp10848_c0,comp5197_c0,comp43686_c0,comp159743_c0,comp5390_c0,comp3942_c0,comp6514_c3,comp48548_c0,comp4367_c0,comp1354_c0,comp6465_c0,comp3994_c0,comp2378_c0,comp2314_c0,comp6048_c1,comp1635_c0,comp9764_c0,comp1520_c0,comp8472_c0,comp13816_c0,comp4460_c0,comp6401_c0,comp8124_c0,comp17748_c0,comp54149_c0,comp4770_c0,comp13414_c0,comp72831_c0,comp12310_c0,comp2830_c0,comp2118_c0,comp84082_c0,com…
GO:0008150	Biological Process	GO:0008152	metabolic process	GO:0071704	organic substance metabolic process	GO:1901615	organic hydroxy compound metabolic process	86	comp2713_c0,comp5139_c0,comp2317_c0,comp4703_c0,comp10601_c0,comp6556_c0,comp16342_c0,comp1646_c0,comp30542_c0,comp13891_c0,comp5828_c0,comp30643_c0,comp61685_c0,comp8556_c0,comp7822_c0,comp6502_c0,comp4340_c1,comp4574_c0,comp2776_c0,comp12806_c0,comp2213_c0,comp8100_c0,comp3523_c0,comp5067_c1,comp6427_c1,comp17027_c0,comp6950_c0,comp37169_c0,comp8182_c0,comp7741_c0,comp7275_c0,comp7689_c0,comp98…
GO:0008150	Biological Process	GO:0008152	metabolic process	GO:0071704	organic substance metabolic process	GO:0006629	lipid metabolic process	532	comp5943_c0,comp8126_c0,comp177335_c0,comp6618_c1,comp3436_c0,comp586_c0,comp6202_c0,comp7063_c1,comp2185_c0,comp64432_c0,comp2616_c0,comp9482_c0,comp7309_c0,comp919_c0,comp9672_c0,comp11720_c0,comp2412_c0,comp5286_c0,comp15528_c0,comp2128_c0,comp5344_c0,comp6325_c1,comp8955_c0,comp85634_c0,comp6690_c0,comp61647_c0,comp11827_c0,comp2172_c0,comp3803_c0,comp32553_c0,comp12806_c0,comp6113_c0,comp106…
GO:0008150	Biological Process	GO:0008152	metabolic process	GO:0071704	organic substance metabolic process	GO:1901360	organic cyclic compound metabolic process	2650	comp4712_c0,comp9146_c0,comp4250_c0,comp7276_c0,comp27803_c0,comp2164_c0,comp5418_c0,comp3334_c0,comp6245_c0,comp21470_c0,comp1229_c0,comp2221_c0,comp10588_c0,comp5360_c0,comp29842_c0,comp8688_c0,comp5992_c0,comp9187_c0,comp5759_c0,comp38349_c0,comp923_c0,comp2388_c0,comp10405_c0,comp48341_c0,comp3791_c0,comp1082_c0,comp3474_c0,comp7099_c3,comp5968_c0,comp2989_c0,comp53881_c0,comp3696_c0,comp3980…
GO:0008150	Biological Process	GO:0008152	metabolic process	GO:0071704	organic substance metabolic process	GO:0006082	organic acid metabolic process	779	comp3750_c1,comp6395_c0,comp1069_c0,comp32833_c0,comp852_c0,comp1057_c0,comp160_c0,comp130458_c0,comp70242_c0,comp7235_c0,comp103147_c0,comp4895_c0,comp8897_c0,comp9710_c0,comp12204_c0,comp7213_c0,comp1124_c0,comp6279_c0,comp7486_c0,comp10325_c0,comp2850_c0,comp1031_c0,comp7348_c0,comp3688_c0,comp4880_c0,comp6996_c0,comp15148_c0,comp253_c0,comp3637_c0,comp2724_c0,comp9515_c0,comp7122_c0,comp9195_…
GO:0008150	Biological Process	GO:0008152	metabolic process	GO:0071704	organic substance metabolic process	GO:0042197	halogenated hydrocarbon metabolic process	25	comp12806_c0,comp1979_c0,comp1229_c0,comp6903_c0,comp4675_c0,comp13694_c0,comp3676_c0,comp7138_c0,comp149580_c0,comp9405_c0,comp3221_c0,comp17001_c0,comp4002_c0,comp8813_c0,comp11399_c0,comp9682_c0,comp15485_c0,comp63159_c0,comp6042_c0,comp1528_c0,comp8957_c0,comp7275_c0,comp6663_c0,comp6655_c0,comp87495_c0
GO:0008150	Biological Process	GO:0008152	metabolic process	GO:0071704	organic substance metabolic process	GO:1901657	glycosyl compound metabolic process	363	comp5180_c0,comp8554_c0,comp1904_c0,comp4739_c0,comp5251_c0,comp2416_c0,comp5398_c0,comp1720_c0,comp7360_c0,comp7742_c0,comp72278_c0,comp66202_c0,comp43702_c0,comp4603_c0,comp6950_c0,comp63931_c0,comp5419_c0,comp3589_c0,comp3676_c0,comp179293_c0,comp84103_c0,comp4326_c0,comp8774_c0,comp5359_c0,comp2546_c0,comp1083_c0,comp4137_c0,comp4924_c0,comp6676_c0,comp5982_c1,comp1594_c0,comp40504_c0,comp834…
GO:0008150	Biological Process	GO:0008152	metabolic process	GO:0071704	organic substance metabolic process	GO:0030638	polyketide metabolic process	23	comp5828_c0,comp1251_c0,comp6910_c0,comp5094_c0,comp8783_c0,comp30542_c0,comp1646_c0,comp50081_c0,comp3164_c0,comp1241_c0,comp6950_c0,comp8182_c0,comp6427_c1,comp14211_c0,comp2023_c0,comp4367_c0,comp2776_c0,comp2929_c0,comp2213_c0,comp104244_c0,comp8209_c0,comp5398_c0,comp7048_c0
GO:0008150	Biological Process	GO:0008152	metabolic process	GO:0071704	organic substance metabolic process	GO:0018942	organometal metabolic process	2	comp128826_c0,comp15098_c0
GO:0008150	Biological Process	GO:0008152	metabolic process	GO:0044237	cellular metabolic process	GO:0006805	xenobiotic metabolic process	32	comp8957_c0,comp6663_c0,comp87495_c0,comp11399_c0,comp8813_c0,comp9682_c0,comp5025_c1,comp63159_c0,comp6042_c0,comp4002_c0,comp12806_c0,comp4675_c0,comp6903_c0,comp3676_c0,comp7138_c0,comp4319_c0,comp1528_c0,comp7275_c0,comp6655_c0,comp4056_c0,comp10552_c0,comp4058_c0,comp15485_c0,comp9405_c0,comp3221_c0,comp149580_c0,comp6823_c0,comp17001_c0,comp1229_c0,comp1979_c0,comp13694_c0,comp1892_c0
GO:0008150	Biological Process	GO:0008152	metabolic process	GO:0044237	cellular metabolic process	GO:0042180	cellular ketone metabolic process	21	comp2491_c0,comp5541_c0,comp4111_c0,comp3536_c0,comp15389_c0,comp6266_c0,comp54485_c0,comp7276_c0,comp9325_c0,comp4960_c0,comp5943_c0,comp6951_c0,comp9102_c0,comp1166_c0,comp8490_c0,comp6194_c0,comp2334_c0,comp7628_c0,comp4506_c0,comp8449_c0,comp32734_c0
GO:0008150	Biological Process	GO:0008152	metabolic process	GO:0044237	cellular metabolic process	GO:0035383	thioester metabolic process	7	comp1833_c0,comp1389_c0,comp8435_c0,comp7329_c0,comp3357_c0,comp7037_c0,comp45622_c0
GO:0008150	Biological Process	GO:0008152	metabolic process	GO:0044237	cellular metabolic process	GO:0031324	negative regulation of cellular metabolic process	34	comp2651_c1,comp6190_c0,comp1652_c0,comp134602_c0,comp6107_c0,comp2064_c0,comp6468_c0,comp5014_c0,comp4984_c0,comp5367_c0,comp1455_c0,comp5464_c0,comp13552_c0,comp5023_c0,comp9156_c0,comp4299_c0,comp6793_c0,comp7368_c0,comp5463_c0,comp2598_c1,comp178847_c0,comp5777_c0,comp6245_c0,comp2812_c1,comp61604_c0,comp2036_c0,comp37762_c0,comp3725_c0,comp10848_c0,comp7201_c0,comp5288_c0,comp1634_c0,comp139…
GO:0008150	Biological Process	GO:0008152	metabolic process	GO:0044237	cellular metabolic process	GO:0006091	generation of precursor metabolites and energy	202	comp3837_c0,comp7689_c0,comp5791_c0,comp9976_c0,comp6656_c0,comp9102_c0,comp3325_c0,comp40117_c0,comp173891_c0,comp7310_c0,comp5175_c0,comp7289_c0,comp18770_c0,comp2463_c0,comp2491_c0,comp5176_c1,comp4287_c0,comp1688_c0,comp2576_c0,comp7332_c0,comp1679_c0,comp15_c0,comp6404_c0,comp7311_c0,comp5574_c0,comp7225_c0,comp4988_c0,comp63446_c0,comp5579_c0,comp3855_c0,comp6502_c0,comp7822_c0,comp7175_c0,…
GO:0008150	Biological Process	GO:0008152	metabolic process	GO:0044237	cellular metabolic process	GO:0031325	positive regulation of cellular metabolic process	77	comp10206_c0,comp13253_c0,comp5188_c0,comp5861_c0,comp5533_c0,comp7754_c0,comp6550_c0,comp54335_c0,comp14048_c0,comp207_c1,comp3863_c0,comp5680_c1,comp6409_c0,comp5670_c0,comp3239_c0,comp6389_c0,comp7583_c0,comp6840_c0,comp4308_c0,comp5566_c0,comp15887_c0,comp16645_c0,comp4712_c0,comp19994_c0,comp5803_c0,comp1522_c0,comp4879_c0,comp5979_c0,comp7422_c1,comp3216_c0,comp306_c1,comp13618_c0,comp6170_…
GO:0008150	Biological Process	GO:0008152	metabolic process	GO:0044237	cellular metabolic process	GO:0015979	photosynthesis	12	comp12491_c0,comp22537_c0,comp37037_c0,comp140497_c0,comp3351_c0,comp62050_c0,comp6117_c0,comp6027_c0,comp1806_c0,comp6814_c0,comp70976_c0,comp41045_c0
GO:0008150	Biological Process	GO:0008152	metabolic process	GO:0044237	cellular metabolic process	GO:0009404	toxin metabolic process	7	comp4309_c0,comp7401_c0,comp11838_c0,comp1460_c0,comp27635_c0,comp4819_c0,comp6737_c1
GO:0008150	Biological Process	GO:0008152	metabolic process	GO:0044237	cellular metabolic process	GO:0044248	cellular catabolic process	579	comp38199_c0,comp175447_c0,comp8957_c0,comp1523_c0,comp3216_c0,comp9853_c0,comp7422_c1,comp9045_c0,comp7441_c1,comp25366_c0,comp2526_c0,comp7099_c2,comp38198_c0,comp5503_c0,comp8491_c0,comp9662_c0,comp9148_c0,comp5287_c0,comp34803_c0,comp72027_c0,comp4132_c0,comp4888_c0,comp30796_c0,comp1856_c0,comp4354_c0,comp8179_c0,comp61205_c0,comp39871_c0,comp6896_c0,comp7171_c1,comp7433_c0,comp7054_c0,comp6…
GO:0008150	Biological Process	GO:0008152	metabolic process	GO:0044237	cellular metabolic process	GO:0034641	cellular nitrogen compound metabolic process	2638	comp5828_c0,comp129040_c0,comp4124_c0,comp5542_c0,comp8475_c0,comp8550_c0,comp7800_c0,comp6056_c0,comp12818_c0,comp3856_c0,comp3685_c0,comp6909_c0,comp6365_c0,comp6285_c0,comp13948_c0,comp8734_c0,comp5645_c0,comp57024_c0,comp72323_c0,comp9014_c0,comp7429_c0,comp4298_c0,comp1328_c0,comp2056_c1,comp2655_c0,comp6276_c0,comp5977_c0,comp6352_c0,comp9029_c0,comp5547_c0,comp89023_c0,comp8290_c0,comp4060…
GO:0008150	Biological Process	GO:0008152	metabolic process	GO:0044237	cellular metabolic process	GO:0044249	cellular biosynthetic process	2464	comp6737_c1,comp9794_c0,comp15208_c0,comp6193_c0,comp5836_c0,comp4392_c0,comp4041_c0,comp45116_c0,comp5398_c0,comp8003_c0,comp3764_c1,comp4670_c0,comp4820_c0,comp5495_c0,comp10779_c0,comp2982_c0,comp4606_c0,comp7741_c0,comp4614_c0,comp59722_c0,comp8144_c0,comp32528_c0,comp3718_c0,comp3973_c0,comp5268_c0,comp3894_c1,comp13518_c0,comp25206_c0,comp1371_c0,comp991_c0,comp1491_c0,comp6556_c0,comp47409…
GO:0008150	Biological Process	GO:0008152	metabolic process	GO:0044237	cellular metabolic process	GO:0006081	cellular aldehyde metabolic process	24	comp7048_c0,comp6006_c1,comp7215_c0,comp6808_c0,comp2776_c0,comp15443_c0,comp6664_c1,comp9556_c0,comp4334_c0,comp35035_c0,comp7193_c0,comp5492_c0,comp132840_c0,comp6950_c0,comp3073_c0,comp6746_c0,comp37089_c0,comp3521_c0,comp5759_c0,comp1772_c0,comp15275_c0,comp935_c0,comp5668_c0,comp48607_c0
GO:0008150	Biological Process	GO:0008152	metabolic process	GO:0044237	cellular metabolic process	GO:0017144	drug metabolic process	37	comp3164_c0,comp2169_c0,comp5828_c0,comp1251_c0,comp4570_c0,comp30542_c0,comp1646_c0,comp9450_c0,comp6502_c0,comp6427_c1,comp2213_c0,comp2776_c0,comp50081_c0,comp7689_c0,comp1241_c0,comp2359_c0,comp8182_c0,comp6950_c0,comp6178_c0,comp8783_c0,comp6910_c0,comp5094_c0,comp8926_c0,comp29429_c0,comp101922_c0,comp8209_c0,comp104244_c0,comp11061_c0,comp1720_c0,comp5398_c0,comp7048_c0,comp14211_c0,comp43…
GO:0008150	Biological Process	GO:0008152	metabolic process	GO:0044237	cellular metabolic process	GO:0006413	translational initiation	47	comp4004_c0,comp5464_c0,comp11842_c0,comp1455_c0,comp1559_c0,comp5122_c0,comp85_c0,comp8363_c0,comp4046_c1,comp189_c0,comp1305_c0,comp3700_c0,comp8142_c0,comp3735_c0,comp10998_c0,comp7682_c0,comp1750_c0,comp2298_c0,comp8506_c0,comp5132_c0,comp5845_c0,comp2297_c0,comp53841_c0,comp5535_c0,comp2405_c0,comp6456_c0,comp2323_c0,comp3673_c0,comp1505_c0,comp12238_c0,comp3218_c0,comp2480_c0,comp8470_c0,co…
GO:0008150	Biological Process	GO:0008152	metabolic process	GO:0044237	cellular metabolic process	GO:0043446	cellular alkane metabolic process	25	comp29656_c0,comp4735_c0,comp4275_c0,comp19974_c0,comp15443_c0,comp6990_c0,comp6434_c0,comp4455_c0,comp3952_c0,comp5734_c0,comp4070_c0,comp12194_c0,comp3811_c0,comp15148_c0,comp6197_c0,comp3077_c0,comp6785_c1,comp7311_c0,comp7307_c0,comp82923_c0,comp6746_c0,comp3073_c0,comp9517_c0,comp53881_c0,comp4893_c0
GO:0008150	Biological Process	GO:0008152	metabolic process	GO:0044237	cellular metabolic process	GO:0044107	cellular alcohol metabolic process	2	comp9817_c0,comp173493_c0
GO:0008150	Biological Process	GO:0008152	metabolic process	GO:0044237	cellular metabolic process	GO:0072593	reactive oxygen species metabolic process	7	comp6847_c0,comp3071_c0,comp11069_c0,comp7248_c0,comp3309_c0,comp8384_c0,comp3378_c0
GO:0008150	Biological Process	GO:0008152	metabolic process	GO:0044237	cellular metabolic process	GO:0051186	cofactor metabolic process	338	comp36835_c0,comp48607_c0,comp8416_c0,comp15275_c0,comp9156_c0,comp45364_c0,comp6710_c0,comp31329_c0,comp2027_c1,comp63923_c0,comp1620_c0,comp4334_c0,comp4273_c0,comp10189_c0,comp9440_c0,comp44882_c0,comp6951_c0,comp5857_c0,comp15389_c0,comp7822_c0,comp2930_c0,comp1972_c0,comp4077_c0,comp48376_c0,comp2573_c0,comp7562_c0,comp93424_c0,comp5018_c0,comp1540_c0,comp2491_c0,comp3508_c0,comp32392_c0,com…
GO:0008150	Biological Process	GO:0008152	metabolic process	GO:0044237	cellular metabolic process	GO:0006730	one-carbon metabolic process	2	comp3532_c0,comp6014_c0
GO:0008150	Biological Process	GO:0008152	metabolic process	GO:0044237	cellular metabolic process	GO:0006793	phosphorus metabolic process	1019	comp858_c0,comp2528_c0,comp5480_c0,comp3534_c1,comp6509_c0,comp1985_c0,comp103073_c0,comp2359_c0,comp4076_c1,comp7261_c0,comp9036_c0,comp49823_c0,comp1231_c0,comp23264_c0,comp5329_c0,comp3357_c0,comp61982_c0,comp290_c0,comp6665_c0,comp3402_c0,comp1060_c0,comp175524_c0,comp49144_c0,comp65179_c0,comp6541_c2,comp104244_c0,comp329_c1,comp17409_c0,comp61159_c0,comp136529_c0,comp6602_c0,comp1833_c0,com…
GO:0008150	Biological Process	GO:0008152	metabolic process	GO:0044237	cellular metabolic process	GO:0046950	cellular ketone body metabolic process	1	comp3822_c0
GO:0008150	Biological Process	GO:0008152	metabolic process	GO:0044237	cellular metabolic process	GO:0044262	cellular carbohydrate metabolic process	220	comp6169_c0,comp6392_c0,comp6123_c0,comp61685_c0,comp3637_c0,comp1083_c0,comp2776_c0,comp6138_c0,comp5382_c0,comp6113_c0,comp2317_c0,comp1956_c0,comp10601_c0,comp48493_c0,comp106005_c0,comp5438_c0,comp5186_c0,comp6457_c0,comp4510_c0,comp8164_c0,comp4739_c0,comp6191_c1,comp8209_c0,comp852_c0,comp338_c0,comp5398_c0,comp6011_c0,comp1720_c0,comp1429_c0,comp62384_c0,comp6108_c0,comp5071_c0,comp10385_c…
GO:0008150	Biological Process	GO:0008152	metabolic process	GO:0044237	cellular metabolic process	GO:0097354	prenylation	9	comp2016_c0,comp5654_c0,comp7375_c1,comp51804_c0,comp6587_c0,comp10238_c0,comp3675_c0,comp104785_c0,comp4562_c0
GO:0008150	Biological Process	GO:0008152	metabolic process	GO:0044237	cellular metabolic process	GO:0006082	organic acid metabolic process	779	comp3750_c1,comp6395_c0,comp1069_c0,comp32833_c0,comp852_c0,comp1057_c0,comp160_c0,comp130458_c0,comp70242_c0,comp7235_c0,comp103147_c0,comp4895_c0,comp8897_c0,comp9710_c0,comp12204_c0,comp7213_c0,comp1124_c0,comp6279_c0,comp7486_c0,comp10325_c0,comp2850_c0,comp1031_c0,comp7348_c0,comp3688_c0,comp4880_c0,comp6996_c0,comp15148_c0,comp253_c0,comp3637_c0,comp2724_c0,comp9515_c0,comp7122_c0,comp9195_…
GO:0008150	Biological Process	GO:0008152	metabolic process	GO:0044237	cellular metabolic process	GO:0031323	regulation of cellular metabolic process	1139	comp7185_c1,comp54295_c0,comp4619_c0,comp7271_c0,comp133216_c0,comp6579_c0,comp3132_c0,comp4145_c0,comp2935_c1,comp7371_c0,comp2407_c0,comp5587_c0,comp4507_c0,comp7442_c0,comp3621_c0,comp25245_c0,comp7110_c0,comp5877_c0,comp4081_c0,comp2136_c0,comp1854_c1,comp6744_c0,comp7301_c0,comp6895_c0,comp28811_c0,comp6943_c0,comp101_c0,comp8831_c0,comp7247_c0,comp4657_c0,comp8867_c0,comp1676_c0,comp1530_c0…
GO:0008150	Biological Process	GO:0008152	metabolic process	GO:0044237	cellular metabolic process	GO:0006725	cellular aromatic compound metabolic process	2561	comp1479_c0,comp12146_c0,comp9175_c0,comp15824_c0,comp16986_c0,comp19698_c0,comp5288_c0,comp6068_c0,comp5882_c0,comp7763_c0,comp9946_c0,comp7264_c0,comp24768_c0,comp9191_c0,comp5709_c0,comp17134_c0,comp6385_c0,comp6674_c0,comp6995_c1,comp7304_c0,comp1863_c0,comp3481_c1,comp7030_c0,comp5453_c0,comp4940_c0,comp4275_c0,comp4236_c0,comp6437_c0,comp7583_c0,comp4904_c0,comp70773_c0,comp41428_c0,comp395…
GO:0008150	Biological Process	GO:0008152	metabolic process	GO:0044237	cellular metabolic process	GO:0044255	cellular lipid metabolic process	454	comp4409_c0,comp20068_c0,comp614_c0,comp6307_c0,comp1994_c0,comp19788_c0,comp8647_c0,comp5670_c0,comp3666_c0,comp14369_c0,comp3904_c0,comp55066_c0,comp6764_c0,comp7270_c0,comp8886_c0,comp101994_c0,comp1219_c0,comp5611_c0,comp4595_c0,comp9016_c0,comp1660_c0,comp6443_c0,comp8365_c0,comp5153_c0,comp883_c0,comp6358_c0,comp7040_c0,comp8314_c0,comp6080_c0,comp1816_c0,comp3870_c0,comp44792_c0,comp57094_…
GO:0008150	Biological Process	GO:0008152	metabolic process	GO:0044237	cellular metabolic process	GO:0046483	heterocycle metabolic process	2588	comp5596_c0,comp5478_c1,comp2515_c0,comp3628_c0,comp40939_c0,comp5644_c0,comp4027_c0,comp9981_c0,comp7194_c1,comp5061_c0,comp26736_c0,comp6262_c0,comp5629_c0,comp980_c0,comp7654_c0,comp26489_c0,comp2319_c0,comp3349_c0,comp11720_c0,comp180824_c0,comp2929_c0,comp41190_c0,comp4674_c0,comp4128_c1,comp5733_c0,comp4260_c0,comp44561_c0,comp5188_c0,comp26569_c0,comp5928_c0,comp4900_c0,comp3793_c0,comp128…
GO:0008150	Biological Process	GO:0008152	metabolic process	GO:0044237	cellular metabolic process	GO:0018942	organometal metabolic process	2	comp128826_c0,comp15098_c0
GO:0008150	Biological Process	GO:0008152	metabolic process	GO:0044237	cellular metabolic process	GO:0006790	sulfur compound metabolic process	117	comp3447_c0,comp5733_c0,comp8358_c0,comp2782_c0,comp8698_c0,comp24189_c0,comp101922_c0,comp6342_c0,comp29429_c0,comp2711_c0,comp8668_c0,comp7003_c0,comp7552_c0,comp7004_c0,comp5453_c0,comp5289_c0,comp5905_c0,comp7672_c0,comp2610_c0,comp9446_c0,comp5767_c0,comp8882_c0,comp3541_c0,comp10425_c0,comp6061_c0,comp10038_c0,comp5467_c0,comp3582_c0,comp2169_c0,comp4458_c0,comp3766_c0,comp17149_c0,comp5358…
GO:0008150	Biological Process	GO:0008152	metabolic process	GO:0044237	cellular metabolic process	GO:0034754	cellular hormone metabolic process	44	comp2023_c0,comp4367_c0,comp14211_c0,comp919_c0,comp5732_c0,comp8209_c0,comp10111_c0,comp3297_c1,comp7048_c0,comp5398_c0,comp12619_c0,comp6315_c0,comp6910_c0,comp5094_c0,comp2584_c0,comp185930_c0,comp6801_c0,comp23766_c0,comp15766_c0,comp5423_c0,comp1135_c0,comp6950_c0,comp50018_c0,comp8182_c0,comp5891_c0,comp4334_c0,comp3740_c0,comp2213_c0,comp4537_c0,comp3623_c0,comp5828_c0,comp1251_c0,comp7257…
GO:0008150	Biological Process	GO:0008152	metabolic process	GO:0044237	cellular metabolic process	GO:0044260	cellular macromolecule metabolic process	2853	comp5475_c1,comp8653_c0,comp7923_c0,comp1069_c0,comp1937_c0,comp4035_c0,comp3352_c0,comp1031_c0,comp101370_c0,comp1504_c0,comp9347_c0,comp6244_c0,comp8514_c0,comp4976_c0,comp854_c0,comp12204_c0,comp944_c0,comp7486_c0,comp3470_c0,comp2893_c0,comp8363_c0,comp5993_c0,comp9287_c0,comp4001_c0,comp71014_c0,comp2724_c0,comp353_c0,comp6055_c0,comp5076_c0,comp7032_c0,comp5675_c0,comp6599_c0,comp1189_c1,co…
09_c0,comp3786_c0,comp7294_c0,comp6440_c1,comp6108_c0,comp5872_c0,comp6969_c0,comp338_c0,comp7520_c0,comp11542_c0,comp6036_c0,comp18005_c0,comp1569_c0,comp64697_c0,comp30596_c0,comp34593_c0,comp5339_c0,comp9927_c0,comp2016_c0,comp2520_c0,comp4020_c0,comp3037_c0,comp1085_c0,comp7400_c0,comp4280_c0,comp2596_c0,comp1083_c0,comp35009_c0,comp4032_c0,comp6156_c1,comp11314_c0,comp6563_c0,comp22296_c0,co…
GO:0008150	Biological Process	GO:0008152	metabolic process	GO:0019222	regulation of metabolic process	GO:0031323	regulation of cellular metabolic process	1139	comp7185_c1,comp54295_c0,comp4619_c0,comp7271_c0,comp133216_c0,comp6579_c0,comp3132_c0,comp4145_c0,comp2935_c1,comp7371_c0,comp2407_c0,comp5587_c0,comp4507_c0,comp7442_c0,comp3621_c0,comp25245_c0,comp7110_c0,comp5877_c0,comp4081_c0,comp2136_c0,comp1854_c1,comp6744_c0,comp7301_c0,comp6895_c0,comp28811_c0,comp6943_c0,comp101_c0,comp8831_c0,comp7247_c0,comp4657_c0,comp8867_c0,comp1676_c0,comp1530_c0…
GO:0008150	Biological Process	GO:0008152	metabolic process	GO:0019222	regulation of metabolic process	GO:0009892	negative regulation of metabolic process	39	comp6356_c0,comp4984_c0,comp5367_c0,comp5014_c0,comp7070_c0,comp1455_c0,comp5464_c0,comp7416_c0,comp13552_c0,comp2651_c1,comp6190_c0,comp6107_c0,comp134602_c0,comp1652_c0,comp2064_c0,comp6468_c0,comp7368_c0,comp6793_c0,comp1565_c0,comp5463_c0,comp2598_c1,comp5023_c0,comp9156_c0,comp4299_c0,comp2812_c1,comp61604_c0,comp178847_c0,comp5777_c0,comp6245_c0,comp5288_c0,comp606_c0,comp1634_c0,comp13977_…
GO:0008150	Biological Process	GO:0008152	metabolic process	GO:0019222	regulation of metabolic process	GO:0051171	regulation of nitrogen compound metabolic process	1033	comp8744_c0,comp4411_c0,comp1635_c0,comp5724_c0,comp1460_c0,comp6073_c0,comp5041_c0,comp1144_c0,comp5081_c0,comp6351_c1,comp3964_c0,comp3239_c0,comp8760_c0,comp5566_c0,comp9228_c0,comp13513_c0,comp4149_c1,comp6964_c0,comp4259_c0,comp5390_c0,comp7389_c0,comp7435_c0,comp4732_c0,comp93880_c0,comp6761_c0,comp32609_c0,comp7118_c0,comp16762_c0,comp31373_c0,comp6060_c0,comp6010_c0,comp1694_c0,comp6162_c…
GO:0008150	Biological Process	GO:0008152	metabolic process	GO:0019222	regulation of metabolic process	GO:0080090	regulation of primary metabolic process	1120	comp43641_c0,comp1262_c0,comp7106_c0,comp6205_c0,comp40409_c0,comp5815_c0,comp3996_c0,comp2977_c0,comp7274_c0,comp1944_c0,comp5966_c0,comp4879_c0,comp6192_c0,comp6593_c0,comp6449_c0,comp1455_c0,comp50237_c0,comp6511_c0,comp3036_c1,comp6549_c0,comp7401_c0,comp7012_c0,comp1773_c0,comp7043_c0,comp4500_c0,comp4315_c0,comp6630_c0,comp50164_c0,comp6863_c0,comp16405_c0,comp73049_c0,comp3549_c0,comp6215_…
GO:0008150	Biological Process	GO:0008152	metabolic process	GO:0019222	regulation of metabolic process	GO:0009893	positive regulation of metabolic process	77	comp2834_c0,comp2100_c0,comp5645_c0,comp7983_c0,comp6237_c0,comp9491_c0,comp7486_c0,comp1345_c0,comp7589_c0,comp8614_c0,comp15218_c0,comp7476_c0,comp7404_c1,comp4176_c0,comp23206_c0,comp7840_c0,comp6863_c2,comp10314_c0,comp2405_c0,comp66612_c0,comp17462_c0,comp4112_c0,comp3894_c0,comp11999_c0,comp8475_c0,comp138510_c0,comp48770_c0,comp4184_c0,comp10264_c0,comp3250_c0,comp6277_c0,comp20379_c0,comp…
GO:0008150	Biological Process	GO:0008152	metabolic process	GO:0019222	regulation of metabolic process	GO:0009894	regulation of catabolic process	95	comp1863_c0,comp16645_c0,comp65179_c0,comp4712_c0,comp6555_c0,comp5803_c0,comp4145_c0,comp5670_c0,comp48548_c0,comp4308_c0,comp7054_c0,comp54335_c0,comp3863_c0,comp5390_c0,comp5680_c1,comp3942_c0,comp6511_c1,comp29842_c0,comp837_c0,comp5188_c0,comp47939_c0,comp5533_c0,comp7754_c0,comp6511_c0,comp54149_c0,comp7247_c0,comp7441_c1,comp1676_c0,comp25366_c0,comp13552_c0,comp23207_c0,comp4382_c0,comp74…
GO:0008150	Biological Process	GO:0008152	metabolic process	GO:0019222	regulation of metabolic process	GO:0009889	regulation of biosynthetic process	991	comp4819_c0,comp1616_c0,comp8173_c0,comp52591_c0,comp55068_c0,comp3998_c2,comp6798_c0,comp8415_c0,comp16907_c0,comp1729_c0,comp1896_c0,comp1559_c0,comp2516_c0,comp5338_c0,comp13552_c0,comp7739_c0,comp5356_c0,comp3160_c0,comp4840_c0,comp1830_c0,comp7161_c0,comp3935_c0,comp16532_c0,comp37738_c0,comp8672_c0,comp3008_c0,comp4063_c0,comp7322_c0,comp5662_c1,comp7221_c0,comp7656_c0,comp8871_c0,comp6389_…
GO:0008150	Biological Process	GO:0008152	metabolic process	GO:0019222	regulation of metabolic process	GO:0060255	regulation of macromolecule metabolic process	1073	comp2260_c0,comp3777_c0,comp6464_c0,comp3228_c0,comp1122_c0,comp1325_c0,comp1040_c0,comp62772_c0,comp49110_c0,comp9570_c0,comp1020_c0,comp73536_c0,comp6407_c0,comp27082_c0,comp3704_c0,comp1562_c0,comp7983_c0,comp83910_c0,comp4714_c0,comp37762_c0,comp6734_c1,comp4141_c0,comp37627_c0,comp7145_c0,comp104258_c0,comp26925_c0,comp6230_c0,comp7427_c0,comp6190_c0,comp6070_c0,comp1156_c0,comp7070_c0,comp1…
GO:0008150	Biological Process	GO:0008152	metabolic process	GO:0019222	regulation of metabolic process	GO:0050790	regulation of catalytic activity	102	comp8744_c0,comp4382_c0,comp7247_c0,comp76878_c0,comp6511_c0,comp54149_c0,comp7073_c0,comp23207_c0,comp1676_c0,comp7990_c0,comp7441_c1,comp6907_c0,comp2021_c0,comp3621_c0,comp1635_c0,comp6308_c0,comp4081_c0,comp5061_c0,comp7359_c1,comp3048_c0,comp4234_c0,comp7301_c0,comp5815_c0,comp10068_c0,comp4691_c0,comp8592_c0,comp7106_c0,comp48548_c0,comp4145_c0,comp6409_c0,comp14902_c0,comp7054_c0,comp65179…
GO:0008150	Biological Process	GO:0008152	metabolic process	GO:0009892	negative regulation of metabolic process	GO:0009890	negative regulation of biosynthetic process	28	comp13552_c0,comp61604_c0,comp5464_c0,comp2812_c1,comp1455_c0,comp4984_c0,comp5367_c0,comp5014_c0,comp6245_c0,comp2064_c0,comp6468_c0,comp5777_c0,comp134602_c0,comp1652_c0,comp178847_c0,comp6190_c0,comp2651_c1,comp13977_c0,comp1634_c0,comp7368_c0,comp6793_c0,comp5288_c0,comp37762_c0,comp4299_c0,comp3725_c0,comp9156_c0,comp2036_c0,comp5023_c0
GO:0008150	Biological Process	GO:0008152	metabolic process	GO:0009892	negative regulation of metabolic process	GO:0051172	negative regulation of nitrogen compound metabolic process	26	comp5463_c0,comp2598_c1,comp1773_c0,comp5288_c0,comp7368_c0,comp6793_c0,comp37762_c0,comp3725_c0,comp4299_c0,comp10848_c0,comp5023_c0,comp9156_c0,comp61604_c0,comp13552_c0,comp5367_c0,comp5014_c0,comp4984_c0,comp2812_c1,comp5777_c0,comp1652_c0,comp134602_c0,comp2064_c0,comp6245_c0,comp6468_c0,comp2651_c1,comp178847_c0
GO:0008150	Biological Process	GO:0008152	metabolic process	GO:0009892	negative regulation of metabolic process	GO:0031324	negative regulation of cellular metabolic process	34	comp2651_c1,comp6190_c0,comp1652_c0,comp134602_c0,comp6107_c0,comp2064_c0,comp6468_c0,comp5014_c0,comp4984_c0,comp5367_c0,comp1455_c0,comp5464_c0,comp13552_c0,comp5023_c0,comp9156_c0,comp4299_c0,comp6793_c0,comp7368_c0,comp5463_c0,comp2598_c1,comp178847_c0,comp5777_c0,comp6245_c0,comp2812_c1,comp61604_c0,comp2036_c0,comp37762_c0,comp3725_c0,comp10848_c0,comp7201_c0,comp5288_c0,comp1634_c0,comp139…
GO:0008150	Biological Process	GO:0008152	metabolic process	GO:0009892	negative regulation of metabolic process	GO:0010605	negative regulation of macromolecule metabolic process	33	comp5464_c0,comp7416_c0,comp13552_c0,comp4984_c0,comp5014_c0,comp5367_c0,comp6356_c0,comp1455_c0,comp7070_c0,comp134602_c0,comp1652_c0,comp6107_c0,comp6468_c0,comp2064_c0,comp2651_c1,comp6190_c0,comp7368_c0,comp6793_c0,comp4299_c0,comp5023_c0,comp9156_c0,comp61604_c0,comp2812_c1,comp5777_c0,comp6245_c0,comp178847_c0,comp13977_c0,comp5288_c0,comp1634_c0,comp3725_c0,comp37762_c0,comp7201_c0,comp203…
GO:0008150	Biological Process	GO:0008152	metabolic process	GO:0009056	catabolic process	GO:1901575	organic substance catabolic process	650	comp10490_c0,comp9440_c0,comp44882_c0,comp6696_c0,comp1404_c0,comp4340_c1,comp5096_c0,comp4334_c0,comp290_c1,comp3509_c0,comp6860_c0,comp6228_c0,comp56396_c0,comp6746_c0,comp36938_c0,comp78383_c0,comp4213_c0,comp68558_c0,comp7332_c0,comp38747_c0,comp36835_c0,comp4792_c0,comp4123_c0,comp132612_c0,comp5085_c0,comp6848_c0,comp1323_c0,comp4725_c0,comp8435_c0,comp37786_c0,comp10005_c0,comp5491_c0,comp…
GO:0008150	Biological Process	GO:0008152	metabolic process	GO:0009056	catabolic process	GO:0009894	regulation of catabolic process	95	comp1863_c0,comp16645_c0,comp65179_c0,comp4712_c0,comp6555_c0,comp5803_c0,comp4145_c0,comp5670_c0,comp48548_c0,comp4308_c0,comp7054_c0,comp54335_c0,comp3863_c0,comp5390_c0,comp5680_c1,comp3942_c0,comp6511_c1,comp29842_c0,comp837_c0,comp5188_c0,comp47939_c0,comp5533_c0,comp7754_c0,comp6511_c0,comp54149_c0,comp7247_c0,comp7441_c1,comp1676_c0,comp25366_c0,comp13552_c0,comp23207_c0,comp4382_c0,comp74…
GO:0008150	Biological Process	GO:0008152	metabolic process	GO:0009056	catabolic process	GO:0044248	cellular catabolic process	579	comp38199_c0,comp175447_c0,comp8957_c0,comp1523_c0,comp3216_c0,comp9853_c0,comp7422_c1,comp9045_c0,comp7441_c1,comp25366_c0,comp2526_c0,comp7099_c2,comp38198_c0,comp5503_c0,comp8491_c0,comp9662_c0,comp9148_c0,comp5287_c0,comp34803_c0,comp72027_c0,comp4132_c0,comp4888_c0,comp30796_c0,comp1856_c0,comp4354_c0,comp8179_c0,comp61205_c0,comp39871_c0,comp6896_c0,comp7171_c1,comp7433_c0,comp7054_c0,comp6…
GO:0008150	Biological Process	GO:0008152	metabolic process	GO:0009056	catabolic process	GO:0044712	single-organism catabolic process	112	comp2188_c0,comp3073_c0,comp2317_c0,comp4483_c0,comp1483_c0,comp5396_c0,comp61552_c0,comp8225_c0,comp4213_c0,comp7332_c0,comp7225_c0,comp1389_c0,comp4510_c0,comp11469_c0,comp2883_c0,comp3059_c0,comp108822_c0,comp44882_c0,comp13518_c0,comp3637_c0,comp40685_c0,comp61685_c0,comp10597_c0,comp4574_c0,comp6218_c0,comp3949_c1,comp8970_c0,comp2172_c0,comp4334_c0,comp14624_c0,comp6860_c0,comp4273_c0,comp4…
GO:0008150	Biological Process	GO:0008152	metabolic process	GO:0009056	catabolic process	GO:0009896	positive regulation of catabolic process	30	comp13552_c0,comp5803_c0,comp10314_c0,comp5144_c1,comp25366_c0,comp4712_c0,comp2405_c0,comp17240_c0,comp16645_c0,comp4308_c0,comp23206_c0,comp8614_c0,comp15218_c0,comp7401_c0,comp5670_c0,comp5680_c1,comp3863_c0,comp7486_c0,comp54335_c0,comp9491_c0,comp3216_c0,comp7422_c1,comp7754_c0,comp17462_c0,comp5533_c0,comp2834_c0,comp2100_c0,comp5188_c0,comp7983_c0,comp11999_c0
GO:0008150	Biological Process	GO:0008152	metabolic process	GO:0009056	catabolic process	GO:0046149	pigment catabolic process	12	comp6353_c1,comp3073_c0,comp2085_c0,comp6977_c0,comp20068_c0,comp6577_c0,comp48515_c0,comp62722_c0,comp5822_c0,comp33907_c0,comp6186_c0,comp11695_c0
GO:0008150	Biological Process	GO:0051704	multi-organism process	GO:0035821	modification of morphology or physiology of other organism	GO:0044364	disruption of cells of other organism	9	comp7607_c0,comp26326_c0,comp6990_c0,comp36312_c0,comp4101_c0,comp10237_c0,comp5581_c0,comp12664_c0,comp8910_c0
GO:0008150	Biological Process	GO:0051704	multi-organism process	GO:0035821	modification of morphology or physiology of other organism	GO:0051817	modification of morphology or physiology of other organism involved in symbiotic interaction	43	comp396_c0,comp4477_c0,comp2994_c0,comp9892_c0,comp6366_c0,comp36312_c0,comp12664_c0,comp7070_c0,comp6131_c1,comp6356_c0,comp7248_c0,comp10399_c0,comp2298_c0,comp26326_c0,comp11999_c0,comp10237_c0,comp1962_c0,comp4884_c0,comp23179_c0,comp6851_c0,comp35848_c0,comp7300_c0,comp7934_c0,comp6929_c0,comp5386_c0,comp3218_c0,comp34816_c0,comp8614_c0,comp3907_c0,comp8595_c0,comp74497_c0,comp61004_c0,comp7…
GO:0008150	Biological Process	GO:0051704	multi-organism process	GO:0035821	modification of morphology or physiology of other organism	GO:0044531	modulation of programmed cell death in other organism	8	comp34816_c0,comp10237_c0,comp36312_c0,comp6366_c0,comp5386_c0,comp5132_c0,comp7777_c0,comp12664_c0
GO:0008150	Biological Process	GO:0051704	multi-organism process	GO:0051705	multi-organism behavior	GO:0035737	injection of substance in to other organism	3	comp1068_c0,comp5697_c0,comp2999_c0
GO:0008150	Biological Process	GO:0051704	multi-organism process	GO:0051705	multi-organism behavior	GO:0007617	mating behavior	5	comp5175_c0,comp4794_c0,comp8742_c0,comp40395_c0,comp21023_c0
GO:0008150	Biological Process	GO:0051704	multi-organism process	GO:0044706	multi-multicellular organism process	GO:0009856	pollination	1	comp6934_c0
GO:0008150	Biological Process	GO:0051704	multi-organism process	GO:0044706	multi-multicellular organism process	GO:0033057	multicellular organismal reproductive behavior	5	comp4794_c0,comp5175_c0,comp21023_c0,comp8742_c0,comp40395_c0
GO:0008150	Biological Process	GO:0051704	multi-organism process	GO:0043900	regulation of multi-organism process	GO:0050688	regulation of defense response to virus	1	comp8110_c0
GO:0008150	Biological Process	GO:0051704	multi-organism process	GO:0043900	regulation of multi-organism process	GO:0043903	regulation of symbiosis, encompassing mutualism through parasitism	8	comp12664_c0,comp9175_c0,comp5328_c0,comp14474_c0,comp6350_c0,comp36312_c0,comp10237_c0,comp7309_c0
GO:0008150	Biological Process	GO:0051704	multi-organism process	GO:0043900	regulation of multi-organism process	GO:0051709	regulation of killing of cells of other organism	3	comp12664_c0,comp10237_c0,comp36312_c0
GO:0008150	Biological Process	GO:0051704	multi-organism process	GO:0043900	regulation of multi-organism process	GO:0043902	positive regulation of multi-organism process	3	comp10237_c0,comp36312_c0,comp12664_c0
GO:0008150	Biological Process	GO:0051704	multi-organism process	GO:0044764	multi-organism cellular process	GO:0016032	viral process	172	comp8758_c0,comp4874_c0,comp102047_c0,comp2294_c0,comp4562_c0,comp6353_c1,comp8775_c0,comp983_c0,comp5159_c0,comp6929_c0,comp7934_c0,comp35848_c0,comp3907_c0,comp8595_c0,comp5081_c0,comp34816_c0,comp6058_c0,comp7777_c0,comp3441_c0,comp7733_c0,comp1520_c0,comp5074_c0,comp1635_c0,comp5358_c0,comp12492_c0,comp6359_c0,comp10237_c0,comp6775_c0,comp9652_c0,comp7041_c0,comp4884_c0,comp3212_c0,comp6027_c…
GO:0008150	Biological Process	GO:0051704	multi-organism process	GO:0044764	multi-organism cellular process	GO:0009292	genetic transfer	2	comp8784_c0,comp8710_c0
GO:0008150	Biological Process	GO:0051704	multi-organism process	GO:0044764	multi-organism cellular process	GO:0048874	homeostasis of number of cells in a free-living population	1	comp9143_c0
GO:0008150	Biological Process	GO:0051704	multi-organism process	GO:0044764	multi-organism cellular process	GO:0000746	conjugation	3	comp7382_c0,comp8784_c0,comp5495_c0
GO:0008150	Biological Process	GO:0051704	multi-organism process	GO:0051707	response to other organism	GO:0009615	response to virus	3	comp8110_c0,comp16907_c0,comp7274_c0
GO:0008150	Biological Process	GO:0051704	multi-organism process	GO:0051707	response to other organism	GO:0009617	response to bacterium	33	comp19564_c0,comp7284_c0,comp7194_c1,comp8466_c0,comp7376_c0,comp78383_c0,comp5526_c0,comp13508_c0,comp6041_c0,comp36887_c0,comp2054_c0,comp6105_c0,comp2785_c1,comp7067_c0,comp83616_c0,comp6611_c0,comp37188_c0,comp6726_c0,comp6256_c0,comp2202_c0,comp7057_c0,comp7382_c0,comp4489_c0,comp3715_c0,comp6264_c0,comp2610_c0,comp7500_c0,comp3754_c0,comp6057_c0,comp1383_c0,comp4915_c0,comp80772_c0,comp5851…
GO:0008150	Biological Process	GO:0051704	multi-organism process	GO:0051707	response to other organism	GO:0075136	response to host	7	comp5574_c0,comp3218_c0,comp2644_c0,comp74497_c0,comp2298_c0,comp9892_c0,comp6131_c1
GO:0008150	Biological Process	GO:0051704	multi-organism process	GO:0051707	response to other organism	GO:0009620	response to fungus	11	comp6668_c0,comp7400_c0,comp72343_c0,comp36887_c0,comp2785_c1,comp13508_c0,comp10342_c0,comp5323_c0,comp4743_c0,comp7402_c0,comp7500_c0
GO:0008150	Biological Process	GO:0051704	multi-organism process	GO:0051707	response to other organism	GO:0052173	response to defenses of other organism involved in symbiotic interaction	7	comp6131_c1,comp9892_c0,comp2298_c0,comp74497_c0,comp2644_c0,comp3218_c0,comp5574_c0
GO:0008150	Biological Process	GO:0051704	multi-organism process	GO:0007618	mating	GO:0007617	mating behavior	5	comp5175_c0,comp4794_c0,comp8742_c0,comp40395_c0,comp21023_c0
GO:0008150	Biological Process	GO:0051704	multi-organism process	GO:0044419	interspecies interaction between organisms	GO:0044403	symbiosis, encompassing mutualism through parasitism	236	comp2405_c1,comp5662_c0,comp6023_c0,comp2594_c0,comp61647_c0,comp5040_c0,comp5167_c0,comp10203_c0,comp2776_c0,comp4184_c0,comp4352_c0,comp2994_c0,comp6460_c0,comp4747_c0,comp20393_c0,comp4483_c0,comp6439_c0,comp7019_c0,comp23179_c0,comp2437_c0,comp1554_c0,comp1449_c0,comp3894_c0,comp6563_c0,comp5825_c0,comp2334_c0,comp5548_c0,comp5982_c1,comp5328_c0,comp6591_c0,comp6394_c0,comp61004_c0,comp74497_…
GO:0008150	Biological Process	GO:0051704	multi-organism process	GO:0044419	interspecies interaction between organisms	GO:0052047	interaction with other organism via secreted substance involved in symbiotic interaction	1	comp4997_c0
GO:0008150	Biological Process	GO:0051704	multi-organism process	GO:0044419	interspecies interaction between organisms	GO:0051701	interaction with host	74	comp1584_c1,comp4874_c0,comp8758_c0,comp4439_c1,comp6939_c2,comp4101_c0,comp4997_c0,comp2644_c0,comp4562_c0,comp102047_c0,comp8775_c0,comp71149_c0,comp1858_c0,comp3863_c0,comp2288_c0,comp7934_c0,comp7300_c0,comp35848_c0,comp6929_c0,comp3218_c0,comp3907_c0,comp8595_c0,comp34816_c0,comp3349_c0,comp7777_c0,comp3441_c0,comp5132_c0,comp7733_c0,comp4342_c1,comp2298_c0,comp2195_c0,comp5074_c0,comp26326_…
GO:0008150	Biological Process	GO:0051704	multi-organism process	GO:0051825	adhesion to other organism involved in symbiotic interaction	GO:0044406	adhesion to host	5	comp7733_c0,comp2288_c0,comp8762_c0,comp4365_c0,comp4747_c0
GO:0008150	Biological Process	GO:0051704	multi-organism process	GO:0043902	positive regulation of multi-organism process	GO:0051712	positive regulation of killing of cells of other organism	3	comp12664_c0,comp10237_c0,comp36312_c0
GO:0008150	Biological Process	GO:0051704	multi-organism process	GO:0044766	multi-organism transport	GO:0075733	intracellular transport of viral material	9	comp6775_c0,comp9326_c0,comp14960_c0,comp2567_c0,comp7239_c0,comp4874_c0,comp1584_c1,comp2535_c0,comp5518_c0
GO:0008150	Biological Process	GO:0051704	multi-organism process	GO:0044766	multi-organism transport	GO:0051708	intracellular protein transport in other organism involved in symbiotic interaction	3	comp3363_c0,comp61004_c0,comp6929_c0
GO:0008150	Biological Process	GO:0044699	single-organism process	GO:0044700	single organism signaling	GO:0023057	negative regulation of signaling	21	comp5205_c0,comp11444_c0,comp4481_c0,comp2221_c0,comp7082_c0,comp7920_c0,comp958_c0,comp5666_c0,comp6175_c0,comp3795_c0,comp5044_c0,comp1692_c0,comp1402_c0,comp6215_c0,comp4942_c0,comp5478_c1,comp8513_c0,comp7149_c0,comp31400_c0,comp34481_c0,comp3897_c0
GO:0008150	Biological Process	GO:0044699	single-organism process	GO:0044700	single organism signaling	GO:0007267	cell-cell signaling	12	comp72984_c0,comp128291_c0,comp26507_c0,comp7197_c1,comp2027_c1,comp17907_c0,comp26167_c0,comp3779_c1,comp4189_c0,comp2588_c0,comp3855_c0,comp6582_c0
GO:0008150	Biological Process	GO:0044699	single-organism process	GO:0044700	single organism signaling	GO:0007165	signal transduction	407	comp6628_c0,comp7990_c0,comp21795_c0,comp5270_c0,comp5478_c1,comp34457_c0,comp86593_c0,comp32925_c0,comp4857_c0,comp34481_c0,comp3638_c0,comp5435_c0,comp1726_c0,comp7546_c0,comp5173_c0,comp6390_c2,comp9957_c0,comp7431_c0,comp7417_c1,comp5205_c0,comp8276_c0,comp5271_c0,comp70773_c0,comp5061_c0,comp7323_c0,comp13663_c0,comp7365_c1,comp4627_c0,comp6648_c0,comp6959_c0,comp5979_c0,comp5204_c0,comp7916…
GO:0008150	Biological Process	GO:0044699	single-organism process	GO:0044700	single organism signaling	GO:0023051	regulation of signaling	89	comp1073_c0,comp36938_c0,comp6198_c0,comp7263_c0,comp4384_c0,comp3313_c0,comp7082_c0,comp5982_c1,comp8475_c0,comp15026_c0,comp7032_c0,comp7425_c0,comp7800_c0,comp5044_c0,comp4792_c0,comp1692_c0,comp6796_c0,comp38788_c0,comp1509_c0,comp5626_c2,comp5294_c0,comp1402_c0,comp4942_c0,comp4137_c0,comp3589_c0,comp5269_c0,comp7149_c0,comp84103_c0,comp40768_c0,comp5059_c1,comp1673_c1,comp7856_c0,comp6195_c…
GO:0008150	Biological Process	GO:0044699	single-organism process	GO:0044700	single organism signaling	GO:0035637	multicellular organismal signaling	12	comp7197_c1,comp2027_c1,comp26507_c0,comp128291_c0,comp72984_c0,comp4189_c0,comp3779_c1,comp26167_c0,comp17907_c0,comp6582_c0,comp2588_c0,comp3855_c0
GO:0008150	Biological Process	GO:0044699	single-organism process	GO:0044700	single organism signaling	GO:0023056	positive regulation of signaling	1	comp1509_c0
GO:0008150	Biological Process	GO:0044699	single-organism process	GO:0044767	single-organism developmental process	GO:0007568	aging	5	comp30507_c0,comp60773_c0,comp253_c0,comp2847_c0,comp257006_c0
GO:0008150	Biological Process	GO:0044699	single-organism process	GO:0044767	single-organism developmental process	GO:0061061	muscle structure development	1	comp5434_c0
GO:0008150	Biological Process	GO:0044699	single-organism process	GO:0044767	single-organism developmental process	GO:0032989	cellular component morphogenesis	20	comp4157_c0,comp8314_c0,comp3983_c0,comp76795_c0,comp9378_c0,comp54994_c0,comp7450_c0,comp6601_c0,comp24431_c0,comp225_c0,comp7005_c0,comp6682_c0,comp5575_c0,comp8893_c0,comp3489_c0,comp5702_c1,comp9342_c0,comp4914_c0,comp7873_c0,comp4263_c0
GO:0008150	Biological Process	GO:0044699	single-organism process	GO:0044767	single-organism developmental process	GO:0031099	regeneration	2	comp6830_c0,comp7558_c0
GO:0008150	Biological Process	GO:0044699	single-organism process	GO:0044767	single-organism developmental process	GO:0048468	cell development	12	comp56656_c0,comp6070_c0,comp8934_c0,comp22181_c0,comp5321_c0,comp6742_c1,comp8859_c0,comp7588_c0,comp1049_c0,comp9183_c0,comp7271_c0,comp19891_c0
GO:0008150	Biological Process	GO:0044699	single-organism process	GO:0044767	single-organism developmental process	GO:0043934	sporulation	11	comp74493_c0,comp5755_c0,comp24946_c0,comp6924_c0,comp9975_c0,comp7028_c0,comp6210_c0,comp2270_c0,comp49439_c0,comp7335_c1,comp6606_c0
GO:0008150	Biological Process	GO:0044699	single-organism process	GO:0044767	single-organism developmental process	GO:0030703	eggshell formation	11	comp7271_c0,comp19891_c0,comp7588_c0,comp8859_c0,comp1049_c0,comp9183_c0,comp6742_c1,comp56656_c0,comp6070_c0,comp5321_c0,comp22181_c0
GO:0008150	Biological Process	GO:0044699	single-organism process	GO:0044767	single-organism developmental process	GO:0010927	cellular component assembly involved in morphogenesis	3	comp76795_c0,comp4263_c0,comp8314_c0
GO:0008150	Biological Process	GO:0044699	single-organism process	GO:0044767	single-organism developmental process	GO:0048589	developmental growth	2	comp7558_c0,comp6830_c0
GO:0008150	Biological Process	GO:0044699	single-organism process	GO:0044707	single-multicellular organism process	GO:0048771	tissue remodeling	1	comp11174_c0
GO:0008150	Biological Process	GO:0044699	single-organism process	GO:0044707	single-multicellular organism process	GO:0030534	adult behavior	3	comp6409_c0,comp8475_c0,comp7073_c0
GO:0008150	Biological Process	GO:0044699	single-organism process	GO:0044707	single-multicellular organism process	GO:0003008	system process	30	comp10225_c0,comp47712_c0,comp842_c0,comp4220_c0,comp7197_c1,comp84168_c0,comp5804_c0,comp4189_c0,comp4822_c0,comp6343_c0,comp17907_c0,comp6582_c0,comp2588_c0,comp6406_c0,comp3855_c0,comp3747_c0,comp4695_c0,comp88408_c0,comp2027_c1,comp96180_c0,comp8479_c0,comp10747_c0,comp8401_c0,comp26507_c0,comp128291_c0,comp72984_c0,comp3703_c0,comp3779_c1,comp2205_c0,comp26167_c0
GO:0008150	Biological Process	GO:0044699	single-organism process	GO:0044707	single-multicellular organism process	GO:0007275	multicellular organismal development	35	comp4158_c0,comp9442_c0,comp63446_c0,comp10407_c0,comp6507_c0,comp11627_c0,comp1449_c0,comp11444_c0,comp19564_c0,comp90885_c0,comp20393_c0,comp2141_c0,comp7437_c0,comp32217_c0,comp5264_c0,comp10203_c0,comp1156_c0,comp7036_c1,comp6582_c0,comp32494_c0,comp2027_c0,comp1980_c0,comp64580_c0,comp3363_c0,comp7486_c0,comp5434_c0,comp6219_c0,comp2051_c0,comp6276_c0,comp1985_c0,comp4128_c1,comp2846_c0,comp…
GO:0008150	Biological Process	GO:0044699	single-organism process	GO:0044707	single-multicellular organism process	GO:0009791	post-embryonic development	7	comp7486_c0,comp64580_c0,comp63446_c0,comp20393_c0,comp11444_c0,comp1449_c0,comp10203_c0
GO:0008150	Biological Process	GO:0044699	single-organism process	GO:0044707	single-multicellular organism process	GO:0042303	molting cycle	1	comp2052_c0
GO:0008150	Biological Process	GO:0044699	single-organism process	GO:0044707	single-multicellular organism process	GO:0022404	molting cycle process	1	comp2052_c0
GO:0008150	Biological Process	GO:0044699	single-organism process	GO:0044707	single-multicellular organism process	GO:0008037	cell recognition	3	comp6408_c0,comp6934_c0,comp6887_c0
GO:0008150	Biological Process	GO:0044699	single-organism process	GO:0044707	single-multicellular organism process	GO:0050878	regulation of body fluid levels	25	comp6883_c0,comp3404_c0,comp92248_c0,comp4168_c1,comp10314_c0,comp3754_c0,comp2812_c1,comp2843_c0,comp13330_c0,comp13545_c0,comp8287_c0,comp4521_c0,comp23206_c0,comp5803_c1,comp11510_c0,comp6692_c0,comp9351_c0,comp1915_c0,comp1467_c0,comp11041_c0,comp7754_c0,comp48809_c0,comp2100_c0,comp4315_c0,comp15026_c0
GO:0008150	Biological Process	GO:0044699	single-organism process	GO:0044707	single-multicellular organism process	GO:0050817	coagulation	25	comp3754_c0,comp10314_c0,comp92248_c0,comp4168_c1,comp3404_c0,comp6883_c0,comp8287_c0,comp13545_c0,comp2843_c0,comp13330_c0,comp2812_c1,comp5803_c1,comp23206_c0,comp4521_c0,comp6692_c0,comp9351_c0,comp11510_c0,comp1915_c0,comp11041_c0,comp1467_c0,comp2100_c0,comp48809_c0,comp7754_c0,comp15026_c0,comp4315_c0
GO:0008150	Biological Process	GO:0044699	single-organism process	GO:0044707	single-multicellular organism process	GO:0035637	multicellular organismal signaling	12	comp7197_c1,comp2027_c1,comp26507_c0,comp128291_c0,comp72984_c0,comp4189_c0,comp3779_c1,comp26167_c0,comp17907_c0,comp6582_c0,comp2588_c0,comp3855_c0
GO:0008150	Biological Process	GO:0044699	single-organism process	GO:0016265	death	GO:0008219	cell death	32	comp3844_c0,comp6793_c0,comp2345_c0,comp10237_c0,comp6184_c0,comp32510_c0,comp4953_c0,comp7088_c0,comp12664_c0,comp76878_c0,comp3401_c0,comp36312_c0,comp6366_c0,comp3364_c0,comp7921_c0,comp1606_c0,comp4095_c0,comp3715_c0,comp2570_c0,comp5132_c0,comp48631_c0,comp1596_c0,comp6955_c0,comp7777_c0,comp6881_c0,comp4758_c0,comp5777_c0,comp34816_c0,comp2250_c0,comp15224_c0,comp5386_c0,comp1851_c0
GO:0008150	Biological Process	GO:0044699	single-organism process	GO:0044765	single-organism transport	GO:0017038	protein import	34	comp7791_c0,comp45081_c0,comp6341_c0,comp3775_c0,comp8168_c0,comp3722_c0,comp1612_c0,comp5000_c0,comp7128_c0,comp11455_c0,comp3036_c1,comp6259_c0,comp8046_c0,comp4482_c0,comp4272_c0,comp8476_c0,comp2460_c0,comp11224_c0,comp7213_c0,comp6952_c0,comp5533_c0,comp7754_c0,comp9088_c0,comp2100_c0,comp6231_c0,comp6568_c0,comp6630_c0,comp6883_c0,comp7520_c0,comp6003_c0,comp5803_c0,comp6725_c0,comp2929_c0,…
GO:0008150	Biological Process	GO:0044699	single-organism process	GO:0044765	single-organism transport	GO:0006869	lipid transport	7	comp13440_c0,comp3002_c0,comp6435_c0,comp7356_c0,comp7045_c0,comp909_c0,comp15447_c0
GO:0008150	Biological Process	GO:0044699	single-organism process	GO:0044765	single-organism transport	GO:0006605	protein targeting	78	comp10810_c0,comp6746_c0,comp6065_c0,comp4403_c0,comp8168_c0,comp9156_c0,comp6792_c0,comp62409_c0,comp8706_c0,comp7702_c0,comp70559_c0,comp11455_c0,comp7128_c0,comp5000_c0,comp5477_c0,comp1612_c0,comp1083_c0,comp2514_c0,comp6259_c0,comp2452_c0,comp7213_c0,comp6279_c0,comp5457_c0,comp7486_c0,comp11224_c0,comp8476_c0,comp2460_c0,comp8956_c0,comp6231_c0,comp4951_c0,comp2100_c0,comp9088_c0,comp5565_c…
GO:0008150	Biological Process	GO:0044699	single-organism process	GO:0044765	single-organism transport	GO:0006818	hydrogen transport	159	comp4275_c0,comp7804_c0,comp4861_c0,comp3475_c0,comp11244_c0,comp5251_c2,comp17110_c0,comp2128_c0,comp9191_c0,comp4110_c0,comp5236_c0,comp9036_c0,comp7261_c0,comp3118_c0,comp183644_c0,comp5827_c0,comp7884_c0,comp3934_c0,comp2560_c0,comp8638_c0,comp3863_c0,comp5541_c0,comp3536_c0,comp8046_c0,comp5644_c0,comp8532_c0,comp4675_c0,comp54358_c0,comp5281_c0,comp5943_c0,comp13552_c0,comp4506_c0,comp7738_…
GO:0008150	Biological Process	GO:0044699	single-organism process	GO:0044765	single-organism transport	GO:0051180	vitamin transport	2	comp4058_c0,comp5329_c0
GO:0008150	Biological Process	GO:0044699	single-organism process	GO:0044765	single-organism transport	GO:0072348	sulfur compound transport	10	comp3951_c0,comp5213_c0,comp4058_c0,comp5804_c0,comp3776_c0,comp6181_c0,comp6050_c0,comp4667_c0,comp3776_c1,comp4995_c0
GO:0008150	Biological Process	GO:0044699	single-organism process	GO:0044765	single-organism transport	GO:0006811	ion transport	532	comp5670_c0,comp43969_c0,comp7334_c0,comp4417_c0,comp1098_c0,comp3254_c0,comp7777_c0,comp5921_c0,comp1861_c0,comp4238_c1,comp8745_c0,comp1065_c0,comp26869_c0,comp17622_c0,comp6221_c0,comp4711_c0,comp2768_c0,comp5348_c0,comp5871_c0,comp6847_c0,comp6782_c0,comp15788_c0,comp5895_c0,comp5853_c0,comp4554_c0,comp6181_c0,comp9288_c0,comp2327_c0,comp5424_c0,comp4372_c0,comp6205_c0,comp6067_c0,comp7084_c0…
GO:0008150	Biological Process	GO:0044699	single-organism process	GO:0044765	single-organism transport	GO:0015893	drug transport	5	comp23685_c0,comp5524_c0,comp4669_c0,comp4058_c0,comp4245_c0
GO:0008150	Biological Process	GO:0044699	single-organism process	GO:0044765	single-organism transport	GO:1901264	carbohydrate derivative transport	7	comp2219_c0,comp5519_c0,comp5191_c0,comp115837_c0,comp1112_c0,comp3002_c0,comp3977_c0
GO:0008150	Biological Process	GO:0044699	single-organism process	GO:0044765	single-organism transport	GO:0043574	peroxisomal transport	7	comp6952_c0,comp49499_c0,comp8168_c0,comp11224_c0,comp17149_c0,comp1612_c0,comp1147_c0
GO:0008150	Biological Process	GO:0044699	single-organism process	GO:0044765	single-organism transport	GO:0030705	cytoskeleton-dependent intracellular transport	1	comp7754_c0
GO:0008150	Biological Process	GO:0044699	single-organism process	GO:0044765	single-organism transport	GO:0051170	nuclear import	19	comp3036_c1,comp6990_c0,comp2929_c0,comp8046_c0,comp7520_c0,comp6003_c0,comp6883_c0,comp5803_c0,comp11455_c0,comp5533_c0,comp7754_c0,comp6341_c0,comp3775_c0,comp2100_c0,comp6231_c0,comp6568_c0,comp6630_c0,comp2460_c0,comp45081_c0
GO:0008150	Biological Process	GO:0044699	single-organism process	GO:0044765	single-organism transport	GO:0016197	endosomal transport	3	comp32725_c0,comp6826_c0,comp2348_c0
GO:0008150	Biological Process	GO:0044699	single-organism process	GO:0044765	single-organism transport	GO:0015851	nucleobase transport	1	comp5191_c0
GO:0008150	Biological Process	GO:0044699	single-organism process	GO:0044765	single-organism transport	GO:0055085	transmembrane transport	200	comp541_c0,comp9088_c0,comp75180_c0,comp7201_c0,comp5529_c0,comp6936_c0,comp7742_c0,comp8514_c0,comp3697_c0,comp55847_c0,comp1566_c0,comp4106_c0,comp7320_c0,comp7213_c0,comp7486_c0,comp15021_c0,comp8328_c0,comp5729_c0,comp4227_c0,comp1853_c0,comp2354_c0,comp7420_c0,comp9771_c0,comp7440_c0,comp5084_c0,comp7270_c1,comp5301_c0,comp51497_c0,comp5560_c0,comp8348_c0,comp7353_c0,comp40504_c0,comp999_c0,…
GO:0008150	Biological Process	GO:0044699	single-organism process	GO:0044765	single-organism transport	GO:0042886	amide transport	5	comp70944_c0,comp10521_c0,comp28996_c0,comp4785_c0,comp4860_c0
GO:0008150	Biological Process	GO:0044699	single-organism process	GO:0044765	single-organism transport	GO:0042908	xenobiotic transport	2	comp862_c0,comp10859_c0
GO:0008150	Biological Process	GO:0044699	single-organism process	GO:0044765	single-organism transport	GO:1901678	iron coordination entity transport	10	comp5213_c0,comp6929_c0,comp6890_c0,comp16907_c0,comp7232_c0,comp2651_c0,comp8345_c0,comp29241_c0,comp6028_c0,comp32956_c0
GO:0008150	Biological Process	GO:0044699	single-organism process	GO:0044765	single-organism transport	GO:0006839	mitochondrial transport	18	comp2417_c1,comp6725_c0,comp2095_c0,comp5000_c0,comp7128_c0,comp3722_c0,comp4482_c0,comp7349_c0,comp6259_c0,comp7294_c0,comp7213_c0,comp5457_c0,comp4403_c0,comp4272_c0,comp8476_c0,comp7791_c0,comp1181_c0,comp9088_c0
GO:0008150	Biological Process	GO:0044699	single-organism process	GO:0044765	single-organism transport	GO:0051181	cofactor transport	11	comp6929_c0,comp5213_c0,comp16907_c0,comp6890_c0,comp7232_c0,comp2726_c0,comp8345_c0,comp2651_c0,comp29241_c0,comp6028_c0,comp32956_c0
GO:0008150	Biological Process	GO:0044699	single-organism process	GO:0044765	single-organism transport	GO:0015748	organophosphate ester transport	8	comp909_c0,comp7045_c0,comp6435_c0,comp13440_c0,comp3977_c0,comp15447_c0,comp7356_c0,comp1112_c0
GO:0008150	Biological Process	GO:0044699	single-organism process	GO:0044765	single-organism transport	GO:0015849	organic acid transport	84	comp14334_c0,comp6118_c0,comp1026_c0,comp4121_c0,comp2669_c0,comp1832_c0,comp6176_c1,comp7355_c0,comp3619_c0,comp7147_c0,comp67374_c0,comp4585_c0,comp6468_c0,comp2358_c0,comp2366_c0,comp5687_c0,comp13793_c0,comp6889_c1,comp1070_c0,comp1181_c0,comp28916_c0,comp1098_c0,comp7532_c0,comp2095_c0,comp1661_c0,comp3640_c1,comp2766_c0,comp56681_c0,comp3993_c0,comp28915_c0,comp1415_c0,comp7340_c0,comp10912…
GO:0008150	Biological Process	GO:0044699	single-organism process	GO:0044765	single-organism transport	GO:0048193	Golgi vesicle transport	40	comp11582_c0,comp2890_c0,comp7910_c0,comp1036_c0,comp6406_c0,comp8510_c0,comp8760_c0,comp6225_c0,comp38207_c0,comp5405_c1,comp87559_c0,comp23206_c0,comp3891_c0,comp7404_c1,comp10866_c0,comp1915_c0,comp4951_c0,comp5645_c0,comp2157_c0,comp194563_c0,comp7882_c0,comp7251_c0,comp5816_c0,comp38198_c0,comp7781_c0,comp54358_c0,comp8787_c0,comp3807_c0,comp6791_c0,comp2514_c0,comp5551_c0,comp8353_c0,comp21…
GO:0008150	Biological Process	GO:0044699	single-organism process	GO:0044765	single-organism transport	GO:0008643	carbohydrate transport	14	comp7244_c0,comp1510_c0,comp1945_c0,comp7012_c0,comp15447_c0,comp6920_c0,comp1940_c0,comp4124_c0,comp4050_c0,comp22824_c0,comp6468_c0,comp6206_c0,comp20873_c0,comp9960_c0
GO:0008150	Biological Process	GO:0044699	single-organism process	GO:0044765	single-organism transport	GO:0046903	secretion	35	comp450_c0,comp26403_c0,comp1049_c0,comp14502_c0,comp7310_c0,comp8938_c0,comp3801_c0,comp4236_c0,comp10120_c0,comp6550_c0,comp9583_c0,comp6770_c0,comp6878_c0,comp6031_c0,comp5533_c0,comp6767_c0,comp6084_c0,comp4862_c0,comp1832_c0,comp6582_c0,comp8262_c0,comp6838_c0,comp2651_c1,comp12961_c0,comp14184_c0,comp3874_c0,comp9312_c0,comp9571_c0,comp43970_c0,comp1817_c0,comp4740_c0,comp7274_c0,comp53809_…
GO:0008150	Biological Process	GO:0044699	single-organism process	GO:0044765	single-organism transport	GO:1901337	thioester transport	1	comp2726_c0
GO:0008150	Biological Process	GO:0044699	single-organism process	GO:0044763	single-organism cellular process	GO:0022402	cell cycle process	98	comp6068_c0,comp10893_c0,comp6254_c0,comp7012_c0,comp10547_c0,comp5188_c0,comp6665_c0,comp7754_c0,comp2091_c0,comp7335_c2,comp3521_c0,comp7251_c0,comp3297_c1,comp61851_c0,comp6058_c0,comp76795_c0,comp1771_c0,comp6003_c0,comp8513_c0,comp5899_c0,comp4476_c0,comp7004_c0,comp3004_c0,comp1851_c0,comp5715_c0,comp4308_c0,comp60773_c0,comp6990_c0,comp4933_c0,comp8165_c0,comp10665_c0,comp5519_c0,comp30507…
GO:0008150	Biological Process	GO:0044699	single-organism process	GO:0044763	single-organism cellular process	GO:0032940	secretion by cell	35	comp3801_c0,comp4236_c0,comp26403_c0,comp450_c0,comp8938_c0,comp7310_c0,comp14502_c0,comp1049_c0,comp6031_c0,comp5533_c0,comp6878_c0,comp6770_c0,comp9583_c0,comp6550_c0,comp10120_c0,comp6838_c0,comp2651_c1,comp8262_c0,comp3874_c0,comp14184_c0,comp12961_c0,comp4862_c0,comp6084_c0,comp6767_c0,comp6582_c0,comp1832_c0,comp53809_c0,comp7274_c0,comp5991_c0,comp2348_c0,comp43970_c0,comp9571_c0,comp9312_…
GO:0008150	Biological Process	GO:0044699	single-organism process	GO:0044763	single-organism cellular process	GO:0045229	external encapsulating structure organization	7	comp7265_c0,comp6708_c0,comp62188_c0,comp7255_c0,comp4167_c0,comp7240_c0,comp1705_c0
GO:0008150	Biological Process	GO:0044699	single-organism process	GO:0044763	single-organism cellular process	GO:0007155	cell adhesion	6	comp8331_c0,comp6285_c0,comp5489_c0,comp2321_c0,comp5229_c0,comp1813_c0
GO:0008150	Biological Process	GO:0044699	single-organism process	GO:0044763	single-organism cellular process	GO:0007049	cell cycle	110	comp6985_c0,comp5825_c0,comp6156_c1,comp4966_c0,comp4896_c0,comp6072_c0,comp7335_c1,comp7269_c0,comp4593_c0,comp6083_c0,comp6327_c0,comp4836_c0,comp2255_c0,comp7052_c0,comp6137_c0,comp5419_c0,comp8587_c0,comp4001_c0,comp157_c0,comp253_c0,comp9010_c0,comp2847_c0,comp6084_c0,comp9194_c0,comp257006_c0,comp6207_c0,comp2100_c0,comp2062_c0,comp13260_c0,comp6910_c0,comp4164_c0,comp4423_c0,comp1381_c0,co…
GO:0008150	Biological Process	GO:0044699	single-organism process	GO:0044763	single-organism cellular process	GO:0019725	cellular homeostasis	48	comp9148_c0,comp2502_c0,comp9436_c0,comp5512_c0,comp9651_c0,comp8337_c0,comp8293_c0,comp5430_c0,comp7088_c0,comp28069_c0,comp7073_c0,comp84508_c0,comp5405_c0,comp7018_c1,comp9442_c0,comp2096_c0,comp8475_c0,comp4380_c0,comp3894_c0,comp1458_c0,comp9288_c0,comp7322_c0,comp2327_c0,comp8247_c0,comp11392_c0,comp6691_c0,comp1817_c0,comp4440_c0,comp10594_c0,comp6409_c0,comp7384_c2,comp1959_c0,comp6638_c0…
GO:0008150	Biological Process	GO:0044699	single-organism process	GO:0044763	single-organism cellular process	GO:0030029	actin filament-based process	18	comp1559_c0,comp1052_c0,comp3174_c0,comp6111_c0,comp5568_c0,comp1577_c0,comp17501_c0,comp11394_c0,comp3703_c0,comp1466_c0,comp9957_c0,comp3188_c0,comp2882_c0,comp4448_c0,comp6185_c0,comp10589_c0,comp1143_c0,comp5311_c0
GO:0008150	Biological Process	GO:0044699	single-organism process	GO:0044763	single-organism cellular process	GO:0016044	cellular membrane organization	13	comp29041_c0,comp7213_c0,comp4272_c0,comp8476_c0,comp4556_c0,comp7791_c0,comp4596_c0,comp6872_c0,comp2157_c0,comp4482_c0,comp6778_c0,comp6938_c0,comp9094_c0
GO:0008150	Biological Process	GO:0044699	single-organism process	GO:0044763	single-organism cellular process	GO:0071804	cellular potassium ion transport	2	comp7256_c0,comp6756_c0
GO:0008150	Biological Process	GO:0044699	single-organism process	GO:0044763	single-organism cellular process	GO:0007154	cell communication	617	comp4275_c0,comp6608_c1,comp7300_c0,comp4674_c0,comp2193_c0,comp8779_c0,comp4521_c0,comp8425_c0,comp1863_c0,comp6995_c1,comp7916_c0,comp2319_c0,comp6068_c0,comp664_c0,comp8342_c0,comp8638_c0,comp7920_c0,comp5173_c0,comp7546_c0,comp8106_c0,comp32925_c0,comp84234_c0,comp86593_c0,comp4857_c0,comp7990_c0,comp6117_c0,comp5478_c1,comp5270_c0,comp6202_c0,comp6648_c0,comp4627_c0,comp6959_c0,comp109683_c0…
GO:0008150	Biological Process	GO:0044699	single-organism process	GO:0044763	single-organism cellular process	GO:0007017	microtubule-based process	76	comp2817_c0,comp15187_c0,comp5816_c0,comp48388_c0,comp6829_c0,comp6809_c0,comp12924_c0,comp43574_c0,comp2812_c1,comp2151_c0,comp8614_c0,comp3530_c0,comp163_c0,comp6863_c2,comp2260_c0,comp49090_c0,comp2437_c0,comp3036_c0,comp2011_c0,comp4896_c0,comp6785_c1,comp4709_c0,comp4907_c0,comp3681_c0,comp4930_c0,comp29501_c0,comp157_c0,comp12824_c0,comp8829_c0,comp9010_c0,comp13330_c0,comp20940_c0,comp9194…
GO:0008150	Biological Process	GO:0044699	single-organism process	GO:0044763	single-organism cellular process	GO:0051716	cellular response to stimulus	853	comp60773_c0,comp3746_c0,comp149580_c0,comp3929_c0,comp4560_c0,comp5811_c1,comp6215_c0,comp6058_c0,comp5185_c0,comp18759_c0,comp3254_c0,comp17907_c0,comp4822_c0,comp6979_c0,comp7754_c0,comp1809_c0,comp4315_c0,comp19131_c0,comp4464_c0,comp5641_c0,comp968_c0,comp7012_c0,comp1773_c0,comp18817_c0,comp7439_c0,comp7577_c0,comp12323_c0,comp8794_c0,comp4256_c0,comp161486_c0,comp6549_c0,comp3513_c0,comp73…
GO:0008150	Biological Process	GO:0044699	single-organism process	GO:0044763	single-organism cellular process	GO:0043062	extracellular structure organization	2	comp2612_c0,comp2420_c0
GO:0008150	Biological Process	GO:0044699	single-organism process	GO:0044763	single-organism cellular process	GO:0051641	cellular localization	341	comp1915_c0,comp1773_c0,comp7012_c0,comp4272_c0,comp10120_c0,comp6952_c0,comp6971_c0,comp1634_c0,comp4500_c0,comp7754_c0,comp4485_c0,comp8758_c0,comp7785_c0,comp5296_c0,comp6630_c0,comp4315_c0,comp8938_c0,comp4238_c1,comp9512_c0,comp8510_c0,comp1629_c0,comp2417_c1,comp1036_c0,comp2890_c0,comp6270_c0,comp14369_c0,comp43969_c0,comp6929_c0,comp2844_c0,comp2250_c0,comp1160_c0,comp45081_c0,comp1806_c0…
GO:0008150	Biological Process	GO:0044699	single-organism process	GO:0044763	single-organism cellular process	GO:0007059	chromosome segregation	29	comp2812_c1,comp3297_c1,comp9194_c0,comp54358_c0,comp3992_c0,comp2012_c0,comp8513_c0,comp12824_c0,comp7004_c0,comp4275_c0,comp3039_c0,comp7411_c0,comp3530_c0,comp14250_c0,comp21667_c0,comp2255_c0,comp22311_c0,comp2817_c0,comp8444_c0,comp23647_c0,comp2049_c0,comp7269_c0,comp4930_c0,comp4423_c0,comp6829_c0,comp6809_c0,comp2011_c0,comp5816_c0,comp5825_c0
GO:0008150	Biological Process	GO:0044699	single-organism process	GO:0044763	single-organism cellular process	GO:0022411	cellular component disassembly	10	comp16532_c0,comp6343_c0,comp18005_c0,comp4527_c0,comp28811_c0,comp3777_c0,comp6277_c0,comp7476_c0,comp7174_c0,comp7589_c0
GO:0008150	Biological Process	GO:0044699	single-organism process	GO:0044763	single-organism cellular process	GO:0051301	cell division	26	comp9010_c0,comp6058_c0,comp6003_c0,comp157_c0,comp11721_c0,comp4001_c0,comp49090_c0,comp3004_c0,comp1851_c0,comp4308_c0,comp10244_c0,comp6990_c0,comp2151_c0,comp7052_c0,comp8264_c0,comp6254_c0,comp7012_c0,comp10474_c0,comp6665_c0,comp7754_c0,comp4896_c0,comp3521_c0,comp6183_c0,comp7251_c0,comp6207_c0,comp2100_c0
GO:0008150	Biological Process	GO:0044699	single-organism process	GO:0044763	single-organism cellular process	GO:0016049	cell growth	2	comp1532_c0,comp6405_c0
GO:0008150	Biological Process	GO:0044699	single-organism process	GO:0044763	single-organism cellular process	GO:0022406	membrane docking	12	comp8262_c0,comp6031_c0,comp4236_c0,comp5991_c0,comp2348_c0,comp6770_c0,comp9583_c0,comp4862_c0,comp10120_c0,comp7310_c0,comp6582_c0,comp1049_c0
GO:0008150	Biological Process	GO:0044699	single-organism process	GO:0044763	single-organism cellular process	GO:0032196	transposition	18	comp2094_c0,comp1622_c0,comp7261_c0,comp40840_c0,comp7461_c0,comp6709_c0,comp2520_c0,comp1172_c0,comp11329_c0,comp7374_c0,comp6950_c0,comp29834_c0,comp3078_c1,comp10388_c0,comp148166_c0,comp6284_c0,comp2515_c0,comp7030_c0
GO:0008150	Biological Process	GO:0044699	single-organism process	GO:0044763	single-organism cellular process	GO:0032535	regulation of cellular component size	7	comp5568_c0,comp1577_c0,comp3174_c0,comp3188_c0,comp1559_c0,comp17501_c0,comp9957_c0
GO:0008150	Biological Process	GO:0044699	single-organism process	GO:0044763	single-organism cellular process	GO:0051651	maintenance of location in cell	27	comp4849_c0,comp9194_c0,comp2812_c1,comp54358_c0,comp12824_c0,comp2000_c0,comp1522_c0,comp2353_c0,comp3129_c0,comp4275_c0,comp3039_c0,comp7411_c0,comp3530_c0,comp2817_c0,comp4779_c0,comp2049_c0,comp23647_c0,comp7274_c0,comp6231_c0,comp4930_c0,comp6829_c0,comp2011_c0,comp6809_c0,comp3576_c0,comp6656_c0,comp72521_c0,comp5816_c0
GO:0008150	Biological Process	GO:0044699	single-organism process	GO:0044763	single-organism cellular process	GO:0071554	cell wall organization or biogenesis	82	comp6865_c0,comp1546_c0,comp136529_c0,comp13549_c0,comp6608_c1,comp2749_c1,comp1399_c0,comp4935_c0,comp5834_c0,comp1611_c0,comp4327_c0,comp62209_c0,comp4538_c0,comp4319_c0,comp72027_c0,comp5381_c0,comp23693_c0,comp7182_c0,comp1885_c0,comp7567_c0,comp4848_c0,comp25571_c0,comp6700_c0,comp21199_c0,comp66868_c0,comp7228_c0,comp4563_c0,comp5296_c2,comp6378_c0,comp49089_c0,comp71886_c0,comp15362_c0,com…
GO:0008150	Biological Process	GO:0044699	single-organism process	GO:0044763	single-organism cellular process	GO:0048869	cellular developmental process	51	comp6519_c0,comp306_c1,comp6682_c0,comp9982_c0,comp7417_c1,comp3489_c0,comp7873_c0,comp4914_c0,comp9342_c0,comp22181_c0,comp4158_c0,comp4709_c0,comp4263_c0,comp70863_c0,comp9183_c0,comp8314_c0,comp24946_c0,comp54994_c0,comp7883_c0,comp9378_c0,comp56656_c0,comp6652_c0,comp6070_c0,comp6601_c0,comp5420_c0,comp39842_c0,comp8859_c0,comp5575_c0,comp6435_c0,comp8893_c0,comp7271_c0,comp19891_c0,comp5702_…
GO:0008150	Biological Process	GO:0044699	single-organism process	GO:0044763	single-organism cellular process	GO:0006928	cellular component movement	65	comp11224_c0,comp7239_c0,comp1695_c0,comp2100_c0,comp48388_c0,comp4423_c0,comp6778_c0,comp6231_c0,comp10314_c0,comp4845_c0,comp43574_c0,comp7120_c1,comp5554_c0,comp23206_c0,comp1870_c0,comp163_c0,comp6692_c0,comp6863_c2,comp874_c0,comp3036_c0,comp4883_c0,comp5619_c0,comp3681_c0,comp29501_c0,comp13330_c0,comp20940_c0,comp1156_c0,comp4070_c0,comp4326_c0,comp5803_c1,comp6849_c1,comp7181_c1,comp6374_…
GO:0008150	Biological Process	GO:0044699	single-organism process	GO:0044763	single-organism cellular process	GO:0016458	gene silencing	4	comp7416_c0,comp7070_c0,comp5367_c0,comp6356_c0
GO:0008150	Biological Process	GO:0044699	single-organism process	GO:0044763	single-organism cellular process	GO:0006996	organelle organization	261	comp10082_c0,comp7754_c0,comp3188_c0,comp10547_c0,comp10893_c0,comp4272_c0,comp6254_c0,comp1773_c0,comp6952_c0,comp7577_c0,comp3247_c0,comp60773_c0,comp43969_c0,comp5715_c0,comp17501_c0,comp3004_c0,comp5397_c0,comp7496_c0,comp6058_c0,comp2417_c1,comp17149_c0,comp5966_c0,comp5652_c0,comp7274_c0,comp7791_c0,comp3939_c0,comp1466_c0,comp15388_c0,comp6397_c0,comp30486_c0,comp6833_c0,comp7553_c0,comp23…
GO:0008150	Biological Process	GO:0044699	single-organism process	GO:0044763	single-organism cellular process	GO:0001775	cell activation	17	comp4315_c0,comp15026_c0,comp7754_c0,comp2100_c0,comp1915_c0,comp11510_c0,comp6692_c0,comp9351_c0,comp4521_c0,comp5803_c1,comp23206_c0,comp2812_c1,comp13545_c0,comp13330_c0,comp10314_c0,comp6883_c0,comp3404_c0
GO:0008150	Biological Process	GO:0044699	single-organism process	GO:0044763	single-organism cellular process	GO:0007569	cell aging	5	comp257006_c0,comp2847_c0,comp253_c0,comp60773_c0,comp30507_c0
GO:0008150	Biological Process	GO:0044699	single-organism process	GO:0044763	single-organism cellular process	GO:0055085	transmembrane transport	200	comp541_c0,comp9088_c0,comp75180_c0,comp7201_c0,comp5529_c0,comp6936_c0,comp7742_c0,comp8514_c0,comp3697_c0,comp55847_c0,comp1566_c0,comp4106_c0,comp7320_c0,comp7213_c0,comp7486_c0,comp15021_c0,comp8328_c0,comp5729_c0,comp4227_c0,comp1853_c0,comp2354_c0,comp7420_c0,comp9771_c0,comp7440_c0,comp5084_c0,comp7270_c1,comp5301_c0,comp51497_c0,comp5560_c0,comp8348_c0,comp7353_c0,comp40504_c0,comp999_c0,…
GO:0008150	Biological Process	GO:0044699	single-organism process	GO:0044763	single-organism cellular process	GO:0008037	cell recognition	3	comp6408_c0,comp6934_c0,comp6887_c0
GO:0008150	Biological Process	GO:0044699	single-organism process	GO:0044763	single-organism cellular process	GO:0008219	cell death	32	comp3844_c0,comp6793_c0,comp2345_c0,comp10237_c0,comp6184_c0,comp32510_c0,comp4953_c0,comp7088_c0,comp12664_c0,comp76878_c0,comp3401_c0,comp36312_c0,comp6366_c0,comp3364_c0,comp7921_c0,comp1606_c0,comp4095_c0,comp3715_c0,comp2570_c0,comp5132_c0,comp48631_c0,comp1596_c0,comp6955_c0,comp7777_c0,comp6881_c0,comp4758_c0,comp5777_c0,comp34816_c0,comp2250_c0,comp15224_c0,comp5386_c0,comp1851_c0
GO:0008150	Biological Process	GO:0044699	single-organism process	GO:0044763	single-organism cellular process	GO:0030030	cell projection organization	14	comp1193_c0,comp8314_c0,comp1817_c0,comp2249_c0,comp7061_c0,comp5382_c0,comp5566_c0,comp76795_c0,comp90646_c0,comp1464_c0,comp7754_c0,comp5180_c0,comp13618_c0,comp4263_c0
GO:0008150	Biological Process	GO:0044699	single-organism process	GO:0044702	single organism reproductive process	GO:0009566	fertilization	2	comp6408_c0,comp6887_c0
GO:0008150	Biological Process	GO:0044699	single-organism process	GO:0044702	single organism reproductive process	GO:0007276	gamete generation	22	comp2420_c0,comp65792_c0,comp7588_c0,comp1049_c0,comp9183_c0,comp6742_c1,comp1851_c0,comp56656_c0,comp6070_c0,comp8934_c0,comp4547_c0,comp5321_c0,comp5701_c0,comp6973_c0,comp7271_c0,comp19891_c0,comp1975_c0,comp8859_c0,comp3460_c1,comp9703_c0,comp5875_c0,comp22181_c0
GO:0008150	Biological Process	GO:0048518	positive regulation of biological process	GO:0051050	positive regulation of transport	GO:0051222	positive regulation of protein transport	3	comp2136_c0,comp6225_c0,comp7404_c1
GO:0008150	Biological Process	GO:0048518	positive regulation of biological process	GO:0051050	positive regulation of transport	GO:0032388	positive regulation of intracellular transport	3	comp6225_c0,comp7404_c1,comp2136_c0
GO:0008150	Biological Process	GO:0048518	positive regulation of biological process	GO:0009893	positive regulation of metabolic process	GO:0051173	positive regulation of nitrogen compound metabolic process	40	comp3894_c0,comp4112_c0,comp4879_c0,comp5979_c0,comp306_c1,comp138510_c0,comp48770_c0,comp2418_c0,comp3250_c0,comp10264_c0,comp3947_c0,comp4184_c0,comp13618_c0,comp20379_c0,comp6170_c0,comp70863_c0,comp12511_c0,comp6859_c1,comp5861_c0,comp10206_c0,comp13253_c0,comp5645_c0,comp6237_c0,comp14048_c0,comp207_c1,comp6550_c0,comp4176_c0,comp7404_c1,comp6840_c0,comp7583_c0,comp1345_c0,comp6863_c2,comp63…
GO:0008150	Biological Process	GO:0048518	positive regulation of biological process	GO:0009893	positive regulation of metabolic process	GO:0010604	positive regulation of macromolecule metabolic process	46	comp4184_c0,comp10264_c0,comp3947_c0,comp3250_c0,comp2418_c0,comp6170_c0,comp6277_c0,comp20379_c0,comp13618_c0,comp70863_c0,comp6859_c1,comp12511_c0,comp7073_c0,comp4112_c0,comp3894_c0,comp5979_c0,comp4879_c0,comp8475_c0,comp306_c1,comp138510_c0,comp48770_c0,comp7583_c0,comp1345_c0,comp6840_c0,comp7589_c0,comp7404_c1,comp7476_c0,comp4176_c0,comp7840_c0,comp6389_c0,comp3239_c0,comp6409_c0,comp6863…
GO:0008150	Biological Process	GO:0048518	positive regulation of biological process	GO:0009893	positive regulation of metabolic process	GO:0009896	positive regulation of catabolic process	30	comp13552_c0,comp5803_c0,comp10314_c0,comp5144_c1,comp25366_c0,comp4712_c0,comp2405_c0,comp17240_c0,comp16645_c0,comp4308_c0,comp23206_c0,comp8614_c0,comp15218_c0,comp7401_c0,comp5670_c0,comp5680_c1,comp3863_c0,comp7486_c0,comp54335_c0,comp9491_c0,comp3216_c0,comp7422_c1,comp7754_c0,comp17462_c0,comp5533_c0,comp2834_c0,comp2100_c0,comp5188_c0,comp7983_c0,comp11999_c0
GO:0008150	Biological Process	GO:0048518	positive regulation of biological process	GO:0009893	positive regulation of metabolic process	GO:0009891	positive regulation of biosynthetic process	43	comp13618_c0,comp6170_c0,comp6277_c0,comp20379_c0,comp2418_c0,comp4184_c0,comp10264_c0,comp3250_c0,comp3947_c0,comp12511_c0,comp6859_c1,comp70863_c0,comp4879_c0,comp5979_c0,comp3894_c0,comp4112_c0,comp48770_c0,comp306_c1,comp138510_c0,comp6863_c2,comp7840_c0,comp6389_c0,comp3239_c0,comp7404_c1,comp7476_c0,comp4176_c0,comp6840_c0,comp7583_c0,comp1345_c0,comp7589_c0,comp66612_c0,comp15887_c0,comp55…
GO:0008150	Biological Process	GO:0048518	positive regulation of biological process	GO:0009893	positive regulation of metabolic process	GO:0031325	positive regulation of cellular metabolic process	77	comp10206_c0,comp13253_c0,comp5188_c0,comp5861_c0,comp5533_c0,comp7754_c0,comp6550_c0,comp54335_c0,comp14048_c0,comp207_c1,comp3863_c0,comp5680_c1,comp6409_c0,comp5670_c0,comp3239_c0,comp6389_c0,comp7583_c0,comp6840_c0,comp4308_c0,comp5566_c0,comp15887_c0,comp16645_c0,comp4712_c0,comp19994_c0,comp5803_c0,comp1522_c0,comp4879_c0,comp5979_c0,comp7422_c1,comp3216_c0,comp306_c1,comp13618_c0,comp6170_…
GO:0008150	Biological Process	GO:0048518	positive regulation of biological process	GO:0043902	positive regulation of multi-organism process	GO:0051712	positive regulation of killing of cells of other organism	3	comp12664_c0,comp10237_c0,comp36312_c0
GO:0008150	Biological Process	GO:0048518	positive regulation of biological process	GO:0031343	positive regulation of cell killing	GO:0051712	positive regulation of killing of cells of other organism	3	comp12664_c0,comp10237_c0,comp36312_c0
GO:0008150	Biological Process	GO:0048518	positive regulation of biological process	GO:0048522	positive regulation of cellular process	GO:0010647	positive regulation of cell communication	1	comp1509_c0
GO:0008150	Biological Process	GO:0048518	positive regulation of biological process	GO:0048522	positive regulation of cellular process	GO:0010942	positive regulation of cell death	4	comp36312_c0,comp10237_c0,comp2570_c0,comp12664_c0
GO:0008150	Biological Process	GO:0048518	positive regulation of biological process	GO:0048522	positive regulation of cellular process	GO:0043243	positive regulation of protein complex disassembly	3	comp7476_c0,comp7589_c0,comp6277_c0
GO:0008150	Biological Process	GO:0048518	positive regulation of biological process	GO:0048522	positive regulation of cellular process	GO:0031325	positive regulation of cellular metabolic process	77	comp10206_c0,comp13253_c0,comp5188_c0,comp5861_c0,comp5533_c0,comp7754_c0,comp6550_c0,comp54335_c0,comp14048_c0,comp207_c1,comp3863_c0,comp5680_c1,comp6409_c0,comp5670_c0,comp3239_c0,comp6389_c0,comp7583_c0,comp6840_c0,comp4308_c0,comp5566_c0,comp15887_c0,comp16645_c0,comp4712_c0,comp19994_c0,comp5803_c0,comp1522_c0,comp4879_c0,comp5979_c0,comp7422_c1,comp3216_c0,comp306_c1,comp13618_c0,comp6170_…
GO:0008150	Biological Process	GO:0048518	positive regulation of biological process	GO:0048522	positive regulation of cellular process	GO:0010638	positive regulation of organelle organization	3	comp3174_c0,comp1559_c0,comp1577_c0
GO:0008150	Biological Process	GO:0048518	positive regulation of biological process	GO:0048584	positive regulation of response to stimulus	GO:0050778	positive regulation of immune response	2	comp3638_c0,comp5852_c0
GO:0008150	Biological Process	GO:0048518	positive regulation of biological process	GO:0048584	positive regulation of response to stimulus	GO:0009967	positive regulation of signal transduction	1	comp1509_c0
GO:0008150	Biological Process	GO:0048518	positive regulation of biological process	GO:0023056	positive regulation of signaling	GO:0009967	positive regulation of signal transduction	1	comp1509_c0
GO:0008150	Biological Process	GO:0048518	positive regulation of biological process	GO:0051130	positive regulation of cellular component organization	GO:0010638	positive regulation of organelle organization	3	comp3174_c0,comp1559_c0,comp1577_c0
GO:0008150	Biological Process	GO:0048518	positive regulation of biological process	GO:0051130	positive regulation of cellular component organization	GO:0031334	positive regulation of protein complex assembly	3	comp1577_c0,comp3174_c0,comp1559_c0
GO:0008150	Biological Process	GO:0048518	positive regulation of biological process	GO:0051130	positive regulation of cellular component organization	GO:0043243	positive regulation of protein complex disassembly	3	comp7476_c0,comp7589_c0,comp6277_c0
GO:0008150	Biological Process	GO:0048518	positive regulation of biological process	GO:0002684	positive regulation of immune system process	GO:0050778	positive regulation of immune response	2	comp3638_c0,comp5852_c0
GO:0008150	Biological Process	GO:0001906	cell killing	GO:0031640	killing of cells of other organism	GO:0051709	regulation of killing of cells of other organism	3	comp12664_c0,comp10237_c0,comp36312_c0
GO:0008150	Biological Process	GO:0001906	cell killing	GO:0031640	killing of cells of other organism	GO:0051712	positive regulation of killing of cells of other organism	3	comp12664_c0,comp10237_c0,comp36312_c0
GO:0008150	Biological Process	GO:0001906	cell killing	GO:0031640	killing of cells of other organism	GO:0051715	cytolysis in other organism	3	comp6990_c0,comp4101_c0,comp26326_c0
GO:0008150	Biological Process	GO:0001906	cell killing	GO:0031640	killing of cells of other organism	GO:0051883	killing of cells in other organism involved in symbiotic interaction	5	comp26326_c0,comp12664_c0,comp10237_c0,comp4101_c0,comp36312_c0
GO:0008150	Biological Process	GO:0001906	cell killing	GO:0031341	regulation of cell killing	GO:0031343	positive regulation of cell killing	3	comp36312_c0,comp10237_c0,comp12664_c0
GO:0008150	Biological Process	GO:0001906	cell killing	GO:0031341	regulation of cell killing	GO:0051709	regulation of killing of cells of other organism	3	comp12664_c0,comp10237_c0,comp36312_c0
GO:0008150	Biological Process	GO:0001906	cell killing	GO:0031343	positive regulation of cell killing	GO:0051712	positive regulation of killing of cells of other organism	3	comp12664_c0,comp10237_c0,comp36312_c0
GO:0008150	Biological Process	GO:0071840	cellular component organization or biogenesis	GO:0071554	cell wall organization or biogenesis	GO:0044036	cell wall macromolecule metabolic process	64	comp15362_c0,comp103687_c0,comp70314_c0,comp7228_c0,comp66868_c0,comp4563_c0,comp5296_c2,comp71886_c0,comp49089_c0,comp3917_c1,comp5876_c0,comp2054_c0,comp105600_c0,comp117904_c0,comp1399_c0,comp4935_c0,comp2749_c1,comp6608_c1,comp1611_c0,comp6865_c0,comp136529_c0,comp13549_c0,comp1546_c0,comp7567_c0,comp4848_c0,comp7182_c0,comp25571_c0,comp6700_c0,comp21199_c0,comp4538_c0,comp62209_c0,comp4319_c…
GO:0008150	Biological Process	GO:0071840	cellular component organization or biogenesis	GO:0071554	cell wall organization or biogenesis	GO:0071555	cell wall organization	2	comp1705_c0,comp62188_c0
GO:0008150	Biological Process	GO:0071840	cellular component organization or biogenesis	GO:0071554	cell wall organization or biogenesis	GO:0071669	plant-type cell wall organization or biogenesis	1	comp1705_c0
GO:0008150	Biological Process	GO:0071840	cellular component organization or biogenesis	GO:0071554	cell wall organization or biogenesis	GO:0042546	cell wall biogenesis	21	comp4319_c0,comp5381_c0,comp63990_c0,comp7348_c0,comp79497_c0,comp2054_c0,comp7182_c0,comp7567_c0,comp4848_c0,comp1546_c0,comp2065_c0,comp136529_c0,comp13549_c0,comp7228_c0,comp4563_c0,comp5554_c0,comp103687_c0,comp1611_c0,comp942_c0,comp16057_c0,comp6608_c1
GO:0008150	Biological Process	GO:0071840	cellular component organization or biogenesis	GO:0044085	cellular component biogenesis	GO:0070271	protein complex biogenesis	89	comp3188_c0,comp71962_c0,comp4315_c0,comp10082_c0,comp7754_c0,comp5533_c0,comp5592_c2,comp2528_c0,comp7364_c0,comp7402_c0,comp49818_c0,comp7390_c0,comp1915_c0,comp1847_c0,comp5592_c0,comp6929_c0,comp17501_c0,comp7691_c0,comp7810_c0,comp9386_c0,comp4521_c0,comp1959_c0,comp6039_c0,comp7654_c0,comp4476_c0,comp3404_c0,comp6883_c0,comp5128_c0,comp8165_c0,comp7319_c1,comp6182_c0,comp6028_c0,comp9957_c0…
GO:0008150	Biological Process	GO:0071840	cellular component organization or biogenesis	GO:0044085	cellular component biogenesis	GO:0022613	ribonucleoprotein complex biogenesis	300	comp3113_c0,comp6063_c0,comp4895_c0,comp12204_c0,comp101631_c0,comp29078_c0,comp3751_c0,comp7373_c0,comp6229_c0,comp5711_c0,comp4490_c0,comp4035_c0,comp9293_c0,comp7912_c0,comp8333_c0,comp61604_c0,comp7828_c0,comp1756_c0,comp8178_c0,comp5737_c0,comp7727_c0,comp5953_c0,comp7659_c0,comp7783_c0,comp5879_c0,comp3637_c0,comp7700_c0,comp4602_c0,comp6038_c0,comp4902_c0,comp6287_c0,comp5539_c0,comp9515_c…
GO:0008150	Biological Process	GO:0071840	cellular component organization or biogenesis	GO:0044085	cellular component biogenesis	GO:0044087	regulation of cellular component biogenesis	9	comp5568_c0,comp13618_c0,comp1577_c0,comp3174_c0,comp3188_c0,comp17501_c0,comp10244_c0,comp1559_c0,comp9957_c0
GO:0008150	Biological Process	GO:0071840	cellular component organization or biogenesis	GO:0044085	cellular component biogenesis	GO:0070589	cellular component macromolecule biosynthetic process	21	comp5554_c0,comp4563_c0,comp7228_c0,comp13549_c0,comp136529_c0,comp2065_c0,comp1546_c0,comp6608_c1,comp16057_c0,comp942_c0,comp1611_c0,comp103687_c0,comp63990_c0,comp5381_c0,comp4319_c0,comp4848_c0,comp7567_c0,comp7182_c0,comp2054_c0,comp79497_c0,comp7348_c0
GO:0008150	Biological Process	GO:0071840	cellular component organization or biogenesis	GO:0044085	cellular component biogenesis	GO:0042546	cell wall biogenesis	21	comp4319_c0,comp5381_c0,comp63990_c0,comp7348_c0,comp79497_c0,comp2054_c0,comp7182_c0,comp7567_c0,comp4848_c0,comp1546_c0,comp2065_c0,comp136529_c0,comp13549_c0,comp7228_c0,comp4563_c0,comp5554_c0,comp103687_c0,comp1611_c0,comp942_c0,comp16057_c0,comp6608_c1
GO:0008150	Biological Process	GO:0071840	cellular component organization or biogenesis	GO:0044085	cellular component biogenesis	GO:0022607	cellular component assembly	174	comp2812_c1,comp5711_c0,comp5980_c0,comp10314_c0,comp10252_c0,comp5180_c0,comp15638_c0,comp2324_c0,comp6814_c0,comp83599_c0,comp9351_c0,comp4406_c0,comp7166_c0,comp2462_c0,comp1193_c0,comp10474_c0,comp7856_c0,comp7891_c0,comp72278_c0,comp10260_c0,comp9462_c0,comp4150_c0,comp7232_c0,comp65104_c0,comp8345_c0,comp29241_c0,comp5626_c2,comp13330_c0,comp1612_c0,comp4828_c0,comp6885_c0,comp4001_c0,comp6…
GO:0008150	Biological Process	GO:0071840	cellular component organization or biogenesis	GO:0016043	cellular component organization	GO:0045229	external encapsulating structure organization	7	comp7265_c0,comp6708_c0,comp62188_c0,comp7255_c0,comp4167_c0,comp7240_c0,comp1705_c0
GO:0008150	Biological Process	GO:0071840	cellular component organization or biogenesis	GO:0016043	cellular component organization	GO:0006996	organelle organization	261	comp10082_c0,comp7754_c0,comp3188_c0,comp10547_c0,comp10893_c0,comp4272_c0,comp6254_c0,comp1773_c0,comp6952_c0,comp7577_c0,comp3247_c0,comp60773_c0,comp43969_c0,comp5715_c0,comp17501_c0,comp3004_c0,comp5397_c0,comp7496_c0,comp6058_c0,comp2417_c1,comp17149_c0,comp5966_c0,comp5652_c0,comp7274_c0,comp7791_c0,comp3939_c0,comp1466_c0,comp15388_c0,comp6397_c0,comp30486_c0,comp6833_c0,comp7553_c0,comp23…
GO:0008150	Biological Process	GO:0071840	cellular component organization or biogenesis	GO:0016043	cellular component organization	GO:0051130	positive regulation of cellular component organization	6	comp7589_c0,comp7476_c0,comp6277_c0,comp1577_c0,comp3174_c0,comp1559_c0
GO:0008150	Biological Process	GO:0071840	cellular component organization or biogenesis	GO:0016043	cellular component organization	GO:0043933	macromolecular complex subunit organization	120	comp4818_c0,comp9957_c0,comp5499_c0,comp6028_c0,comp6182_c0,comp16532_c0,comp7319_c1,comp8165_c0,comp5652_c0,comp5128_c0,comp7262_c0,comp4847_c0,comp12437_c0,comp1866_c0,comp7908_c0,comp1559_c0,comp843_c0,comp7174_c0,comp6833_c0,comp7396_c0,comp16907_c0,comp6111_c0,comp5213_c0,comp3174_c0,comp28811_c0,comp10893_c0,comp1847_c0,comp7763_c0,comp1915_c0,comp49818_c0,comp7390_c0,comp7402_c0,comp7364_c…
GO:0008150	Biological Process	GO:0071840	cellular component organization or biogenesis	GO:0016043	cellular component organization	GO:0061024	membrane organization	23	comp7213_c0,comp3863_c0,comp7791_c0,comp2832_c0,comp8476_c0,comp4272_c0,comp6778_c0,comp6939_c2,comp5074_c0,comp2157_c0,comp9094_c0,comp102047_c0,comp6023_c0,comp29041_c0,comp4342_c1,comp8762_c0,comp4596_c0,comp4556_c0,comp4482_c0,comp6872_c0,comp6938_c0,comp1539_c0,comp4365_c0
GO:0008150	Biological Process	GO:0071840	cellular component organization or biogenesis	GO:0016043	cellular component organization	GO:0043062	extracellular structure organization	2	comp2612_c0,comp2420_c0
GO:0008150	Biological Process	GO:0071840	cellular component organization or biogenesis	GO:0016043	cellular component organization	GO:0022607	cellular component assembly	174	comp2812_c1,comp5711_c0,comp5980_c0,comp10314_c0,comp10252_c0,comp5180_c0,comp15638_c0,comp2324_c0,comp6814_c0,comp83599_c0,comp9351_c0,comp4406_c0,comp7166_c0,comp2462_c0,comp1193_c0,comp10474_c0,comp7856_c0,comp7891_c0,comp72278_c0,comp10260_c0,comp9462_c0,comp4150_c0,comp7232_c0,comp65104_c0,comp8345_c0,comp29241_c0,comp5626_c2,comp13330_c0,comp1612_c0,comp4828_c0,comp6885_c0,comp4001_c0,comp6…
GO:0008150	Biological Process	GO:0071840	cellular component organization or biogenesis	GO:0016043	cellular component organization	GO:0032535	regulation of cellular component size	7	comp5568_c0,comp1577_c0,comp3174_c0,comp3188_c0,comp1559_c0,comp17501_c0,comp9957_c0
GO:0008150	Biological Process	GO:0071840	cellular component organization or biogenesis	GO:0016043	cellular component organization	GO:0006323	DNA packaging	16	comp2012_c0,comp7908_c0,comp7496_c0,comp4828_c0,comp61056_c0,comp6833_c0,comp4128_c1,comp7579_c0,comp104024_c0,comp8934_c0,comp14250_c0,comp8444_c0,comp7763_c0,comp1776_c0,comp8681_c0,comp7111_c0
GO:0008150	Biological Process	GO:0071840	cellular component organization or biogenesis	GO:0016043	cellular component organization	GO:0051128	regulation of cellular component organization	34	comp11152_c0,comp3188_c0,comp4164_c0,comp5188_c0,comp7754_c0,comp2062_c0,comp76795_c0,comp18005_c0,comp9017_c0,comp6405_c0,comp5726_c0,comp3777_c0,comp5715_c0,comp17501_c0,comp7476_c0,comp7589_c0,comp16532_c0,comp9957_c0,comp6072_c0,comp1532_c0,comp10665_c0,comp1559_c0,comp8314_c0,comp3174_c0,comp28811_c0,comp1577_c0,comp13618_c0,comp5568_c0,comp6277_c0,comp8491_c0,comp10244_c0,comp30486_c0,comp7…
GO:0008150	Biological Process	GO:0071840	cellular component organization or biogenesis	GO:0016043	cellular component organization	GO:0051129	negative regulation of cellular component organization	6	comp7754_c0,comp8314_c0,comp5188_c0,comp76795_c0,comp5715_c0,comp5726_c0
GO:0008150	Biological Process	GO:0071840	cellular component organization or biogenesis	GO:0016043	cellular component organization	GO:0032989	cellular component morphogenesis	20	comp4157_c0,comp8314_c0,comp3983_c0,comp76795_c0,comp9378_c0,comp54994_c0,comp7450_c0,comp6601_c0,comp24431_c0,comp225_c0,comp7005_c0,comp6682_c0,comp5575_c0,comp8893_c0,comp3489_c0,comp5702_c1,comp9342_c0,comp4914_c0,comp7873_c0,comp4263_c0
GO:0008150	Biological Process	GO:0071840	cellular component organization or biogenesis	GO:0016043	cellular component organization	GO:0030030	cell projection organization	14	comp1193_c0,comp8314_c0,comp1817_c0,comp2249_c0,comp7061_c0,comp5382_c0,comp5566_c0,comp76795_c0,comp90646_c0,comp1464_c0,comp7754_c0,comp5180_c0,comp13618_c0,comp4263_c0
GO:0008150	Biological Process	GO:0071840	cellular component organization or biogenesis	GO:0016043	cellular component organization	GO:0022411	cellular component disassembly	10	comp16532_c0,comp6343_c0,comp18005_c0,comp4527_c0,comp28811_c0,comp3777_c0,comp6277_c0,comp7476_c0,comp7174_c0,comp7589_c0
GO:0008150	Biological Process	GO:0065007	biological regulation	GO:0065009	regulation of molecular function	GO:0044093	positive regulation of molecular function	22	comp6881_c0,comp23206_c0,comp1054_c0,comp6409_c0,comp23207_c0,comp6555_c0,comp4422_c0,comp5169_c0,comp76878_c0,comp7073_c0,comp7800_c0,comp1606_c0,comp38788_c0,comp4792_c0,comp4953_c0,comp5982_c1,comp1635_c0,comp6308_c0,comp8475_c0,comp6195_c0,comp5059_c1,comp40768_c0
GO:0008150	Biological Process	GO:0065007	biological regulation	GO:0065009	regulation of molecular function	GO:0044092	negative regulation of molecular function	12	comp1751_c0,comp1738_c0,comp7994_c0,comp8592_c0,comp7288_c0,comp2021_c0,comp8744_c0,comp5242_c0,comp7201_c0,comp6107_c0,comp6207_c0,comp3684_c0
GO:0008150	Biological Process	GO:0065007	biological regulation	GO:0065009	regulation of molecular function	GO:0050790	regulation of catalytic activity	102	comp8744_c0,comp4382_c0,comp7247_c0,comp76878_c0,comp6511_c0,comp54149_c0,comp7073_c0,comp23207_c0,comp1676_c0,comp7990_c0,comp7441_c1,comp6907_c0,comp2021_c0,comp3621_c0,comp1635_c0,comp6308_c0,comp4081_c0,comp5061_c0,comp7359_c1,comp3048_c0,comp4234_c0,comp7301_c0,comp5815_c0,comp10068_c0,comp4691_c0,comp8592_c0,comp7106_c0,comp48548_c0,comp4145_c0,comp6409_c0,comp14902_c0,comp7054_c0,comp65179…
GO:0008150	Biological Process	GO:0065007	biological regulation	GO:0065008	regulation of biological quality	GO:0043487	regulation of RNA stability	1	comp1701_c0
GO:0008150	Biological Process	GO:0065007	biological regulation	GO:0065008	regulation of biological quality	GO:0010817	regulation of hormone levels	44	comp4537_c0,comp3623_c0,comp4334_c0,comp2213_c0,comp3740_c0,comp3164_c0,comp6811_c0,comp2587_c0,comp6718_c0,comp4539_c0,comp4213_c0,comp2242_c0,comp7257_c0,comp1251_c0,comp5828_c0,comp1646_c0,comp62746_c0,comp5532_c0,comp30542_c0,comp919_c0,comp8209_c0,comp5732_c0,comp3297_c1,comp10111_c0,comp7048_c0,comp6315_c0,comp12619_c0,comp5398_c0,comp4367_c0,comp2023_c0,comp14211_c0,comp5423_c0,comp8182_c0…
GO:0008150	Biological Process	GO:0065007	biological regulation	GO:0065008	regulation of biological quality	GO:0090066	regulation of anatomical structure size	16	comp9957_c0,comp3703_c0,comp8479_c0,comp10747_c0,comp3188_c0,comp88408_c0,comp6406_c0,comp1559_c0,comp4822_c0,comp4220_c0,comp5804_c0,comp3174_c0,comp47712_c0,comp1577_c0,comp5568_c0,comp17501_c0
GO:0008150	Biological Process	GO:0065007	biological regulation	GO:0065008	regulation of biological quality	GO:0032098	regulation of appetite	3	comp6409_c0,comp7073_c0,comp8475_c0
GO:0008150	Biological Process	GO:0065007	biological regulation	GO:0065008	regulation of biological quality	GO:0031647	regulation of protein stability	2	comp2114_c0,comp1912_c0
GO:0008150	Biological Process	GO:0065007	biological regulation	GO:0065008	regulation of biological quality	GO:0045924	regulation of female receptivity	5	comp40395_c0,comp8742_c0,comp21023_c0,comp5175_c0,comp4794_c0
GO:0008150	Biological Process	GO:0065007	biological regulation	GO:0065008	regulation of biological quality	GO:0042592	homeostatic process	80	comp5402_c0,comp3518_c1,comp7741_c0,comp11050_c0,comp5603_c0,comp606_c0,comp3363_c0,comp128549_c0,comp5430_c1,comp1725_c0,comp5801_c0,comp61004_c0,comp6638_c0,comp7384_c2,comp2426_c0,comp1817_c0,comp6691_c0,comp1458_c0,comp3894_c0,comp9442_c0,comp2096_c0,comp8475_c0,comp14625_c0,comp7018_c1,comp253_c0,comp84508_c0,comp1509_c0,comp7088_c0,comp257006_c0,comp2847_c0,comp1054_c0,comp9651_c0,comp4823_…
GO:0008150	Biological Process	GO:0065007	biological regulation	GO:0065008	regulation of biological quality	GO:0035821	modification of morphology or physiology of other organism	47	comp7934_c0,comp35848_c0,comp7300_c0,comp5386_c0,comp6929_c0,comp3218_c0,comp6990_c0,comp8595_c0,comp74497_c0,comp3907_c0,comp34816_c0,comp8614_c0,comp3349_c0,comp7777_c0,comp3441_c0,comp61004_c0,comp27162_c0,comp5132_c0,comp6591_c0,comp4439_c1,comp4101_c0,comp3931_c0,comp3363_c0,comp5581_c0,comp8910_c0,comp1858_c0,comp4477_c0,comp2994_c0,comp396_c0,comp7607_c0,comp9892_c0,comp36312_c0,comp6366_c…
GO:0008150	Biological Process	GO:0065007	biological regulation	GO:0065008	regulation of biological quality	GO:0050878	regulation of body fluid levels	25	comp6883_c0,comp3404_c0,comp92248_c0,comp4168_c1,comp10314_c0,comp3754_c0,comp2812_c1,comp2843_c0,comp13330_c0,comp13545_c0,comp8287_c0,comp4521_c0,comp23206_c0,comp5803_c1,comp11510_c0,comp6692_c0,comp9351_c0,comp1915_c0,comp1467_c0,comp11041_c0,comp7754_c0,comp48809_c0,comp2100_c0,comp4315_c0,comp15026_c0
GO:0008150	Biological Process	GO:0065007	biological regulation	GO:0065008	regulation of biological quality	GO:0051235	maintenance of location	27	comp6231_c0,comp7274_c0,comp4930_c0,comp5816_c0,comp6656_c0,comp72521_c0,comp6809_c0,comp6829_c0,comp3576_c0,comp2011_c0,comp23647_c0,comp2049_c0,comp4779_c0,comp2817_c0,comp3039_c0,comp4275_c0,comp3129_c0,comp3530_c0,comp7411_c0,comp54358_c0,comp2812_c1,comp4849_c0,comp9194_c0,comp2353_c0,comp2000_c0,comp1522_c0,comp12824_c0
GO:0008150	Biological Process	GO:0065007	biological regulation	GO:0050789	regulation of biological process	GO:0050794	regulation of cellular process	1658	comp2847_c0,comp4369_c0,comp7070_c0,comp13545_c0,comp1156_c0,comp4942_c0,comp1044_c0,comp24243_c0,comp6190_c0,comp6230_c0,comp7427_c0,comp6137_c0,comp6070_c0,comp93460_c0,comp189_c1,comp48770_c0,comp48678_c0,comp4947_c0,comp7312_c0,comp4046_c1,comp6345_c1,comp188_c1,comp3991_c1,comp5465_c0,comp11999_c0,comp7335_c1,comp4966_c0,comp25599_c0,comp38788_c0,comp6407_c0,comp73536_c0,comp27082_c0,comp102…
GO:0008150	Biological Process	GO:0065007	biological regulation	GO:0050789	regulation of biological process	GO:0019222	regulation of metabolic process	1173	comp4912_c0,comp5897_c0,comp3976_c0,comp1739_c0,comp4941_c0,comp6059_c0,comp13977_c0,comp5723_c0,comp9628_c0,comp5610_c0,comp6826_c0,comp45042_c0,comp72243_c0,comp98198_c0,comp4420_c0,comp70863_c0,comp4137_c0,comp4326_c0,comp17240_c0,comp2254_c0,comp2064_c0,comp3545_c0,comp2532_c0,comp12677_c0,comp3605_c0,comp6779_c0,comp7089_c0,comp10998_c0,comp40561_c0,comp83406_c0,comp94773_c0,comp11798_c0,com…
GO:0008150	Biological Process	GO:0065007	biological regulation	GO:0050789	regulation of biological process	GO:0002682	regulation of immune system process	3	comp5852_c0,comp8110_c0,comp3638_c0
GO:0008150	Biological Process	GO:0065007	biological regulation	GO:0050789	regulation of biological process	GO:0051239	regulation of multicellular organismal process	14	comp88408_c0,comp47712_c0,comp8401_c0,comp10747_c0,comp5804_c0,comp4220_c0,comp8479_c0,comp4822_c0,comp1467_c0,comp2843_c0,comp11041_c0,comp3703_c0,comp6406_c0,comp4168_c1
GO:0008150	Biological Process	GO:0065007	biological regulation	GO:0050789	regulation of biological process	GO:0050793	regulation of developmental process	3	comp4709_c0,comp39842_c0,comp5420_c0
GO:0008150	Biological Process	GO:0065007	biological regulation	GO:0050789	regulation of biological process	GO:0051128	regulation of cellular component organization	34	comp11152_c0,comp3188_c0,comp4164_c0,comp5188_c0,comp7754_c0,comp2062_c0,comp76795_c0,comp18005_c0,comp9017_c0,comp6405_c0,comp5726_c0,comp3777_c0,comp5715_c0,comp17501_c0,comp7476_c0,comp7589_c0,comp16532_c0,comp9957_c0,comp6072_c0,comp1532_c0,comp10665_c0,comp1559_c0,comp8314_c0,comp3174_c0,comp28811_c0,comp1577_c0,comp13618_c0,comp5568_c0,comp6277_c0,comp8491_c0,comp10244_c0,comp30486_c0,comp7…
GO:0008150	Biological Process	GO:0065007	biological regulation	GO:0050789	regulation of biological process	GO:0048583	regulation of response to stimulus	98	comp23207_c0,comp5478_c1,comp7990_c0,comp1676_c0,comp10496_c0,comp7247_c0,comp7073_c0,comp6511_c0,comp34481_c0,comp6938_c0,comp4382_c0,comp5416_c0,comp3638_c0,comp958_c0,comp10068_c0,comp4691_c0,comp7106_c0,comp7301_c0,comp5061_c0,comp7359_c1,comp1467_c0,comp5205_c0,comp7431_c0,comp5815_c0,comp11444_c0,comp4081_c0,comp3621_c0,comp1635_c0,comp5666_c0,comp8513_c0,comp65179_c0,comp6215_c0,comp1863_c…
GO:0008150	Biological Process	GO:0065007	biological regulation	GO:0050789	regulation of biological process	GO:0023051	regulation of signaling	89	comp1073_c0,comp36938_c0,comp6198_c0,comp7263_c0,comp4384_c0,comp3313_c0,comp7082_c0,comp5982_c1,comp8475_c0,comp15026_c0,comp7032_c0,comp7425_c0,comp7800_c0,comp5044_c0,comp4792_c0,comp1692_c0,comp6796_c0,comp38788_c0,comp1509_c0,comp5626_c2,comp5294_c0,comp1402_c0,comp4942_c0,comp4137_c0,comp3589_c0,comp5269_c0,comp7149_c0,comp84103_c0,comp40768_c0,comp5059_c1,comp1673_c1,comp7856_c0,comp6195_c…
GO:0008150	Biological Process	GO:0065007	biological regulation	GO:0050789	regulation of biological process	GO:0040008	regulation of growth	2	comp1532_c0,comp6405_c0
GO:0008150	Biological Process	GO:0065007	biological regulation	GO:0050789	regulation of biological process	GO:0044087	regulation of cellular component biogenesis	9	comp5568_c0,comp13618_c0,comp1577_c0,comp3174_c0,comp3188_c0,comp17501_c0,comp10244_c0,comp1559_c0,comp9957_c0
GO:0008150	Biological Process	GO:0065007	biological regulation	GO:0050789	regulation of biological process	GO:0040012	regulation of locomotion	2	comp5312_c0,comp6246_c0
GO:0008150	Biological Process	GO:0065007	biological regulation	GO:0050789	regulation of biological process	GO:0048518	positive regulation of biological process	89	comp48770_c0,comp138510_c0,comp11999_c0,comp8475_c0,comp4112_c0,comp17462_c0,comp3894_c0,comp6859_c1,comp1509_c0,comp17240_c0,comp5144_c1,comp70863_c0,comp20379_c0,comp6277_c0,comp1577_c0,comp4184_c0,comp10264_c0,comp3250_c0,comp9491_c0,comp7486_c0,comp6237_c0,comp5645_c0,comp7983_c0,comp2570_c0,comp2834_c0,comp2100_c0,comp5852_c0,comp2405_c0,comp66612_c0,comp10314_c0,comp6225_c0,comp7840_c0,comp…
GO:0008150	Biological Process	GO:0065007	biological regulation	GO:0050789	regulation of biological process	GO:0031341	regulation of cell killing	4	comp7579_c0,comp36312_c0,comp10237_c0,comp12664_c0
GO:0008150	Biological Process	GO:0065007	biological regulation	GO:0050789	regulation of biological process	GO:0043900	regulation of multi-organism process	11	comp7382_c0,comp12664_c0,comp9175_c0,comp10237_c0,comp6350_c0,comp36312_c0,comp7309_c0,comp8110_c0,comp5495_c0,comp5328_c0,comp14474_c0
GO:0008150	Biological Process	GO:0065007	biological regulation	GO:0050789	regulation of biological process	GO:0048519	negative regulation of biological process	95	comp8314_c0,comp8312_c0,comp5464_c0,comp5478_c1,comp1711_c0,comp13552_c0,comp5367_c0,comp7073_c0,comp1455_c0,comp5420_c0,comp6468_c0,comp34481_c0,comp39842_c0,comp2598_c1,comp958_c0,comp11444_c0,comp4933_c0,comp5205_c0,comp4299_c0,comp30507_c0,comp5023_c0,comp5666_c0,comp8513_c0,comp5132_c0,comp76795_c0,comp7777_c0,comp1771_c0,comp6215_c0,comp34816_c0,comp60773_c0,comp5777_c0,comp6245_c0,comp6409…
GO:0008150	Biological Process	GO:0065007	biological regulation	GO:0050789	regulation of biological process	GO:0032879	regulation of localization	6	comp6656_c0,comp6225_c0,comp7404_c1,comp6878_c0,comp2136_c0,comp6231_c0
GO:0008150	Biological Process	GO:0022610	biological adhesion	GO:0051825	adhesion to other organism involved in symbiotic interaction	GO:0044406	adhesion to host	5	comp7733_c0,comp2288_c0,comp8762_c0,comp4365_c0,comp4747_c0
GO:0008150	Biological Process	GO:0022610	biological adhesion	GO:0007155	cell adhesion	GO:0031589	cell-substrate adhesion	2	comp5489_c0,comp1813_c0
GO:0008150	Biological Process	GO:0022610	biological adhesion	GO:0007155	cell adhesion	GO:0016337	cell-cell adhesion	2	comp6285_c0,comp2321_c0
GO:0008150	Biological Process	GO:0032502	developmental process	GO:0009791	post-embryonic development	GO:0009886	post-embryonic morphogenesis	7	comp1449_c0,comp11444_c0,comp64580_c0,comp20393_c0,comp63446_c0,comp7486_c0,comp10203_c0
GO:0008150	Biological Process	GO:0032502	developmental process	GO:0048856	anatomical structure development	GO:0048468	cell development	12	comp56656_c0,comp6070_c0,comp8934_c0,comp22181_c0,comp5321_c0,comp6742_c1,comp8859_c0,comp7588_c0,comp1049_c0,comp9183_c0,comp7271_c0,comp19891_c0
GO:0008150	Biological Process	GO:0032502	developmental process	GO:0048856	anatomical structure development	GO:0009653	anatomical structure morphogenesis	40	comp8859_c0,comp5575_c0,comp8893_c0,comp7486_c0,comp7271_c0,comp64580_c0,comp19891_c0,comp5702_c1,comp5321_c0,comp7005_c0,comp24431_c0,comp225_c0,comp6742_c1,comp7588_c0,comp4157_c0,comp1049_c0,comp3983_c0,comp7450_c0,comp7028_c0,comp76795_c0,comp7873_c0,comp22181_c0,comp9342_c0,comp4914_c0,comp63446_c0,comp4263_c0,comp6682_c0,comp3489_c0,comp1449_c0,comp11444_c0,comp6070_c0,comp56656_c0,comp6601…
GO:0008150	Biological Process	GO:0032502	developmental process	GO:0048856	anatomical structure development	GO:0048731	system development	17	comp2051_c0,comp6219_c0,comp5434_c0,comp19564_c0,comp3363_c0,comp2027_c0,comp6507_c0,comp4158_c0,comp10407_c0,comp7430_c0,comp5819_c0,comp5264_c0,comp32217_c0,comp90885_c0,comp2141_c0,comp7437_c0,comp4128_c1
GO:0008150	Biological Process	GO:0032502	developmental process	GO:0048856	anatomical structure development	GO:0009888	tissue development	16	comp19564_c0,comp3363_c0,comp2051_c0,comp6219_c0,comp6830_c0,comp4158_c0,comp6507_c0,comp2027_c0,comp7558_c0,comp7430_c0,comp90885_c0,comp4128_c1,comp2141_c0,comp32217_c0,comp5264_c0,comp8934_c0
GO:0008150	Biological Process	GO:0032502	developmental process	GO:0048856	anatomical structure development	GO:0048513	organ development	16	comp90885_c0,comp4128_c1,comp2141_c0,comp5264_c0,comp32217_c0,comp5819_c0,comp7430_c0,comp4158_c0,comp10407_c0,comp6507_c0,comp2027_c0,comp19564_c0,comp3363_c0,comp5434_c0,comp2051_c0,comp6219_c0
GO:0008150	Biological Process	GO:0032502	developmental process	GO:0048856	anatomical structure development	GO:0048608	reproductive structure development	1	comp10407_c0
GO:0008150	Biological Process	GO:0032502	developmental process	GO:0048856	anatomical structure development	GO:0061061	muscle structure development	1	comp5434_c0
GO:0008150	Biological Process	GO:0032502	developmental process	GO:0048856	anatomical structure development	GO:0031099	regeneration	2	comp6830_c0,comp7558_c0
GO:0008150	Biological Process	GO:0032502	developmental process	GO:0050793	regulation of developmental process	GO:0051093	negative regulation of developmental process	3	comp5420_c0,comp39842_c0,comp4709_c0
GO:0008150	Biological Process	GO:0032502	developmental process	GO:0050793	regulation of developmental process	GO:0045595	regulation of cell differentiation	3	comp5420_c0,comp4709_c0,comp39842_c0
GO:0008150	Biological Process	GO:0032502	developmental process	GO:0009653	anatomical structure morphogenesis	GO:0032989	cellular component morphogenesis	20	comp4157_c0,comp8314_c0,comp3983_c0,comp76795_c0,comp9378_c0,comp54994_c0,comp7450_c0,comp6601_c0,comp24431_c0,comp225_c0,comp7005_c0,comp6682_c0,comp5575_c0,comp8893_c0,comp3489_c0,comp5702_c1,comp9342_c0,comp4914_c0,comp7873_c0,comp4263_c0
GO:0008150	Biological Process	GO:0032502	developmental process	GO:0009653	anatomical structure morphogenesis	GO:0009886	post-embryonic morphogenesis	7	comp1449_c0,comp11444_c0,comp64580_c0,comp20393_c0,comp63446_c0,comp7486_c0,comp10203_c0
GO:0008150	Biological Process	GO:0032502	developmental process	GO:0009653	anatomical structure morphogenesis	GO:0048646	anatomical structure formation involved in morphogenesis	16	comp4263_c0,comp22181_c0,comp19891_c0,comp7271_c0,comp8859_c0,comp6742_c1,comp5321_c0,comp6070_c0,comp56656_c0,comp7028_c0,comp76795_c0,comp9183_c0,comp24946_c0,comp1049_c0,comp8314_c0,comp7588_c0
GO:0008150	Biological Process	GO:0032502	developmental process	GO:0003006	developmental process involved in reproduction	GO:0045137	development of primary sexual characteristics	1	comp10407_c0
GO:0008150	Biological Process	GO:0032502	developmental process	GO:0003006	developmental process involved in reproduction	GO:0048515	spermatid differentiation	1	comp8934_c0
GO:0008150	Biological Process	GO:0032502	developmental process	GO:0003006	developmental process involved in reproduction	GO:0030703	eggshell formation	11	comp7271_c0,comp19891_c0,comp7588_c0,comp8859_c0,comp1049_c0,comp9183_c0,comp6742_c1,comp56656_c0,comp6070_c0,comp5321_c0,comp22181_c0
GO:0008150	Biological Process	GO:0032502	developmental process	GO:0003006	developmental process involved in reproduction	GO:0048608	reproductive structure development	1	comp10407_c0
GO:0008150	Biological Process	GO:0032502	developmental process	GO:0003006	developmental process involved in reproduction	GO:0007548	sex differentiation	12	comp6582_c0,comp4453_c0,comp6276_c0,comp1985_c0,comp1156_c0,comp2846_c0,comp7036_c1,comp32494_c0,comp11627_c0,comp1980_c0,comp9442_c0,comp10407_c0
GO:0008150	Biological Process	GO:0032502	developmental process	GO:0003006	developmental process involved in reproduction	GO:0007281	germ cell development	1	comp8934_c0
GO:0008150	Biological Process	GO:0032502	developmental process	GO:0003006	developmental process involved in reproduction	GO:0030707	ovarian follicle cell development	11	comp6742_c1,comp5321_c0,comp22181_c0,comp56656_c0,comp6070_c0,comp19891_c0,comp7271_c0,comp9183_c0,comp1049_c0,comp7588_c0,comp8859_c0
GO:0008150	Biological Process	GO:0032502	developmental process	GO:0003006	developmental process involved in reproduction	GO:0007530	sex determination	2	comp70863_c0,comp306_c1
GO:0008150	Biological Process	GO:0032502	developmental process	GO:0007275	multicellular organismal development	GO:0048731	system development	17	comp2051_c0,comp6219_c0,comp5434_c0,comp19564_c0,comp3363_c0,comp2027_c0,comp6507_c0,comp4158_c0,comp10407_c0,comp7430_c0,comp5819_c0,comp5264_c0,comp32217_c0,comp90885_c0,comp2141_c0,comp7437_c0,comp4128_c1
GO:0008150	Biological Process	GO:0032502	developmental process	GO:0007275	multicellular organismal development	GO:0009791	post-embryonic development	7	comp7486_c0,comp64580_c0,comp63446_c0,comp20393_c0,comp11444_c0,comp1449_c0,comp10203_c0
GO:0008150	Biological Process	GO:0032502	developmental process	GO:0007275	multicellular organismal development	GO:0045137	development of primary sexual characteristics	1	comp10407_c0
GO:0008150	Biological Process	GO:0032502	developmental process	GO:0048869	cellular developmental process	GO:0045165	cell fate commitment	2	comp306_c1,comp70863_c0
GO:0008150	Biological Process	GO:0032502	developmental process	GO:0048869	cellular developmental process	GO:0030154	cell differentiation	21	comp70863_c0,comp1049_c0,comp9183_c0,comp24946_c0,comp7588_c0,comp7028_c0,comp5420_c0,comp5321_c0,comp56656_c0,comp6070_c0,comp8934_c0,comp6742_c1,comp39842_c0,comp6435_c0,comp306_c1,comp8859_c0,comp19891_c0,comp7271_c0,comp22181_c0,comp4709_c0,comp4158_c0
GO:0008150	Biological Process	GO:0032502	developmental process	GO:0048869	cellular developmental process	GO:0032989	cellular component morphogenesis	20	comp4157_c0,comp8314_c0,comp3983_c0,comp76795_c0,comp9378_c0,comp54994_c0,comp7450_c0,comp6601_c0,comp24431_c0,comp225_c0,comp7005_c0,comp6682_c0,comp5575_c0,comp8893_c0,comp3489_c0,comp5702_c1,comp9342_c0,comp4914_c0,comp7873_c0,comp4263_c0
GO:0008150	Biological Process	GO:0032502	developmental process	GO:0048869	cellular developmental process	GO:0048468	cell development	12	comp56656_c0,comp6070_c0,comp8934_c0,comp22181_c0,comp5321_c0,comp6742_c1,comp8859_c0,comp7588_c0,comp1049_c0,comp9183_c0,comp7271_c0,comp19891_c0
GO:0008150	Biological Process	GO:0032502	developmental process	GO:0048646	anatomical structure formation involved in morphogenesis	GO:0030703	eggshell formation	11	comp7271_c0,comp19891_c0,comp7588_c0,comp8859_c0,comp1049_c0,comp9183_c0,comp6742_c1,comp56656_c0,comp6070_c0,comp5321_c0,comp22181_c0
GO:0008150	Biological Process	GO:0032502	developmental process	GO:0048646	anatomical structure formation involved in morphogenesis	GO:0010927	cellular component assembly involved in morphogenesis	3	comp76795_c0,comp4263_c0,comp8314_c0
GO:0008150	Biological Process	GO:0032502	developmental process	GO:0044767	single-organism developmental process	GO:0032989	cellular component morphogenesis	20	comp4157_c0,comp8314_c0,comp3983_c0,comp76795_c0,comp9378_c0,comp54994_c0,comp7450_c0,comp6601_c0,comp24431_c0,comp225_c0,comp7005_c0,comp6682_c0,comp5575_c0,comp8893_c0,comp3489_c0,comp5702_c1,comp9342_c0,comp4914_c0,comp7873_c0,comp4263_c0
GO:0008150	Biological Process	GO:0032502	developmental process	GO:0044767	single-organism developmental process	GO:0061061	muscle structure development	1	comp5434_c0
GO:0008150	Biological Process	GO:0032502	developmental process	GO:0044767	single-organism developmental process	GO:0007568	aging	5	comp30507_c0,comp60773_c0,comp253_c0,comp2847_c0,comp257006_c0
GO:0008150	Biological Process	GO:0032502	developmental process	GO:0044767	single-organism developmental process	GO:0031099	regeneration	2	comp6830_c0,comp7558_c0
GO:0008150	Biological Process	GO:0032502	developmental process	GO:0044767	single-organism developmental process	GO:0048589	developmental growth	2	comp7558_c0,comp6830_c0
GO:0008150	Biological Process	GO:0032502	developmental process	GO:0044767	single-organism developmental process	GO:0010927	cellular component assembly involved in morphogenesis	3	comp76795_c0,comp4263_c0,comp8314_c0
GO:0008150	Biological Process	GO:0032502	developmental process	GO:0044767	single-organism developmental process	GO:0030703	eggshell formation	11	comp7271_c0,comp19891_c0,comp7588_c0,comp8859_c0,comp1049_c0,comp9183_c0,comp6742_c1,comp56656_c0,comp6070_c0,comp5321_c0,comp22181_c0
GO:0008150	Biological Process	GO:0032502	developmental process	GO:0044767	single-organism developmental process	GO:0048468	cell development	12	comp56656_c0,comp6070_c0,comp8934_c0,comp22181_c0,comp5321_c0,comp6742_c1,comp8859_c0,comp7588_c0,comp1049_c0,comp9183_c0,comp7271_c0,comp19891_c0
GO:0008150	Biological Process	GO:0032502	developmental process	GO:0044767	single-organism developmental process	GO:0043934	sporulation	11	comp74493_c0,comp5755_c0,comp24946_c0,comp6924_c0,comp9975_c0,comp7028_c0,comp6210_c0,comp2270_c0,comp49439_c0,comp7335_c1,comp6606_c0
GO:0008150	Biological Process	GO:0051179	localization	GO:0033036	macromolecule localization	GO:0033037	polysaccharide localization	1	comp1940_c0
GO:0008150	Biological Process	GO:0051179	localization	GO:0033036	macromolecule localization	GO:0006403	RNA localization	4	comp3903_c0,comp2788_c0,comp4556_c0,comp5511_c0
GO:0008150	Biological Process	GO:0051179	localization	GO:0033036	macromolecule localization	GO:0008104	protein localization	330	comp8519_c0,comp132338_c0,comp1129_c0,comp8686_c0,comp7153_c0,comp5052_c0,comp7402_c0,comp5813_c0,comp7251_c0,comp12998_c0,comp9036_c0,comp4090_c0,comp6003_c0,comp6883_c0,comp1522_c0,comp1542_c0,comp5212_c0,comp70910_c0,comp4885_c0,comp10488_c0,comp6990_c0,comp8230_c0,comp23647_c0,comp3852_c1,comp9571_c0,comp2136_c0,comp9283_c0,comp6127_c0,comp72521_c0,comp2085_c0,comp10130_c0,comp5444_c0,comp543…
GO:0008150	Biological Process	GO:0051179	localization	GO:0033036	macromolecule localization	GO:0070727	cellular macromolecule localization	272	comp7381_c0,comp13907_c0,comp6568_c0,comp8783_c0,comp3903_c0,comp5533_c0,comp5660_c0,comp6725_c0,comp3441_c0,comp6865_c0,comp5803_c0,comp41962_c0,comp6035_c0,comp6528_c0,comp6323_c0,comp6817_c0,comp10866_c0,comp1788_c0,comp22343_c0,comp5081_c0,comp49499_c0,comp1147_c0,comp3668_c0,comp40122_c0,comp13090_c0,comp3775_c0,comp4849_c0,comp8787_c0,comp3722_c0,comp4556_c0,comp2243_c0,comp5318_c0,comp6106…
GO:0008150	Biological Process	GO:0051179	localization	GO:0033036	macromolecule localization	GO:0010876	lipid localization	29	comp5180_c0,comp1892_c0,comp5475_c1,comp7356_c0,comp3036_c1,comp12961_c0,comp5943_c0,comp6084_c0,comp2619_c0,comp3441_c0,comp7045_c0,comp3064_c0,comp7276_c0,comp5686_c0,comp61428_c0,comp8734_c0,comp6320_c0,comp15447_c0,comp39853_c0,comp2100_c0,comp3002_c0,comp909_c0,comp6276_c0,comp6490_c0,comp6435_c0,comp6540_c0,comp5208_c0,comp13440_c0,comp18816_c0
GO:0008150	Biological Process	GO:0051179	localization	GO:0051235	maintenance of location	GO:0045185	maintenance of protein location	27	comp3039_c0,comp4275_c0,comp3129_c0,comp7411_c0,comp3530_c0,comp54358_c0,comp2812_c1,comp4849_c0,comp9194_c0,comp2353_c0,comp1522_c0,comp2000_c0,comp12824_c0,comp4930_c0,comp7274_c0,comp6231_c0,comp5816_c0,comp72521_c0,comp6656_c0,comp6809_c0,comp6829_c0,comp3576_c0,comp2011_c0,comp23647_c0,comp2049_c0,comp4779_c0,comp2817_c0
GO:0008150	Biological Process	GO:0051179	localization	GO:0051235	maintenance of location	GO:0051651	maintenance of location in cell	27	comp4849_c0,comp9194_c0,comp2812_c1,comp54358_c0,comp12824_c0,comp2000_c0,comp1522_c0,comp2353_c0,comp3129_c0,comp4275_c0,comp3039_c0,comp7411_c0,comp3530_c0,comp2817_c0,comp4779_c0,comp2049_c0,comp23647_c0,comp7274_c0,comp6231_c0,comp4930_c0,comp6829_c0,comp2011_c0,comp6809_c0,comp3576_c0,comp6656_c0,comp72521_c0,comp5816_c0
GO:0008150	Biological Process	GO:0051179	localization	GO:0051641	cellular localization	GO:0051651	maintenance of location in cell	27	comp4849_c0,comp9194_c0,comp2812_c1,comp54358_c0,comp12824_c0,comp2000_c0,comp1522_c0,comp2353_c0,comp3129_c0,comp4275_c0,comp3039_c0,comp7411_c0,comp3530_c0,comp2817_c0,comp4779_c0,comp2049_c0,comp23647_c0,comp7274_c0,comp6231_c0,comp4930_c0,comp6829_c0,comp2011_c0,comp6809_c0,comp3576_c0,comp6656_c0,comp72521_c0,comp5816_c0
GO:0008150	Biological Process	GO:0051179	localization	GO:0051641	cellular localization	GO:0060341	regulation of cellular localization	4	comp2136_c0,comp6225_c0,comp7404_c1,comp6878_c0
GO:0008150	Biological Process	GO:0051179	localization	GO:0051641	cellular localization	GO:0051668	localization within membrane	3	comp6872_c0,comp9094_c0,comp4596_c0
GO:0008150	Biological Process	GO:0051179	localization	GO:0051641	cellular localization	GO:0070727	cellular macromolecule localization	272	comp7381_c0,comp13907_c0,comp6568_c0,comp8783_c0,comp3903_c0,comp5533_c0,comp5660_c0,comp6725_c0,comp3441_c0,comp6865_c0,comp5803_c0,comp41962_c0,comp6035_c0,comp6528_c0,comp6323_c0,comp6817_c0,comp10866_c0,comp1788_c0,comp22343_c0,comp5081_c0,comp49499_c0,comp1147_c0,comp3668_c0,comp40122_c0,comp13090_c0,comp3775_c0,comp4849_c0,comp8787_c0,comp3722_c0,comp4556_c0,comp2243_c0,comp5318_c0,comp6106…
GO:0008150	Biological Process	GO:0051179	localization	GO:0051641	cellular localization	GO:0051640	organelle localization	1	comp1509_c0
GO:0008150	Biological Process	GO:0051179	localization	GO:0051641	cellular localization	GO:0051649	establishment of localization in cell	313	comp135919_c0,comp7300_c0,comp3334_c0,comp4521_c0,comp4236_c0,comp2929_c0,comp6325_c1,comp5511_c0,comp5188_c0,comp194563_c0,comp6514_c0,comp3992_c0,comp7781_c0,comp4151_c0,comp177335_c0,comp6735_c1,comp6582_c0,comp1832_c0,comp4482_c0,comp6838_c0,comp14184_c0,comp7053_c0,comp3317_c0,comp4787_c0,comp7295_c0,comp5204_c0,comp53809_c0,comp1181_c0,comp160_c0,comp8411_c0,comp6832_c0,comp7440_c0,comp2229…
GO:0008150	Biological Process	GO:0051179	localization	GO:0051674	localization of cell	GO:0048870	cell motility	14	comp74947_c0,comp1870_c0,comp9307_c0,comp6849_c1,comp6778_c0,comp4275_c0,comp874_c0,comp4883_c0,comp11224_c0,comp7239_c0,comp6883_c0,comp4070_c0,comp4845_c0,comp4326_c0
GO:0008150	Biological Process	GO:0051179	localization	GO:0032879	regulation of localization	GO:0051049	regulation of transport	6	comp2136_c0,comp6231_c0,comp6656_c0,comp6225_c0,comp7404_c1,comp6878_c0
GO:0008150	Biological Process	GO:0051179	localization	GO:0032879	regulation of localization	GO:0032880	regulation of protein localization	6	comp2136_c0,comp6231_c0,comp6656_c0,comp6225_c0,comp7404_c1,comp6878_c0
GO:0008150	Biological Process	GO:0051179	localization	GO:0032879	regulation of localization	GO:0060341	regulation of cellular localization	4	comp2136_c0,comp6225_c0,comp7404_c1,comp6878_c0
GO:0008150	Biological Process	GO:0051179	localization	GO:0051234	establishment of localization	GO:0051236	establishment of RNA localization	4	comp2788_c0,comp4556_c0,comp5511_c0,comp3903_c0
GO:0008150	Biological Process	GO:0051179	localization	GO:0051234	establishment of localization	GO:0045184	establishment of protein localization	302	comp3852_c1,comp2136_c0,comp9571_c0,comp6127_c0,comp9283_c0,comp2085_c0,comp5444_c0,comp10130_c0,comp10919_c0,comp54358_c0,comp3874_c0,comp8046_c0,comp8040_c0,comp4325_c0,comp8694_c0,comp132338_c0,comp8519_c0,comp7153_c0,comp1129_c0,comp8686_c0,comp5052_c0,comp7402_c0,comp5813_c0,comp7251_c0,comp4090_c0,comp9036_c0,comp12998_c0,comp6883_c0,comp6003_c0,comp70910_c0,comp5212_c0,comp1542_c0,comp4885…
GO:0008150	Biological Process	GO:0051179	localization	GO:0051234	establishment of localization	GO:0051649	establishment of localization in cell	313	comp135919_c0,comp7300_c0,comp3334_c0,comp4521_c0,comp4236_c0,comp2929_c0,comp6325_c1,comp5511_c0,comp5188_c0,comp194563_c0,comp6514_c0,comp3992_c0,comp7781_c0,comp4151_c0,comp177335_c0,comp6735_c1,comp6582_c0,comp1832_c0,comp4482_c0,comp6838_c0,comp14184_c0,comp7053_c0,comp3317_c0,comp4787_c0,comp7295_c0,comp5204_c0,comp53809_c0,comp1181_c0,comp160_c0,comp8411_c0,comp6832_c0,comp7440_c0,comp2229…
GO:0008150	Biological Process	GO:0051179	localization	GO:0051234	establishment of localization	GO:0006810	transport	1523	comp8629_c0,comp6927_c0,comp3697_c0,comp134973_c0,comp541_c0,comp6031_c0,comp5311_c0,comp10852_c0,comp232_c0,comp83693_c0,comp66400_c0,comp14250_c0,comp63931_c0,comp4294_c0,comp14633_c0,comp1566_c0,comp61378_c0,comp8554_c0,comp3737_c0,comp6499_c0,comp5180_c0,comp5327_c0,comp15021_c0,comp8749_c0,comp63712_c0,comp5405_c1,comp5251_c0,comp4227_c0,comp7259_c0,comp8102_c0,comp5742_c0,comp4138_c0,comp34…
GO:0008150	Biological Process	GO:0023052	signaling	GO:0044700	single organism signaling	GO:0023056	positive regulation of signaling	1	comp1509_c0
GO:0008150	Biological Process	GO:0023052	signaling	GO:0044700	single organism signaling	GO:0007165	signal transduction	407	comp6628_c0,comp7990_c0,comp21795_c0,comp5270_c0,comp5478_c1,comp34457_c0,comp86593_c0,comp32925_c0,comp4857_c0,comp34481_c0,comp3638_c0,comp5435_c0,comp1726_c0,comp7546_c0,comp5173_c0,comp6390_c2,comp9957_c0,comp7431_c0,comp7417_c1,comp5205_c0,comp8276_c0,comp5271_c0,comp70773_c0,comp5061_c0,comp7323_c0,comp13663_c0,comp7365_c1,comp4627_c0,comp6648_c0,comp6959_c0,comp5979_c0,comp5204_c0,comp7916…
GO:0008150	Biological Process	GO:0023052	signaling	GO:0044700	single organism signaling	GO:0023051	regulation of signaling	89	comp1073_c0,comp36938_c0,comp6198_c0,comp7263_c0,comp4384_c0,comp3313_c0,comp7082_c0,comp5982_c1,comp8475_c0,comp15026_c0,comp7032_c0,comp7425_c0,comp7800_c0,comp5044_c0,comp4792_c0,comp1692_c0,comp6796_c0,comp38788_c0,comp1509_c0,comp5626_c2,comp5294_c0,comp1402_c0,comp4942_c0,comp4137_c0,comp3589_c0,comp5269_c0,comp7149_c0,comp84103_c0,comp40768_c0,comp5059_c1,comp1673_c1,comp7856_c0,comp6195_c…
GO:0008150	Biological Process	GO:0023052	signaling	GO:0044700	single organism signaling	GO:0023057	negative regulation of signaling	21	comp5205_c0,comp11444_c0,comp4481_c0,comp2221_c0,comp7082_c0,comp7920_c0,comp958_c0,comp5666_c0,comp6175_c0,comp3795_c0,comp5044_c0,comp1692_c0,comp1402_c0,comp6215_c0,comp4942_c0,comp5478_c1,comp8513_c0,comp7149_c0,comp31400_c0,comp34481_c0,comp3897_c0
GO:0008150	Biological Process	GO:0023052	signaling	GO:0044700	single organism signaling	GO:0007267	cell-cell signaling	12	comp72984_c0,comp128291_c0,comp26507_c0,comp7197_c1,comp2027_c1,comp17907_c0,comp26167_c0,comp3779_c1,comp4189_c0,comp2588_c0,comp3855_c0,comp6582_c0
GO:0008150	Biological Process	GO:0023052	signaling	GO:0044700	single organism signaling	GO:0035637	multicellular organismal signaling	12	comp7197_c1,comp2027_c1,comp26507_c0,comp128291_c0,comp72984_c0,comp4189_c0,comp3779_c1,comp26167_c0,comp17907_c0,comp6582_c0,comp2588_c0,comp3855_c0
GO:0008150	Biological Process	GO:0050896	response to stimulus	GO:0048583	regulation of response to stimulus	GO:0080134	regulation of response to stress	5	comp8110_c0,comp4168_c1,comp2843_c0,comp11041_c0,comp1467_c0
GO:0008150	Biological Process	GO:0050896	response to stimulus	GO:0048583	regulation of response to stimulus	GO:0050776	regulation of immune response	2	comp5852_c0,comp3638_c0
GO:0008150	Biological Process	GO:0050896	response to stimulus	GO:0048583	regulation of response to stimulus	GO:0009966	regulation of signal transduction	80	comp7920_c0,comp3942_c0,comp5390_c0,comp2221_c0,comp4481_c0,comp3795_c0,comp6511_c1,comp29842_c0,comp8513_c0,comp65179_c0,comp6215_c0,comp1863_c0,comp7054_c0,comp6409_c0,comp4145_c0,comp958_c0,comp10068_c0,comp4691_c0,comp7106_c0,comp7301_c0,comp7359_c1,comp5061_c0,comp5815_c0,comp5205_c0,comp11444_c0,comp4081_c0,comp3621_c0,comp1635_c0,comp5666_c0,comp23207_c0,comp5478_c1,comp1676_c0,comp7247_c0…
GO:0008150	Biological Process	GO:0050896	response to stimulus	GO:0048583	regulation of response to stimulus	GO:0002831	regulation of response to biotic stimulus	1	comp8110_c0
GO:0008150	Biological Process	GO:0050896	response to stimulus	GO:0048583	regulation of response to stimulus	GO:0048585	negative regulation of response to stimulus	24	comp5478_c1,comp8513_c0,comp4942_c0,comp1402_c0,comp7073_c0,comp6215_c0,comp3897_c0,comp34481_c0,comp7149_c0,comp31400_c0,comp6409_c0,comp958_c0,comp7920_c0,comp7082_c0,comp2221_c0,comp11444_c0,comp4481_c0,comp5205_c0,comp5044_c0,comp1692_c0,comp3795_c0,comp6175_c0,comp8475_c0,comp5666_c0
[truncated: 54 more rows]
