# Supplementary material for: De novo transcriptome sequencing of Isaria cateniannulata and comparative analysis of gene expression in response to heat and cold stresses
Source: PLoS One. 2017 Oct 12;12(10):e0186040. doi: 10.1371/journal.pone.0186040 (PMC5638334; doi:10.1371/journal.pone.0186040)
Supplement: S3 Table — (XLS) [file pone.0186040.s008.xls]

## Sheet: Table A.3
KOG_classification of assembled unigenes
Class	Abbreviation	Gene Numbers	Gene IDs
RNA processing and modification	A	219	comp10025_c0,comp10130_c0,comp10221_c0,comp10227_c0,comp102416_c0,comp10301_c0,comp1032_c0,comp1036_c0,comp1041_c0,comp10589_c0,comp1062_c0,comp10689_c0,comp1069_c0,comp1076_c0,comp11098_c0,comp11207_c0,comp1140_c0,comp1149_c0,comp11514_c0,comp11542_c0,comp1155_c0,comp11614_c0,comp11882_c0,comp11999_c0,comp12146_c0,comp1235_c0,comp1261_c0,comp13324_c0,comp13456_c0,comp14417_c0,comp1461_c0,comp146…
Chromatin structure and dynamics	B	103	comp101425_c0,comp1018_c0,comp11035_c0,comp1136_c0,comp11969_c0,comp12638_c0,comp133320_c0,comp14222_c0,comp14250_c0,comp14346_c0,comp15219_c0,comp1524_c0,comp15363_c0,comp15388_c0,comp15744_c0,comp1591_c0,comp160_c0,comp1750_c0,comp1776_c0,comp1784_c0,comp1857_c0,comp1925_c0,comp2048_c0,comp2056_c1,comp22230_c0,comp2231_c0,comp2270_c0,comp2291_c0,comp23814_c0,comp2423_c0,comp2760_c0,comp29007_c0…
Energy production and conversion	C	258	comp10005_c0,comp101332_c0,comp102043_c0,comp10255_c0,comp104249_c0,comp104423_c0,comp105698_c0,comp10599_c0,comp108343_c0,comp108483_c0,comp10937_c0,comp11089_c0,comp11125_c0,comp1173_c0,comp1180_c0,comp11874_c0,comp1211_c0,comp1222_c0,comp129207_c0,comp131952_c0,comp1335_c0,comp1396_c0,comp1506_c0,comp1507_c0,comp15080_c0,comp15148_c0,comp1519_c0,comp15514_c0,comp1632_c0,comp16354_c0,comp1679_c…
Cell cycle control, cell division, chromosome partitioning	D	167	comp10038_c0,comp101425_c0,comp1018_c0,comp10588_c0,comp11160_c0,comp1116_c0,comp11455_c0,comp11468_c0,comp1242_c0,comp12592_c0,comp127995_c0,comp129434_c0,comp13266_c0,comp13552_c0,comp13610_c0,comp13834_c0,comp14250_c0,comp15363_c0,comp15388_c0,comp1604_c0,comp1608_c0,comp160_c0,comp1615_c0,comp1651_c0,comp17062_c0,comp1790_c0,comp1799_c0,comp1840_c0,comp1851_c0,comp1889_c0,comp1925_c0,comp1954…
Amino acid transport and metabolism	E	289	comp10047_c0,comp101488_c0,comp1027_c0,comp10378_c0,comp10445_c0,comp104606_c0,comp10478_c0,comp1057_c0,comp10597_c0,comp1070_c0,comp1073_c0,comp10810_c0,comp10828_c0,comp1089_c0,comp10945_c0,comp1098_c0,comp11092_c0,comp11182_c0,comp1146_c0,comp11827_c0,comp11872_c0,comp12074_c0,comp1260_c0,comp1299_c0,comp1341_c0,comp1363_c0,comp1376_c0,comp13793_c0,comp14155_c0,comp1415_c0,comp143262_c0,comp14…
Nucleotide transport and metabolism	F	73	comp10003_c0,comp1113_c0,comp1198_c0,comp12135_c0,comp1405_c0,comp1423_c0,comp1465_c0,comp1482_c0,comp1624_c0,comp16356_c0,comp173096_c0,comp1834_c0,comp18734_c0,comp19543_c0,comp2164_c0,comp2219_c0,comp2290_c0,comp2314_c0,comp23211_c0,comp23264_c0,comp2452_c0,comp2496_c0,comp28871_c0,comp3236_c0,comp3367_c0,comp3696_c0,comp3704_c0,comp3781_c0,comp4131_c0,comp4216_c0,comp4258_c0,comp4331_c0,comp4…
Carbohydrate transport and metabolism	G	189	comp10206_c0,comp10708_c0,comp10813_c0,comp1112_c0,comp1142_c0,comp11545_c0,comp1176_c0,comp1177_c0,comp117904_c0,comp1222_c0,comp1229_c0,comp123_c0,comp1251_c0,comp12619_c0,comp12622_c0,comp1278_c0,comp1366_c0,comp13694_c0,comp141_c0,comp1421_c0,comp144_c0,comp144_c1,comp1471_c0,comp14739_c0,comp1512_c0,comp15485_c0,comp15624_c0,comp1595_c0,comp1654_c0,comp16558_c0,comp1657_c0,comp1666_c0,comp16…
Coenzyme transport and metabolism	H	80	comp10510_c0,comp1075_c0,comp10828_c0,comp1117_c0,comp131952_c0,comp1325_c0,comp13522_c0,comp14227_c0,comp1493_c0,comp1540_c0,comp1623_c0,comp1707_c0,comp1758_c0,comp1801_c0,comp1856_c0,comp19543_c0,comp19974_c0,comp2067_c0,comp21448_c0,comp2334_c0,comp2415_c0,comp2644_c0,comp2930_c0,comp2939_c0,comp2982_c0,comp2982_c1,comp2995_c0,comp3140_c0,comp3674_c0,comp3827_c0,comp3893_c0,comp3944_c0,comp39…
Lipid transport and metabolism	I	287	comp10051_c0,comp10116_c0,comp101353_c0,comp102123_c0,comp1026_c0,comp10308_c0,comp10354_c0,comp10385_c0,comp10556_c0,comp10571_c0,comp105920_c0,comp1065_c0,comp107860_c0,comp11027_c0,comp11310_c0,comp1143_c0,comp1150_c0,comp1170_c0,comp117143_c0,comp1174_c0,comp12342_c0,comp1241_c0,comp1279_c0,comp129274_c0,comp130137_c0,comp13363_c0,comp135784_c0,comp13647_c0,comp137_c1,comp1389_c0,comp13907_c0…
Translation, ribosomal structure and biogenesis	J	307	comp1001_c0,comp10053_c0,comp10109_c0,comp10237_c0,comp10389_c0,comp10779_c0,comp1077_c0,comp107860_c0,comp10790_c0,comp10810_c0,comp10859_c0,comp10998_c0,comp11093_c0,comp11314_c0,comp1137_c0,comp1143_c0,comp11526_c0,comp11593_c0,comp11763_c0,comp12238_c0,comp12512_c0,comp1262_c0,comp12758_c0,comp130421_c0,comp131672_c0,comp13513_c0,comp13627_c0,comp13628_c0,comp1417_c0,comp14225_c0,comp1451_c0,…
Transcription	K	235	comp10215_c0,comp10260_c0,comp10347_c0,comp10367_c0,comp10719_c0,comp11035_c0,comp11134_c0,comp11256_c0,comp1133_c0,comp1136_c0,comp1154_c0,comp1168_c0,comp1172_c0,comp11832_c0,comp11842_c0,comp1189_c1,comp12511_c0,comp13966_c0,comp14025_c0,comp14222_c0,comp14346_c0,comp1485_c0,comp1504_c0,comp1505_c0,comp1524_c0,comp1562_c0,comp15676_c0,comp15744_c0,comp1591_c0,comp16122_c0,comp1617_c0,comp1651_…
Replication, recombination and repair	L	202	comp101425_c0,comp1018_c0,comp101932_c0,comp1045_c0,comp1046_c0,comp10588_c0,comp10719_c0,comp1129_c0,comp11307_c0,comp11794_c0,comp11809_c0,comp11832_c0,comp1183_c0,comp12020_c0,comp12266_c0,comp12323_c0,comp12968_c0,comp13254_c0,comp137623_c0,comp1407_c0,comp14502_c0,comp1455_c0,comp1456_c0,comp1473_c0,comp14873_c0,comp15071_c0,comp15112_c0,comp15179_c0,comp1605_c0,comp160_c0,comp1627_c0,comp16…
Cell wall/membrane/envelope biogenesis	M	69	comp10051_c0,comp10275_c0,comp10352_c0,comp1058_c0,comp1081_c0,comp1253_c0,comp136963_c0,comp1429_c0,comp1453_c0,comp1486_c0,comp1564_c0,comp16409_c0,comp16467_c0,comp16558_c0,comp1810_c1,comp1871_c0,comp1958_c0,comp2184_c0,comp2513_c0,comp27482_c0,comp27665_c0,comp2834_c0,comp31184_c0,comp3164_c0,comp32947_c0,comp34522_c0,comp3455_c0,comp3473_c1,comp3690_c0,comp3733_c0,comp3976_c0,comp39843_c0,c…
Cell motility	N	1	comp8813_c0
Posttranslational modification, protein turnover, chaperones	O	473	comp10107_c0,comp101488_c0,comp1014_c0,comp10153_c0,comp10202_c0,comp10238_c0,comp10349_c0,comp10378_c0,comp10478_c0,comp1050_c0,comp10512_c0,comp1055_c0,comp10594_c0,comp10691_c0,comp10693_c0,comp10714_c0,comp10972_c0,comp10983_c0,comp1105_c0,comp11392_c0,comp1144_c0,comp1147_c0,comp1162_c0,comp1184_c0,comp11872_c0,comp1204_c0,comp1242_c0,comp12483_c0,comp12823_c0,comp129434_c0,comp12944_c0,comp…
Inorganic ion transport and metabolism	P	138	comp1000_c0,comp102150_c0,comp104688_c0,comp11050_c0,comp11069_c0,comp1116_c0,comp11664_c0,comp123797_c0,comp14389_c0,comp16168_c0,comp1670_c0,comp1733_c0,comp177_c0,comp17860_c0,comp17861_c0,comp18904_c0,comp2166_c0,comp2169_c0,comp2219_c0,comp22766_c0,comp2304_c0,comp23211_c0,comp23264_c0,comp2425_c0,comp2726_c0,comp2774_c0,comp29656_c0,comp2970_c0,comp3044_c0,comp3071_c0,comp3216_c0,comp3236_c…
Secondary metabolites biosynthesis, transport and catabolism	Q	333	comp10172_c0,comp102572_c0,comp102834_c0,comp1028_c0,comp103073_c0,comp10364_c0,comp103696_c0,comp107747_c0,comp108681_c0,comp109027_c0,comp110866_c0,comp1166_c0,comp11720_c0,comp1188_c0,comp12162_c0,comp12310_c0,comp12620_c0,comp12621_c0,comp12626_c0,comp130137_c0,comp130174_c0,comp1323_c0,comp135200_c0,comp135212_c0,comp13647_c0,comp13663_c0,comp137163_c0,comp14016_c0,comp14017_c0,comp1412_c0,c…
General function prediction only	R	726	comp10044_c0,comp1006_c0,comp10111_c0,comp10165_c0,comp102058_c0,comp10240_c0,comp10252_c0,comp10283_c0,comp10286_c0,comp1031_c0,comp1033_c0,comp10354_c0,comp10390_c0,comp10424_c0,comp1043_c0,comp104423_c0,comp1055_c0,comp105698_c0,comp10667_c0,comp10742_c0,comp10754_c0,comp1083_c0,comp108483_c0,comp10871_c0,comp1091_c0,comp10926_c0,comp10937_c0,comp1093_c0,comp1101_c0,comp110342_c0,comp11041_c0,…
Function unknown	S	224	comp10095_c0,comp10096_c0,comp10129_c0,comp10131_c0,comp1016_c0,comp10224_c0,comp10261_c0,comp10298_c0,comp10416_c0,comp104459_c0,comp11215_c0,comp1122_c0,comp11252_c0,comp11456_c0,comp11484_c0,comp11910_c0,comp12002_c0,comp1203_c0,comp12234_c0,comp12263_c0,comp12614_c0,comp1263_c0,comp12681_c0,comp13335_c0,comp13437_c0,comp14022_c0,comp14066_c0,comp1491_c0,comp1538_c0,comp15614_c0,comp1567_c0,co…
Signal transduction mechanisms	T	374	comp10013_c0,comp10014_c0,comp10068_c0,comp101425_c0,comp1018_c0,comp107860_c0,comp10806_c0,comp10983_c0,comp110692_c0,comp11078_c0,comp11310_c0,comp1132_c0,comp11394_c0,comp11413_c0,comp1143_c0,comp1144_c0,comp1171_c0,comp1190_c0,comp1200_c0,comp1231_c0,comp1240_c0,comp1240_c1,comp1269_c0,comp131565_c0,comp1327_c0,comp135784_c0,comp13939_c0,comp1410_c0,comp1504_c0,comp15170_c0,comp15196_c0,comp1…
Intracellular trafficking, secretion, and vesicular transport	U	274	comp10068_c0,comp10075_c0,comp10120_c0,comp10275_c0,comp10488_c0,comp1049_c0,comp1105_c0,comp11364_c0,comp11763_c0,comp11838_c0,comp12024_c0,comp12405_c0,comp12961_c0,comp12998_c0,comp14611_c0,comp1487_c0,comp1528_c0,comp1531_c0,comp1542_c0,comp1545_c0,comp1551_c0,comp1554_c0,comp1629_c0,comp1633_c0,comp1640_c0,comp1676_c0,comp17479_c0,comp1779_c0,comp1788_c0,comp1808_c0,comp1828_c0,comp18800_c0,…
Defense mechanisms	V	32	comp10377_c0,comp10444_c0,comp11152_c0,comp11695_c0,comp1329_c0,comp16029_c0,comp1695_c0,comp16979_c0,comp1893_c0,comp19958_c0,comp2254_c0,comp2412_c0,comp26656_c0,comp30542_c0,comp3740_c0,comp4630_c0,comp4792_c0,comp4817_c0,comp5250_c0,comp5828_c0,comp6515_c0,comp6602_c0,comp6698_c0,comp6938_c0,comp70911_c0,comp7150_c1,comp7257_c0,comp7361_c0,comp7385_c0,comp7419_c0,comp89992_c0,comp987_c0
Extracellular structures	W	2	comp1515_c0,comp4413_c0
Unamed protein	X	1	comp7011_c0
Nuclear structure	Y	23	comp12405_c0,comp1487_c0,comp1773_c0,comp1828_c0,comp1875_c0,comp2250_c0,comp2514_c0,comp4294_c0,comp4799_c0,comp4972_c0,comp5170_c0,comp5584_c0,comp6152_c0,comp6778_c0,comp6903_c0,comp7018_c1,comp7258_c0,comp7353_c0,comp7405_c0,comp7829_c0,comp8943_c0,comp9036_c0,comp9101_c0
Cytoskeleton	Z	116	comp10038_c0,comp10068_c0,comp10336_c0,comp10342_c0,comp10700_c0,comp10852_c0,comp10941_c0,comp11394_c0,comp12769_c0,comp13330_c0,comp13419_c0,comp1410_c0,comp1452_c0,comp1466_c0,comp15286_c0,comp15307_c0,comp15351_c0,comp1559_c0,comp1636_c0,comp17783_c0,comp17907_c0,comp18349_c0,comp1851_c0,comp203_c0,comp20940_c0,comp2159_c0,comp2278_c0,comp2435_c0,comp2437_c0,comp2489_c0,comp2526_c0,comp2526_c…
