# Supplementary material for: De novo transcriptome sequencing of Isaria cateniannulata and comparative analysis of gene expression in response to heat and cold stresses
Source: PLoS One. 2017 Oct 12;12(10):e0186040. doi: 10.1371/journal.pone.0186040 (PMC5638334; doi:10.1371/journal.pone.0186040)
Supplement: S4 Table — (XLS) [file pone.0186040.s009.xls]

## Sheet: KEGG_classification
KEGG_classification of assembled unigenes
Pathway Hierarchy1	Pathway Hierarchy2	KEGG Pathway	Pathway ID	Gene Number	Gene IDs
Cellular Processes	Cell communication	Adherens junction	ko04520	13	comp1845_c1,comp6998_c0,comp3048_c0,comp7625_c0,comp8425_c0,comp5091_c0,comp1974_c0,comp6216_c0,comp1845_c0,comp10336_c0,comp1452_c0,comp7027_c0,comp9083_c0
Cellular Processes	Cell communication	Focal adhesion	ko04510	24	comp2185_c0,comp3357_c0,comp6137_c0,comp3870_c0,comp6463_c0,comp8121_c0,comp6998_c0,comp1410_c0,comp7309_c0,comp1845_c0,comp5571_c0,comp5091_c0,comp8425_c0,comp7027_c0,comp5206_c0,comp10336_c0,comp1845_c1,comp7625_c0,comp5597_c0,comp1974_c0,comp6209_c0,comp6426_c0,comp9083_c0,comp1452_c0
Cellular Processes	Cell communication	Gap junction	ko04540	13	comp5470_c1,comp7810_c0,comp3357_c0,comp6514_c3,comp7654_c0,comp5597_c0,comp6863_c2,comp4172_c0,comp7691_c0,comp7027_c0,comp1735_c0,comp5465_c0,comp4671_c0
Cellular Processes	Cell communication	Tight junction	ko04530	24	comp1452_c0,comp90011_c0,comp9083_c0,comp2682_c0,comp1974_c0,comp6216_c0,comp9411_c0,comp6808_c1,comp5597_c0,comp7625_c0,comp6514_c3,comp3048_c0,comp203_c0,comp2489_c0,comp10336_c0,comp8779_c0,comp5465_c0,comp5091_c0,comp8425_c0,comp5571_c0,comp6998_c0,comp8690_c0,comp6899_c0,comp1806_c0
Cellular Processes	Cell growth and death	Apoptosis	ko04210	9	comp5470_c1,comp5365_c0,comp4172_c0,comp8015_c0,comp8864_c0,comp30507_c0,comp6007_c0,comp30506_c0,comp5609_c0
Cellular Processes	Cell growth and death	Cell cycle	ko04110	54	comp4128_c1,comp5353_c0,comp7171_c1,comp5629_c0,comp14502_c0,comp7657_c0,comp6367_c0,comp8312_c0,comp1790_c0,comp3415_c0,comp8421_c0,comp9400_c0,comp7172_c0,comp21473_c0,comp5124_c0,comp9464_c0,comp5808_c0,comp6053_c0,comp4834_c0,comp4707_c0,comp3689_c0,comp1925_c0,comp1242_c0,comp11455_c0,comp4694_c0,comp6261_c0,comp4613_c0,comp27536_c0,comp4880_c0,comp3423_c0,comp5250_c0,comp4128_c0,comp9233_c0…
Cellular Processes	Cell growth and death	Cell cycle - Caulobacter	ko04112	3	comp8173_c0,comp1462_c0,comp3854_c0
Cellular Processes	Cell growth and death	Cell cycle - yeast	ko04111	74	comp5938_c0,comp9411_c0,comp1840_c0,comp4005_c1,comp5089_c0,comp33835_c0,comp4128_c0,comp5250_c0,comp3423_c0,comp7221_c0,comp27536_c0,comp2550_c0,comp4554_c0,comp5638_c0,comp1045_c0,comp8690_c0,comp3415_c0,comp6881_c0,comp14502_c0,comp6367_c0,comp1615_c0,comp7162_c0,comp7171_c1,comp4128_c1,comp4694_c0,comp6261_c0,comp3411_c0,comp3689_c0,comp4707_c0,comp44846_c0,comp9464_c0,comp21473_c0,comp5124_c…
Cellular Processes	Cell growth and death	Meiosis - yeast	ko04113	53	comp5629_c0,comp17062_c0,comp4128_c1,comp5778_c0,comp1604_c0,comp3415_c0,comp8421_c0,comp6367_c0,comp14502_c0,comp5124_c0,comp21473_c0,comp4477_c0,comp6664_c0,comp1242_c0,comp4172_c0,comp4694_c0,comp11455_c0,comp4707_c0,comp4834_c0,comp61159_c0,comp61725_c0,comp5250_c0,comp4128_c0,comp5470_c1,comp10588_c0,comp9233_c0,comp5089_c0,comp6230_c0,comp5793_c0,comp27536_c0,comp2354_c0,comp5731_c0,comp527…
Cellular Processes	Cell growth and death	Oocyte meiosis	ko04114	39	comp7171_c1,comp5353_c0,comp6169_c0,comp5778_c0,comp7854_c0,comp7657_c0,comp8421_c0,comp3415_c0,comp9464_c0,comp5124_c0,comp21473_c0,comp8864_c0,comp7027_c0,comp4834_c0,comp11455_c0,comp1242_c0,comp4172_c0,comp4880_c0,comp4613_c0,comp27536_c0,comp9233_c0,comp5470_c1,comp4005_c1,comp6007_c0,comp5219_c0,comp2354_c0,comp5329_c0,comp13834_c0,comp8690_c0,comp6463_c0,comp4880_c1,comp3357_c0,comp1806_c0…
Cellular Processes	Cell growth and death	p53 signaling pathway	ko04115	11	comp3367_c0,comp7382_c0,comp30506_c0,comp6381_c1,comp5982_c1,comp30507_c0,comp5452_c0,comp8015_c0,comp1925_c0,comp1790_c0,comp5571_c0
Cellular Processes	Cell motility	Regulation of actin cytoskeleton	ko04810	31	comp9083_c0,comp6426_c0,comp1452_c0,comp6814_c0,comp1974_c0,comp6209_c0,comp10941_c0,comp6514_c3,comp7625_c0,comp5568_c0,comp1845_c1,comp38788_c0,comp7027_c0,comp4635_c0,comp8779_c0,comp10336_c0,comp5206_c0,comp1559_c0,comp1845_c0,comp8425_c0,comp5581_c0,comp6185_c0,comp5091_c0,comp3188_c0,comp6463_c0,comp3174_c0,comp7309_c0,comp6998_c0,comp1410_c0,comp3870_c0,comp3357_c0
Cellular Processes	Transport and catabolism	Endocytosis	ko04144	44	comp6909_c0,comp10068_c0,comp1974_c0,comp1724_c0,comp4857_c0,comp5444_c0,comp1724_c1,comp3635_c0,comp3317_c0,comp6796_c0,comp8425_c0,comp4255_c0,comp8162_c0,comp4739_c0,comp6198_c0,comp7433_c0,comp6343_c1,comp9083_c0,comp7305_c0,comp8686_c0,comp7450_c0,comp5575_c1,comp7916_c0,comp5212_c0,comp1834_c0,comp5385_c0,comp6989_c0,comp2053_c0,comp5390_c0,comp5581_c0,comp7300_c0,comp5091_c0,comp7126_c0,co…
Cellular Processes	Transport and catabolism	Lysosome	ko04142	50	comp7402_c0,comp36976_c0,comp5149_c0,comp5491_c0,comp101488_c0,comp228_c1,comp1416_c1,comp8306_c0,comp4978_c0,comp13907_c0,comp5312_c0,comp12418_c0,comp8305_c0,comp657_c1,comp7239_c0,comp6751_c0,comp2025_c0,comp3725_c0,comp1142_c0,comp2094_c0,comp5660_c0,comp77783_c0,comp4276_c0,comp1923_c0,comp860_c0,comp446_c0,comp28069_c0,comp41465_c0,comp1578_c0,comp4459_c0,comp5348_c0,comp31167_c0,comp2380_c…
Cellular Processes	Transport and catabolism	Peroxisome	ko04146	46	comp3309_c0,comp7019_c0,comp2710_c0,comp29656_c0,comp56509_c0,comp64021_c0,comp1026_c0,comp7034_c0,comp8278_c0,comp6885_c0,comp6136_c0,comp5646_c0,comp4063_c0,comp6900_c0,comp5549_c0,comp7179_c0,comp1389_c0,comp6408_c0,comp3943_c0,comp5740_c0,comp7205_c0,comp2748_c0,comp6701_c0,comp4279_c0,comp5833_c0,comp48515_c0,comp2610_c0,comp17149_c0,comp8955_c0,comp6197_c0,comp1920_c0,comp1043_c0,comp7194_c…
Cellular Processes	Transport and catabolism	Phagosome	ko04145	35	comp1845_c0,comp6820_c0,comp2326_c0,comp8156_c0,comp2526_c1,comp13419_c0,comp3089_c0,comp8532_c0,comp4857_c0,comp1724_c0,comp6863_c2,comp8891_c0,comp7181_c1,comp1724_c1,comp5348_c0,comp8348_c0,comp1861_c0,comp6751_c0,comp4790_c0,comp15351_c0,comp7810_c0,comp6814_c0,comp1452_c0,comp7396_c0,comp4978_c0,comp7691_c0,comp71275_c0,comp3842_c0,comp3158_c0,comp2526_c0,comp7625_c0,comp7654_c0,comp7785_c0,…
Cellular Processes	Transport and catabolism	Regulation of autophagy	ko04140	8	comp9403_c0,comp7577_c0,comp6896_c0,comp34817_c0,comp5318_c0,comp5550_c0,comp3158_c0,comp1231_c0
Environmental Information Processing	Membrane transport	ABC transporters	ko02010	64	comp4146_c0,comp174304_c0,comp3190_c1,comp6345_c1,comp37005_c0,comp12310_c0,comp46706_c0,comp4063_c0,comp50293_c0,comp5366_c1,comp6331_c0,comp4094_c0,comp329_c1,comp61205_c0,comp7134_c0,comp2139_c0,comp39871_c0,comp4354_c0,comp84723_c0,comp86198_c0,comp22849_c0,comp372_c0,comp49714_c0,comp6541_c0,comp103073_c0,comp6541_c2,comp2991_c0,comp5977_c0,comp55701_c0,comp3636_c0,comp26489_c0,comp22289_c0,…
Environmental Information Processing	Membrane transport	Bacterial secretion system	ko03070	2	comp5319_c0,comp3582_c0
Environmental Information Processing	Signal transduction	Calcium signaling pathway	ko04020	17	comp2992_c1,comp4172_c0,comp8864_c0,comp7100_c0,comp5609_c0,comp7923_c0,comp5470_c1,comp7498_c0,comp7854_c0,comp104249_c0,comp5597_c0,comp7859_c0,comp5219_c0,comp3044_c0,comp7099_c2,comp6007_c0,comp7040_c0
Environmental Information Processing	Signal transduction	ErbB signaling pathway	ko04012	12	comp86765_c0,comp6209_c0,comp7027_c0,comp7099_c2,comp11794_c0,comp3870_c0,comp8409_c0,comp3357_c0,comp6514_c3,comp8121_c0,comp5597_c0,comp7309_c0
Environmental Information Processing	Signal transduction	FoxO signaling pathway	ko04068	20	comp3357_c0,comp3378_c0,comp1504_c0,comp2185_c0,comp6710_c0,comp3071_c0,comp3553_c0,comp82923_c0,comp5571_c0,comp3597_c0,comp30507_c0,comp5452_c0,comp7027_c0,comp7577_c0,comp6514_c3,comp29656_c0,comp7336_c0,comp6197_c0,comp1790_c0,comp30506_c0
Environmental Information Processing	Signal transduction	HIF-1 signaling pathway	ko04066	19	comp5056_c0,comp4790_c0,comp7721_c0,comp9464_c0,comp3357_c0,comp7511_c0,comp7027_c0,comp86765_c0,comp6502_c0,comp5597_c0,comp4570_c0,comp4460_c0,comp8409_c0,comp7369_c0,comp6787_c0,comp3315_c1,comp11794_c0,comp7099_c2,comp8342_c0
Environmental Information Processing	Signal transduction	Hedgehog signaling pathway	ko04340	7	comp3687_c0,comp4172_c0,comp5470_c1,comp2680_c0,comp8121_c0,comp1735_c0,comp5048_c0
Environmental Information Processing	Signal transduction	Hippo signaling pathway	ko04390	15	comp4880_c0,comp7625_c0,comp4613_c0,comp8690_c0,comp8121_c0,comp6463_c0,comp4406_c0,comp4880_c1,comp43808_c0,comp1806_c0,comp1452_c0,comp7657_c0,comp5206_c0,comp1735_c0,comp9411_c0
Environmental Information Processing	Signal transduction	Hippo signaling pathway -fly	ko04391	11	comp1452_c0,comp7657_c0,comp9411_c0,comp4880_c0,comp7625_c0,comp4613_c0,comp8690_c0,comp4406_c0,comp4880_c1,comp43808_c0,comp1806_c0
Environmental Information Processing	Signal transduction	Jak-STAT signaling pathway	ko04630	1	comp7300_c0
Environmental Information Processing	Signal transduction	MAPK signaling pathway	ko04010	25	comp6137_c0,comp3357_c0,comp3870_c0,comp7309_c0,comp3553_c0,comp8425_c0,comp1845_c0,comp4172_c0,comp5331_c0,comp5609_c0,comp4671_c0,comp8779_c0,comp7027_c0,comp8864_c0,comp1845_c1,comp5470_c1,comp3207_c0,comp5597_c0,comp6514_c3,comp5575_c1,comp6209_c0,comp7450_c0,comp6602_c0,comp6007_c0,comp5462_c0
Environmental Information Processing	Signal transduction	MAPK signaling pathway - fly	ko04013	3	comp3357_c0,comp7027_c0,comp5512_c0
Environmental Information Processing	Signal transduction	MAPK signaling pathway - yeast	ko04011	23	comp3987_c0,comp3870_c0,comp7057_c0,comp3239_c0,comp6998_c0,comp7309_c0,comp6312_c0,comp10806_c0,comp5091_c0,comp3553_c0,comp8425_c0,comp4671_c0,comp8144_c0,comp6055_c0,comp8837_c0,comp5597_c0,comp5685_c0,comp1974_c0,comp6897_c0,comp7847_c0,comp6209_c0,comp9083_c0,comp6191_c1
Environmental Information Processing	Signal transduction	NF-kappa B signaling pathway	ko04064	6	comp6216_c0,comp3475_c0,comp7099_c2,comp3048_c0,comp30507_c0,comp30506_c0
Environmental Information Processing	Signal transduction	Notch signaling pathway	ko04330	7	comp23814_c0,comp7893_c0,comp5808_c0,comp3715_c0,comp4820_c0,comp9449_c0,comp1136_c0
Environmental Information Processing	Signal transduction	PI3K-Akt signaling pathway	ko04151	33	comp8554_c0,comp7422_c1,comp5388_c0,comp86765_c0,comp5331_c0,comp7027_c0,comp2091_c0,comp1845_c1,comp8409_c0,comp6514_c3,comp5778_c0,comp11794_c0,comp7657_c0,comp5982_c1,comp4880_c1,comp3357_c0,comp1806_c0,comp12614_c0,comp2185_c0,comp4502_c0,comp8690_c0,comp8121_c0,comp5571_c0,comp1845_c0,comp6521_c0,comp3597_c0,comp3935_c0,comp5452_c0,comp6253_c0,comp6787_c0,comp4880_c0,comp4613_c0,comp9411_c0
Environmental Information Processing	Signal transduction	Phosphatidylinositol signaling system	ko04070	22	comp7071_c0,comp5456_c0,comp4638_c0,comp7100_c0,comp8886_c0,comp7242_c0,comp5571_c0,comp5581_c0,comp991_c0,comp5407_c0,comp4008_c0,comp3236_c0,comp7092_c0,comp5597_c0,comp7360_c0,comp7854_c0,comp7099_c2,comp6814_c0,comp7040_c0,comp5096_c0,comp5219_c0,comp3158_c0
Environmental Information Processing	Signal transduction	Plant hormone signal transduction	ko04075	1	comp5402_c0
Environmental Information Processing	Signal transduction	Rap1 signaling pathway	ko04015	20	comp6137_c0,comp3357_c0,comp6998_c0,comp8425_c0,comp3553_c0,comp6185_c0,comp5091_c0,comp1845_c0,comp7027_c0,comp5465_c0,comp7854_c0,comp1845_c1,comp5597_c0,comp6514_c3,comp7625_c0,comp1974_c0,comp5219_c0,comp1452_c0,comp9083_c0,comp7099_c2
Environmental Information Processing	Signal transduction	Ras signaling pathway	ko04014	28	comp8425_c0,comp7126_c0,comp5091_c0,comp4255_c0,comp7276_c0,comp1845_c0,comp4172_c0,comp8779_c0,comp7027_c0,comp3870_c0,comp6137_c0,comp3357_c0,comp7422_c1,comp6558_c0,comp7309_c0,comp6998_c0,comp1937_c0,comp6209_c0,comp1974_c0,comp5219_c0,comp4857_c0,comp9083_c0,comp7099_c2,comp7854_c0,comp1845_c1,comp5470_c1,comp5597_c0,comp6514_c3
Environmental Information Processing	Signal transduction	TGF-beta signaling pathway	ko04350	11	comp7171_c1,comp5353_c0,comp6998_c0,comp8690_c0,comp8409_c0,comp9464_c0,comp1806_c0,comp9083_c0,comp7027_c0,comp5091_c0,comp1974_c0
Environmental Information Processing	Signal transduction	TNF signaling pathway	ko04668	4	comp5331_c0,comp7027_c0,comp3357_c0,comp3553_c0
Environmental Information Processing	Signal transduction	Two-component system	ko02020	19	comp6055_c0,comp1848_c0,comp7348_c0,comp101332_c0,comp9492_c0,comp7567_c0,comp5006_c0,comp6897_c0,comp7138_c0,comp7332_c0,comp5281_c0,comp5338_c0,comp2965_c0,comp7057_c0,comp8416_c0,comp8015_c0,comp10806_c0,comp1670_c0,comp6867_c0
Environmental Information Processing	Signal transduction	VEGF signaling pathway	ko04370	15	comp7027_c0,comp8864_c0,comp6426_c0,comp7099_c2,comp6007_c0,comp5609_c0,comp1845_c0,comp3553_c0,comp8425_c0,comp6514_c3,comp5597_c0,comp1410_c0,comp3207_c0,comp1845_c1,comp3357_c0
Environmental Information Processing	Signal transduction	Wnt signaling pathway	ko04310	19	comp5470_c1,comp5723_c0,comp1845_c1,comp3048_c0,comp5597_c0,comp7171_c1,comp5353_c0,comp1974_c0,comp6216_c0,comp9083_c0,comp6007_c0,comp9464_c0,comp8121_c0,comp6998_c0,comp4172_c0,comp1845_c0,comp5091_c0,comp8864_c0,comp5609_c0
Environmental Information Processing	Signal transduction	mTOR signaling pathway	ko04150	18	comp5982_c1,comp1231_c0,comp6648_c0,comp11794_c0,comp5597_c0,comp6787_c0,comp6253_c0,comp8409_c0,comp7027_c0,comp6521_c0,comp5571_c0,comp86765_c0,comp5550_c0,comp3074_c0,comp4502_c0,comp2185_c0,comp8554_c0,comp6533_c0
Environmental Information Processing	Signaling molecules and interaction	Cell adhesion molecules (CAMs)	ko04514	2	comp71057_c0,comp3504_c1
Environmental Information Processing	Signaling molecules and interaction	Neuroactive ligand-receptor interaction	ko04080	1	comp8639_c0
Genetic Information Processing	Folding, sorting and degradation	Proteasome	ko03050	33	comp6702_c0,comp1648_c0,comp8683_c0,comp2261_c0,comp8899_c0,comp9048_c0,comp4222_c0,comp1792_c0,comp10202_c0,comp1553_c0,comp9045_c0,comp8511_c0,comp2655_c0,comp8844_c0,comp9662_c0,comp3786_c0,comp6612_c0,comp5373_c0,comp8653_c0,comp1812_c0,comp2261_c1,comp4132_c0,comp8992_c0,comp1643_c0,comp8507_c0,comp9283_c0,comp5371_c1,comp3915_c0,comp2639_c0,comp9696_c0,comp8118_c0,comp6451_c0,comp9390_c0
Genetic Information Processing	Folding, sorting and degradation	Protein export	ko03060	12	comp7785_c0,comp11364_c0,comp5575_c0,comp7331_c0,comp5015_c0,comp6887_c0,comp1542_c0,comp8891_c0,comp9465_c0,comp2545_c0,comp3582_c0,comp4249_c0
Genetic Information Processing	Folding, sorting and degradation	Protein processing in endoplasmic reticulum	ko04141	58	comp3706_c0,comp5388_c0,comp3171_c0,comp4033_c0,comp9992_c0,comp5784_c0,comp5955_c0,comp9464_c0,comp1380_c0,comp1640_c0,comp6024_c0,comp1105_c0,comp8363_c0,comp7119_c0,comp6827_c0,comp7018_c1,comp5575_c0,comp7171_c1,comp5353_c0,comp7044_c0,comp7785_c0,comp7781_c0,comp8871_c0,comp7299_c0,comp2189_c0,comp3716_c0,comp6406_c0,comp8887_c0,comp7813_c0,comp5942_c0,comp6887_c0,comp5575_c1,comp7450_c0,com…
Genetic Information Processing	Folding, sorting and degradation	RNA degradation	ko03018	38	comp4445_c0,comp16122_c0,comp6409_c0,comp2145_c0,comp4914_c0,comp5807_c0,comp2286_c0,comp10859_c0,comp4462_c0,comp6283_c4,comp6243_c0,comp5049_c0,comp5052_c0,comp7721_c0,comp8300_c0,comp1999_c0,comp7114_c0,comp8467_c0,comp1461_c0,comp7065_c0,comp9982_c0,comp2294_c0,comp5007_c1,comp2295_c0,comp9548_c0,comp4732_c0,comp1036_c0,comp5451_c0,comp3996_c0,comp7656_c0,comp6785_c2,comp2568_c0,comp5913_c0,c…
Genetic Information Processing	Folding, sorting and degradation	SNARE interactions in vesicular transport	ko04130	7	comp2511_c0,comp3441_c0,comp7396_c0,comp1551_c0,comp1902_c0,comp2735_c0,comp9396_c0
Genetic Information Processing	Folding, sorting and degradation	Sulfur relay system	ko04122	7	comp6845_c0,comp8160_c0,comp3955_c0,comp3694_c0,comp10377_c0,comp7024_c0,comp8778_c0
Genetic Information Processing	Folding, sorting and degradation	Ubiquitin mediated proteolysis	ko04120	46	comp6180_c0,comp2015_c0,comp5570_c0,comp6498_c0,comp3475_c0,comp2354_c0,comp4004_c1,comp5688_c0,comp4005_c1,comp3705_c0,comp9473_c0,comp5700_c0,comp8654_c0,comp5941_c0,comp1763_c0,comp5284_c0,comp4554_c0,comp6605_c1,comp8826_c0,comp3469_c0,comp5353_c0,comp7171_c1,comp8421_c0,comp6950_c0,comp4333_c0,comp10424_c0,comp8040_c0,comp6881_c0,comp6757_c0,comp9464_c0,comp7407_c0,comp5124_c0,comp5784_c0,co…
Genetic Information Processing	Replication and repair	Base excision repair	ko03410	26	comp4864_c0,comp7985_c0,comp2006_c0,comp12266_c0,comp5531_c0,comp2792_c0,comp6503_c1,comp1627_c0,comp8000_c0,comp7380_c1,comp6503_c0,comp5540_c0,comp15884_c0,comp70665_c0,comp3792_c0,comp8397_c0,comp16308_c0,comp171323_c0,comp2302_c0,comp7499_c0,comp182_c0,comp32354_c0,comp37323_c0,comp15179_c0,comp8312_c0,comp3894_c0
Genetic Information Processing	Replication and repair	DNA replication	ko03030	34	comp8784_c0,comp4128_c0,comp171323_c0,comp70665_c0,comp1630_c0,comp11307_c0,comp6619_c0,comp7323_c0,comp9771_c0,comp5378_c0,comp1129_c0,comp5018_c0,comp9680_c0,comp5540_c0,comp1627_c0,comp5629_c0,comp3856_c0,comp2281_c0,comp4128_c1,comp8312_c0,comp15179_c0,comp37323_c0,comp182_c0,comp14502_c0,comp6367_c0,comp2013_c0,comp9674_c0,comp2006_c0,comp7985_c0,comp4694_c0,comp7380_c1,comp8000_c0,comp2792_…
Genetic Information Processing	Replication and repair	Fanconi anemia pathway	ko03460	21	comp2245_c1,comp5562_c0,comp1407_c0,comp15112_c0,comp11772_c0,comp71638_c0,comp5493_c1,comp1925_c0,comp5754_c0,comp9674_c0,comp12020_c0,comp828_c0,comp5256_c1,comp7180_c0,comp8284_c0,comp8705_c0,comp1630_c0,comp2845_c0,comp3712_c0,comp17688_c0,comp6979_c0
Genetic Information Processing	Replication and repair	Homologous recombination	ko03440	15	comp7292_c0,comp9674_c0,comp17688_c0,comp71638_c0,comp5540_c0,comp14873_c0,comp6459_c0,comp6985_c0,comp15179_c0,comp1630_c0,comp5562_c0,comp2245_c1,comp12323_c0,comp2792_c0,comp1407_c0
Genetic Information Processing	Replication and repair	Mismatch repair	ko03430	24	comp15179_c0,comp1630_c0,comp8312_c0,comp828_c0,comp5378_c0,comp3856_c0,comp3712_c0,comp5678_c0,comp8784_c0,comp3399_c0,comp6580_c0,comp2281_c0,comp1627_c0,comp5540_c0,comp1183_c0,comp2792_c0,comp15112_c0,comp5018_c0,comp9674_c0,comp7985_c0,comp6800_c0,comp8923_c0,comp7793_c0,comp1455_c0
Genetic Information Processing	Replication and repair	Non-homologous end-joining	ko03450	4	comp16308_c0,comp7380_c1,comp6459_c0,comp6985_c0
Genetic Information Processing	Replication and repair	Nucleotide excision repair	ko03420	39	comp5018_c0,comp11832_c0,comp6800_c0,comp4503_c0,comp1627_c0,comp5540_c0,comp7563_c0,comp171323_c0,comp6979_c0,comp8784_c0,comp70665_c0,comp6352_c0,comp6277_c0,comp1630_c0,comp5378_c0,comp9893_c0,comp6053_c0,comp9674_c0,comp9464_c0,comp7985_c0,comp2338_c0,comp2006_c0,comp2623_c0,comp23533_c0,comp7172_c0,comp8000_c0,comp2792_c0,comp1982_c0,comp3856_c0,comp5815_c0,comp2281_c0,comp37323_c0,comp8284_…
Genetic Information Processing	Transcription	Basal transcription factors	ko03022	22	comp7020_c0,comp8901_c0,comp6798_c0,comp9893_c0,comp1562_c0,comp6680_c0,comp5695_c0,comp2452_c0,comp1172_c0,comp6352_c0,comp4447_c0,comp7187_c1,comp11842_c0,comp2257_c0,comp2323_c0,comp5101_c0,comp11832_c0,comp6053_c0,comp3392_c0,comp7172_c0,comp4503_c0,comp2338_c0
Genetic Information Processing	Transcription	RNA polymerase	ko03020	21	comp3594_c0,comp4171_c0,comp2216_c0,comp1794_c0,comp3947_c0,comp6465_c0,comp5173_c0,comp15676_c0,comp6879_c0,comp5534_c0,comp3491_c0,comp7892_c0,comp10260_c0,comp7284_c0,comp3824_c0,comp9673_c0,comp8557_c0,comp7073_c1,comp9547_c0,comp5130_c0,comp9155_c0
Genetic Information Processing	Transcription	Spliceosome	ko03040	83	comp5565_c0,comp13456_c0,comp1617_c0,comp5330_c0,comp9449_c0,comp9003_c0,comp10972_c0,comp6298_c0,comp6952_c0,comp4885_c0,comp7811_c0,comp4352_c0,comp2295_c0,comp1802_c0,comp9146_c0,comp7078_c0,comp7113_c0,comp2236_c0,comp1485_c0,comp5062_c0,comp8300_c0,comp6545_c0,comp8467_c0,comp1938_c0,comp3355_c0,comp4933_c2,comp7260_c0,comp3518_c1,comp5477_c0,comp5961_c0,comp7531_c0,comp6035_c0,comp945_c0,co…
Genetic Information Processing	Translation	Aminoacyl-tRNA biosynthesis	ko00970	50	comp1262_c0,comp3826_c0,comp8597_c0,comp107860_c0,comp752_c0,comp6254_c0,comp5227_c0,comp3573_c0,comp10109_c0,comp6722_c0,comp15847_c0,comp933_c0,comp5055_c0,comp1451_c0,comp1760_c0,comp83826_c0,comp4606_c0,comp3950_c0,comp13628_c0,comp7070_c0,comp5339_c0,comp4314_c0,comp8734_c0,comp6411_c0,comp5505_c0,comp6894_c0,comp18555_c0,comp44379_c0,comp1143_c0,comp6194_c0,comp3883_c0,comp6965_c0,comp12512…
Genetic Information Processing	Translation	RNA transport	ko03013	52	comp1464_c0,comp7411_c1,comp3475_c0,comp1062_c0,comp4325_c0,comp6445_c1,comp1802_c0,comp9652_c0,comp2236_c0,comp8714_c0,comp4672_c0,comp7546_c0,comp7049_c1,comp6521_c0,comp1773_c0,comp7922_c0,comp9509_c0,comp7559_c0,comp16458_c0,comp7373_c0,comp2335_c0,comp1828_c0,comp7460_c0,comp2996_c0,comp2480_c0,comp3875_c0,comp8506_c0,comp1712_c0,comp7829_c0,comp2688_c0,comp8825_c0,comp8120_c0,comp3808_c0,co…
Genetic Information Processing	Translation	Ribosome	ko03010	91	comp4878_c0,comp7776_c0,comp7792_c0,comp12758_c0,comp2076_c0,comp7632_c0,comp2397_c0,comp4891_c0,comp7937_c0,comp2173_c0,comp1732_c0,comp7796_c0,comp2041_c0,comp173682_c0,comp1945_c0,comp7580_c0,comp7912_c0,comp130421_c0,comp7975_c0,comp3751_c0,comp9307_c0,comp4349_c0,comp4698_c0,comp6626_c0,comp2345_c0,comp7779_c0,comp8148_c0,comp7635_c0,comp131672_c0,comp6412_c0,comp7971_c0,comp5953_c0,comp7683…
Genetic Information Processing	Translation	Ribosome biogenesis in eukaryotes	ko03008	59	comp4808_c0,comp7329_c0,comp1986_c0,comp7823_c0,comp61062_c0,comp4294_c0,comp3945_c0,comp2232_c0,comp8761_c0,comp5857_c0,comp4435_c1,comp7161_c0,comp1808_c0,comp4037_c0,comp640_c0,comp8516_c0,comp6043_c1,comp2688_c0,comp10096_c0,comp1473_c0,comp6824_c0,comp6216_c0,comp58114_c0,comp1813_c0,comp7630_c0,comp61647_c0,comp72278_c0,comp1536_c0,comp9640_c0,comp7056_c0,comp6120_c0,comp1076_c0,comp9277_c0…
Genetic Information Processing	Translation	mRNA surveillance pathway	ko03015	37	comp2236_c0,comp1802_c0,comp4325_c0,comp9411_c0,comp1062_c0,comp8690_c0,comp6463_c0,comp6784_c0,comp1806_c0,comp10221_c0,comp8141_c0,comp7922_c0,comp1510_c0,comp5206_c0,comp5778_c0,comp3808_c0,comp11207_c0,comp1561_c0,comp9587_c0,comp5847_c0,comp1641_c0,comp6270_c0,comp20405_c0,comp9376_c0,comp3613_c0,comp3344_c0,comp1702_c0,comp2112_c0,comp5961_c0,comp5405_c1,comp8915_c0,comp7330_c0,comp7449_c0,…
Metabolism	Amino acid metabolism	Alanine, aspartate and glutamate metabolism	ko00250	37	comp8214_c0,comp5874_c1,comp289_c0,comp3785_c0,comp2188_c0,comp3085_c0,comp5381_c0,comp4319_c0,comp5874_c2,comp6001_c0,comp1495_c0,comp3165_c0,comp1376_c0,comp9241_c0,comp102017_c0,comp1807_c0,comp7567_c0,comp4258_c0,comp6288_c0,comp8278_c0,comp7277_c2,comp129228_c0,comp5113_c0,comp5244_c0,comp89432_c0,comp8117_c0,comp3235_c0,comp4895_c0,comp65273_c0,comp7849_c0,comp7562_c0,comp7348_c0,comp4131_c…
Metabolism	Amino acid metabolism	Arginine and proline metabolism	ko00330	42	comp8633_c0,comp3645_c0,comp7545_c0,comp2188_c0,comp5287_c0,comp715_c0,comp4490_c1,comp8577_c0,comp3671_c0,comp4754_c0,comp7567_c0,comp2187_c0,comp87495_c0,comp3471_c0,comp5503_c1,comp1495_c0,comp4323_c0,comp8200_c0,comp69954_c0,comp3902_c0,comp5644_c0,comp120811_c0,comp89432_c0,comp5779_c0,comp2535_c0,comp4863_c0,comp3709_c0,comp6823_c0,comp6740_c0,comp10597_c0,comp9237_c0,comp4064_c0,comp3973_c…
Metabolism	Amino acid metabolism	Cysteine and methionine metabolism	ko00270	36	comp4634_c0,comp6518_c0,comp14211_c0,comp7091_c1,comp5453_c0,comp1800_c0,comp6315_c0,comp4539_c0,comp9710_c0,comp5546_c0,comp175524_c0,comp41084_c0,comp7672_c0,comp4895_c0,comp3707_c0,comp7004_c0,comp4663_c0,comp10377_c0,comp4952_c0,comp8633_c0,comp4643_c0,comp8119_c0,comp2448_c0,comp5867_c0,comp10237_c0,comp9467_c0,comp8577_c0,comp1743_c0,comp10005_c0,comp7091_c0,comp4602_c0,comp1495_c0,comp2711…
Metabolism	Amino acid metabolism	Glycine, serine and threonine metabolism	ko00260	50	comp5874_c3,comp12298_c0,comp4634_c0,comp85238_c0,comp5432_c0,comp8664_c0,comp1440_c0,comp7091_c1,comp14025_c0,comp104657_c0,comp1800_c0,comp1632_c0,comp10828_c0,comp19383_c0,comp6417_c0,comp5874_c0,comp9710_c0,comp5147_c0,comp175524_c0,comp4751_c0,comp3532_c0,comp3628_c0,comp5286_c0,comp1690_c0,comp3873_c0,comp4663_c0,comp21466_c0,comp5002_c0,comp2740_c0,comp2463_c0,comp8247_c0,comp3674_c0,comp4…
Metabolism	Amino acid metabolism	Histidine metabolism	ko00340	19	comp4854_c0,comp6082_c0,comp5503_c1,comp8062_c0,comp1866_c0,comp9385_c0,comp13663_c0,comp10445_c0,comp87495_c0,comp2024_c0,comp5767_c0,comp2544_c0,comp3645_c0,comp8200_c0,comp7545_c0,comp5981_c0,comp5869_c0,comp715_c0,comp10047_c0
Metabolism	Amino acid metabolism	Lysine biosynthesis	ko00300	14	comp4367_c0,comp7334_c0,comp61031_c0,comp2318_c0,comp20973_c0,comp5867_c0,comp5546_c0,comp175524_c0,comp4634_c0,comp6747_c0,comp9710_c0,comp1260_c0,comp7408_c0,comp8613_c0
Metabolism	Amino acid metabolism	Lysine degradation	ko00310	26	comp5244_c0,comp7155_c0,comp7545_c0,comp3645_c0,comp5447_c0,comp8214_c0,comp6899_c0,comp289_c0,comp8293_c0,comp715_c0,comp925_c0,comp9492_c0,comp6921_c0,comp6692_c0,comp6747_c0,comp9943_c0,comp2965_c0,comp65273_c0,comp15744_c0,comp5503_c1,comp87495_c0,comp4367_c0,comp3513_c0,comp7334_c0,comp7880_c0,comp2242_c0
Metabolism	Amino acid metabolism	Phenylalanine metabolism	ko00360	27	comp6921_c0,comp19383_c0,comp16062_c0,comp6776_c0,comp4854_c0,comp5546_c0,comp7986_c0,comp5270_c0,comp1495_c0,comp4699_c0,comp10719_c0,comp4895_c0,comp9385_c0,comp5443_c0,comp3628_c0,comp78781_c0,comp8019_c0,comp4631_c0,comp2740_c0,comp7794_c0,comp69954_c0,comp5869_c0,comp3637_c0,comp6733_c0,comp1440_c0,comp10188_c0,comp44224_c0
Metabolism	Amino acid metabolism	Phenylalanine, tyrosine and tryptophan biosynthesis	ko00400	18	comp4756_c1,comp1997_c0,comp9066_c0,comp8830_c0,comp5546_c0,comp8066_c0,comp1495_c0,comp4895_c0,comp8065_c0,comp9385_c0,comp1607_c0,comp2319_c0,comp7724_c0,comp6539_c0,comp9812_c0,comp1860_c0,comp7870_c0,comp8664_c0
Metabolism	Amino acid metabolism	Tryptophan metabolism	ko00380	27	comp715_c0,comp2982_c1,comp51388_c0,comp19613_c0,comp7794_c0,comp69954_c0,comp3645_c0,comp7545_c0,comp2430_c0,comp82923_c0,comp7880_c0,comp6154_c0,comp30569_c0,comp8019_c0,comp87495_c0,comp3513_c0,comp5503_c1,comp5396_c0,comp102218_c0,comp2965_c0,comp9943_c0,comp5546_c0,comp29656_c0,comp6921_c0,comp6197_c0,comp12732_c0,comp9492_c0
Metabolism	Amino acid metabolism	Tyrosine metabolism	ko00350	38	comp19049_c0,comp5546_c0,comp19383_c0,comp10552_c0,comp3628_c0,comp10719_c0,comp1866_c0,comp65273_c0,comp3333_c0,comp4895_c0,comp6018_c0,comp2502_c0,comp8894_c0,comp2544_c0,comp5244_c0,comp4056_c0,comp5767_c0,comp4016_c0,comp4058_c0,comp1440_c0,comp5869_c0,comp4854_c0,comp1435_c0,comp13663_c0,comp9385_c0,comp8100_c0,comp1495_c0,comp7123_c0,comp5270_c0,comp9341_c0,comp6434_c0,comp2740_c0,comp894_c…
Metabolism	Amino acid metabolism	Valine, leucine and isoleucine biosynthesis	ko00290	16	comp6274_c2,comp6274_c1,comp9862_c0,comp5978_c0,comp2417_c1,comp1614_c0,comp6490_c0,comp6274_c0,comp6607_c0,comp7316_c0,comp5186_c0,comp2178_c0,comp9515_c0,comp8620_c0,comp19974_c0,comp5379_c0
Metabolism	Amino acid metabolism	Valine, leucine and isoleucine degradation	ko00280	39	comp1614_c0,comp5635_c0,comp2465_c0,comp3513_c0,comp1833_c0,comp2054_c0,comp2379_c0,comp2965_c0,comp7277_c2,comp8620_c0,comp10571_c0,comp1174_c0,comp8678_c0,comp4159_c0,comp4244_c0,comp8435_c0,comp11469_c0,comp3165_c0,comp1376_c0,comp5874_c2,comp6001_c0,comp5503_c1,comp6490_c0,comp87495_c0,comp9492_c0,comp6921_c0,comp2710_c0,comp3822_c0,comp4595_c0,comp5874_c1,comp4574_c0,comp10111_c0,comp6408_c0…
Metabolism	Biosynthesis of other secondary metabolites	Aflatoxin biosynthesis	ko00254	1	comp7228_c0
Metabolism	Biosynthesis of other secondary metabolites	Betalain biosynthesis	ko00965	2	comp894_c0,comp6446_c0
Metabolism	Biosynthesis of other secondary metabolites	Butirosin and neomycin biosynthesis	ko00524	3	comp4570_c0,comp3315_c1,comp6502_c0
Metabolism	Biosynthesis of other secondary metabolites	Caffeine metabolism	ko00232	2	comp7179_c0,comp4229_c0
Metabolism	Biosynthesis of other secondary metabolites	Flavone and flavonol biosynthesis	ko00944	1	comp5787_c0
Metabolism	Biosynthesis of other secondary metabolites	Flavonoid biosynthesis	ko00941	2	comp3740_c0,comp5787_c0
Metabolism	Biosynthesis of other secondary metabolites	Isoquinoline alkaloid biosynthesis	ko00950	11	comp19383_c0,comp2740_c0,comp5546_c0,comp5270_c0,comp1495_c0,comp10188_c0,comp1440_c0,comp4895_c0,comp44224_c0,comp2896_c0,comp3628_c0
Metabolism	Biosynthesis of other secondary metabolites	Novobiocin biosynthesis	ko00401	2	comp5546_c0,comp9385_c0
Metabolism	Biosynthesis of other secondary metabolites	Phenylpropanoid biosynthesis	ko00940	17	comp17682_c0,comp18561_c0,comp6776_c0,comp5947_c0,comp8019_c0,comp34882_c0,comp78781_c0,comp5443_c0,comp27945_c0,comp91857_c0,comp7986_c0,comp28765_c0,comp7794_c0,comp12_c1,comp4631_c0,comp8365_c0,comp6895_c0
Metabolism	Biosynthesis of other secondary metabolites	Stilbenoid, diarylheptanoid and gingerol biosynthesis	ko00945	5	comp83961_c0,comp88879_c0,comp11720_c0,comp6002_c0,comp3770_c0
Metabolism	Biosynthesis of other secondary metabolites	Streptomycin biosynthesis	ko00521	6	comp4570_c0,comp3315_c1,comp6502_c0,comp1709_c0,comp2023_c0,comp1720_c0
Metabolism	Biosynthesis of other secondary metabolites	Tropane, piperidine and pyridine alkaloid biosynthesis	ko00960	15	comp44224_c0,comp9385_c0,comp13550_c0,comp3628_c0,comp89992_c0,comp5270_c0,comp1495_c0,comp1440_c0,comp4895_c0,comp10188_c0,comp5546_c0,comp70911_c0,comp19383_c0,comp2740_c0,comp7376_c0
Metabolism	Carbohydrate metabolism	Amino sugar and nucleotide sugar metabolism	ko00520	43	comp1453_c0,comp6052_c0,comp7388_c0,comp5117_c0,comp1709_c0,comp3455_c0,comp5985_c0,comp8117_c0,comp5866_c0,comp8304_c0,comp6345_c2,comp1801_c0,comp71403_c0,comp4570_c0,comp9117_c0,comp1810_c1,comp2830_c0,comp3159_c0,comp1758_c0,comp8602_c0,comp1657_c0,comp6502_c0,comp8810_c0,comp7280_c0,comp6396_c0,comp144_c1,comp1914_c0,comp85026_c0,comp1142_c0,comp13649_c0,comp3644_c1,comp5557_c0,comp8305_c0,c…
Metabolism	Carbohydrate metabolism	Ascorbate and aldarate metabolism	ko00053	12	comp2830_c0,comp3645_c0,comp7545_c0,comp85026_c0,comp62413_c0,comp4264_c0,comp2181_c0,comp715_c0,comp87495_c0,comp64432_c0,comp5503_c1,comp5456_c0
Metabolism	Carbohydrate metabolism	Butanoate metabolism	ko00650	31	comp3513_c0,comp3214_c0,comp84886_c0,comp5874_c2,comp6001_c0,comp1376_c0,comp65273_c0,comp3165_c0,comp9862_c0,comp102043_c0,comp3822_c0,comp2965_c0,comp9492_c0,comp9843_c0,comp6921_c0,comp289_c0,comp5379_c0,comp13363_c0,comp8678_c0,comp7277_c2,comp19974_c0,comp8214_c0,comp3637_c0,comp5874_c1,comp8435_c0,comp4119_c0,comp13508_c0,comp6922_c0,comp5244_c0,comp5740_c0,comp3085_c0
Metabolism	Carbohydrate metabolism	C5-Branched dibasic acid metabolism	ko00660	3	comp19974_c0,comp5379_c0,comp9862_c0
Metabolism	Carbohydrate metabolism	Citrate cycle (TCA cycle)	ko00020	29	comp7556_c0,comp6315_c0,comp4539_c0,comp3892_c0,comp1931_c0,comp8342_c0,comp7880_c0,comp2324_c0,comp3409_c0,comp8900_c0,comp3373_c0,comp6884_c0,comp8108_c0,comp8247_c0,comp6864_c0,comp2576_c0,comp1687_c0,comp9865_c0,comp5359_c0,comp7090_c0,comp10255_c0,comp1855_c0,comp1682_c0,comp7619_c0,comp6900_c0,comp2052_c0,comp2343_c0,comp5056_c0,comp8293_c0
Metabolism	Carbohydrate metabolism	Fructose and mannose metabolism	ko00051	23	comp9484_c0,comp102043_c0,comp6519_c0,comp3315_c1,comp5607_c0,comp1821_c0,comp4570_c0,comp4460_c0,comp9151_c0,comp84886_c0,comp7369_c0,comp7741_c0,comp54008_c0,comp13508_c0,comp6098_c0,comp8810_c0,comp6502_c0,comp55066_c0,comp2378_c0,comp55187_c0,comp7547_c0,comp20928_c0,comp2409_c0
Metabolism	Carbohydrate metabolism	Galactose metabolism	ko00052	19	comp6431_c0,comp1914_c0,comp41196_c0,comp6328_c0,comp7127_c0,comp6502_c0,comp1709_c0,comp1657_c0,comp3965_c0,comp9444_c0,comp6519_c0,comp2272_c0,comp3315_c1,comp10708_c0,comp10599_c0,comp7204_c0,comp8093_c0,comp4570_c0,comp5028_c0
Metabolism	Carbohydrate metabolism	Glycolysis / Gluconeogenesis	ko00010	45	comp5869_c0,comp5500_c0,comp6842_c1,comp2378_c0,comp1709_c0,comp3373_c0,comp8894_c0,comp7511_c0,comp7741_c0,comp3333_c0,comp6345_c2,comp22588_c0,comp2324_c0,comp4570_c0,comp7919_c0,comp1688_c0,comp8342_c0,comp4656_c0,comp2067_c0,comp715_c0,comp5056_c0,comp2343_c0,comp10005_c0,comp7721_c0,comp6502_c0,comp2463_c0,comp5002_c0,comp7545_c0,comp3645_c0,comp8247_c0,comp9341_c0,comp6431_c0,comp5503_c1,co…
Metabolism	Carbohydrate metabolism	Glyoxylate and dicarboxylate metabolism	ko00630	36	comp7619_c0,comp2052_c0,comp10255_c0,comp7090_c0,comp4676_c0,comp14025_c0,comp5148_c0,comp82923_c0,comp7674_c0,comp3532_c0,comp2610_c0,comp5833_c0,comp7348_c0,comp6315_c0,comp54701_c0,comp9843_c0,comp6197_c0,comp4539_c0,comp7185_c0,comp5293_c0,comp2965_c0,comp9853_c0,comp6664_c1,comp5492_c0,comp1372_c0,comp4223_c0,comp1083_c0,comp7193_c0,comp9492_c0,comp7567_c0,comp29656_c0,comp5436_c0,comp6885_c…
Metabolism	Carbohydrate metabolism	Inositol phosphate metabolism	ko00562	27	comp4405_c0,comp73084_c0,comp7741_c0,comp7092_c0,comp3236_c0,comp4008_c0,comp5407_c0,comp991_c0,comp3609_c0,comp3158_c0,comp5096_c0,comp1720_c0,comp4405_c1,comp7099_c2,comp7040_c0,comp6814_c0,comp5456_c0,comp4638_c0,comp4574_c0,comp7071_c0,comp247_c0,comp5571_c0,comp4264_c0,comp5581_c0,comp7100_c0,comp7242_c0,comp8886_c0
Metabolism	Carbohydrate metabolism	Pentose and glucuronate interconversions	ko00040	15	comp1654_c0,comp5457_c0,comp7545_c0,comp3645_c0,comp2830_c0,comp5467_c0,comp1914_c0,comp85026_c0,comp5503_c1,comp3542_c0,comp2776_c0,comp715_c0,comp17802_c0,comp64432_c0,comp87495_c0
Metabolism	Carbohydrate metabolism	Pentose phosphate pathway	ko00030	20	comp39960_c0,comp5358_c0,comp7822_c0,comp2378_c0,comp5467_c0,comp1709_c0,comp5352_c0,comp6345_c2,comp27580_c0,comp6828_c0,comp5289_c0,comp7713_c0,comp3650_c0,comp5138_c1,comp1727_c0,comp2496_c0,comp2758_c0,comp6144_c1,comp6519_c0,comp1821_c0
Metabolism	Carbohydrate metabolism	Propanoate metabolism	ko00640	30	comp6884_c0,comp1506_c0,comp8108_c0,comp9865_c0,comp1523_c0,comp3645_c0,comp7545_c0,comp7277_c2,comp10571_c0,comp4574_c0,comp5874_c1,comp5663_c0,comp10005_c0,comp715_c0,comp9492_c0,comp7556_c0,comp6921_c0,comp7919_c0,comp4595_c0,comp2965_c0,comp57081_c0,comp5874_c2,comp6001_c0,comp1376_c0,comp3165_c0,comp2465_c0,comp5503_c1,comp3513_c0,comp87495_c0,comp7228_c0
Metabolism	Carbohydrate metabolism	Pyruvate metabolism	ko00620	36	comp87495_c0,comp7228_c0,comp28464_c0,comp57081_c0,comp7438_c0,comp5503_c1,comp9492_c0,comp6179_c0,comp10005_c0,comp715_c0,comp2343_c0,comp5056_c0,comp8247_c0,comp3645_c0,comp7545_c0,comp6312_c0,comp7226_c0,comp5492_c0,comp1260_c0,comp2324_c0,comp34502_c0,comp8342_c0,comp2965_c0,comp6315_c0,comp4539_c0,comp7185_c0,comp7332_c0,comp7919_c0,comp61031_c0,comp5500_c0,comp6947_c1,comp2178_c0,comp7408_c…
Metabolism	Carbohydrate metabolism	Starch and sucrose metabolism	ko00500	40	comp6328_c0,comp34522_c0,comp85026_c0,comp1914_c0,comp6502_c0,comp5475_c1,comp5415_c0,comp141_c0,comp64432_c0,comp34882_c0,comp136963_c0,comp91857_c0,comp8595_c0,comp17682_c0,comp3315_c1,comp4866_c0,comp8358_c0,comp22648_c0,comp7204_c0,comp156883_c0,comp3965_c0,comp32947_c0,comp5183_c0,comp4187_c0,comp103644_c0,comp3935_c0,comp28765_c0,comp1709_c0,comp12_c1,comp6345_c2,comp4570_c0,comp91591_c0,co…
Metabolism	Energy metabolism	Carbon fixation in photosynthetic organisms	ko00710	16	comp6315_c0,comp4539_c0,comp1821_c0,comp1688_c0,comp4895_c0,comp3650_c0,comp1495_c0,comp7741_c0,comp2324_c0,comp3785_c0,comp5352_c0,comp6048_c1,comp5467_c0,comp7511_c0,comp6947_c1,comp2378_c0
Metabolism	Energy metabolism	Carbon fixation pathways in prokaryotes	ko00720	12	comp1682_c0,comp57081_c0,comp7619_c0,comp6900_c0,comp4458_c0,comp2965_c0,comp3892_c0,comp2576_c0,comp1931_c0,comp7919_c0,comp6014_c0,comp9492_c0
Metabolism	Energy metabolism	Methane metabolism	ko00680	21	comp5432_c0,comp14025_c0,comp8164_c0,comp2378_c0,comp7721_c0,comp5002_c0,comp2463_c0,comp4223_c0,comp1736_c0,comp4751_c0,comp57081_c0,comp3532_c0,comp8100_c0,comp3073_c0,comp9002_c0,comp1821_c0,comp10828_c0,comp7919_c0,comp8278_c0,comp5436_c0,comp6519_c0
Metabolism	Energy metabolism	Nitrogen metabolism	ko00910	11	comp5040_c0,comp4934_c1,comp3235_c0,comp7567_c0,comp54701_c0,comp2188_c0,comp8244_c0,comp131952_c0,comp7348_c0,comp7562_c0,comp8400_c0
Metabolism	Energy metabolism	Oxidative phosphorylation	ko00190	61	comp3463_c0,comp5236_c0,comp4988_c0,comp8348_c0,comp1848_c0,comp7767_c0,comp5348_c0,comp101332_c0,comp7738_c0,comp966_c0,comp1766_c0,comp6768_c0,comp4690_c0,comp1854_c0,comp4084_c0,comp7518_c0,comp9297_c0,comp5084_c0,comp8532_c0,comp5359_c0,comp7038_c0,comp3435_c0,comp4645_c0,comp8416_c0,comp7751_c0,comp3089_c0,comp8124_c0,comp1507_c0,comp8156_c0,comp1679_c0,comp1527_c0,comp8900_c0,comp7769_c0,co…
Metabolism	Energy metabolism	Sulfur metabolism	ko00920	15	comp6257_c0,comp6523_c0,comp9467_c0,comp3236_c0,comp8514_c0,comp8970_c0,comp5905_c0,comp6518_c0,comp41084_c0,comp8119_c0,comp6139_c0,comp10377_c0,comp56263_c0,comp8015_c0,comp9284_c0
Metabolism	Glycan biosynthesis and metabolism	Glycosaminoglycan degradation	ko00531	12	comp8304_c0,comp12418_c0,comp8305_c0,comp40539_c0,comp108545_c0,comp146297_c0,comp5491_c0,comp28069_c0,comp8306_c0,comp41196_c0,comp1578_c0,comp1142_c0
Metabolism	Glycan biosynthesis and metabolism	Glycosphingolipid biosynthesis - ganglio series	ko00604	7	comp8304_c0,comp5491_c0,comp8305_c0,comp8306_c0,comp2726_c0,comp41196_c0,comp1142_c0
Metabolism	Glycan biosynthesis and metabolism	Glycosphingolipid biosynthesis - globo series	ko00603	6	comp1142_c0,comp7127_c0,comp8306_c0,comp8305_c0,comp5491_c0,comp8304_c0
Metabolism	Glycan biosynthesis and metabolism	Glycosylphosphatidylinositol(GPI)-anchor biosynthesis	ko00563	16	comp832_c0,comp9059_c0,comp6618_c0,comp10512_c0,comp5916_c0,comp1958_c0,comp22537_c0,comp14066_c0,comp4339_c0,comp8356_c0,comp11926_c0,comp6443_c0,comp7294_c0,comp1714_c0,comp2513_c0,comp15363_c0
Metabolism	Glycan biosynthesis and metabolism	N-Glycan biosynthesis	ko00510	22	comp1714_c0,comp4068_c0,comp10275_c0,comp5955_c0,comp6333_c0,comp6024_c0,comp3735_c0,comp13966_c0,comp8226_c0,comp7514_c0,comp2195_c0,comp1168_c0,comp3804_c0,comp11117_c0,comp6564_c0,comp7989_c0,comp7387_c0,comp5854_c0,comp2184_c0,comp9976_c0,comp7182_c0,comp5942_c0
Metabolism	Glycan biosynthesis and metabolism	Other glycan degradation	ko00511	11	comp8304_c0,comp8305_c0,comp2947_c0,comp7314_c0,comp8093_c0,comp41465_c0,comp5491_c0,comp36976_c0,comp8306_c0,comp41196_c0,comp1142_c0
Metabolism	Glycan biosynthesis and metabolism	Other types of O-glycan biosynthesis	ko00514	5	comp5560_c0,comp3866_c0,comp1460_c0,comp5455_c0,comp6423_c0
Metabolism	Glycan biosynthesis and metabolism	Various types of N-glycan biosynthesis	ko00513	18	comp6333_c0,comp10275_c0,comp4068_c0,comp4781_c0,comp4947_c0,comp2195_c0,comp3735_c0,comp6024_c0,comp2113_c1,comp5854_c0,comp7989_c0,comp11117_c0,comp6766_c0,comp3804_c0,comp1497_c0,comp62050_c0,comp9976_c0,comp2184_c0
Metabolism	Lipid metabolism	Arachidonic acid metabolism	ko00590	9	comp48515_c0,comp6520_c0,comp2850_c0,comp5618_c0,comp4537_c0,comp2412_c0,comp32662_c0,comp3447_c0,comp6159_c0
Metabolism	Lipid metabolism	Biosynthesis of unsaturated fatty acids	ko01040	17	comp4736_c0,comp14323_c0,comp2710_c0,comp4213_c0,comp10385_c0,comp5655_c0,comp4670_c0,comp6672_c1,comp4999_c0,comp1389_c0,comp6408_c0,comp6393_c0,comp8225_c0,comp5798_c0,comp3199_c0,comp26326_c0,comp8257_c0
Metabolism	Lipid metabolism	Cutin, suberine and wax biosynthesis	ko00073	1	comp6575_c0
Metabolism	Lipid metabolism	Ether lipid metabolism	ko00565	14	comp6558_c0,comp5529_c0,comp7274_c0,comp73084_c0,comp5618_c0,comp6140_c0,comp4405_c0,comp20068_c0,comp4405_c1,comp7126_c0,comp7276_c0,comp10556_c0,comp3609_c0,comp247_c0
Metabolism	Lipid metabolism	Fatty acid biosynthesis	ko00061	13	comp4213_c0,comp7228_c0,comp8225_c0,comp17179_c0,comp26326_c0,comp5798_c0,comp14323_c0,comp4736_c0,comp2133_c0,comp3229_c0,comp137_c1,comp8078_c0,comp16139_c0
Metabolism	Lipid metabolism	Fatty acid degradation	ko00071	27	comp1435_c0,comp6921_c0,comp2710_c0,comp64021_c0,comp9492_c0,comp9943_c0,comp2965_c0,comp4595_c0,comp2465_c0,comp5503_c1,comp3333_c0,comp8100_c0,comp6154_c0,comp3513_c0,comp87495_c0,comp30569_c0,comp4244_c0,comp3645_c0,comp8894_c0,comp7545_c0,comp2748_c0,comp9341_c0,comp6136_c0,comp84407_c0,comp1389_c0,comp715_c0,comp6408_c0
Metabolism	Lipid metabolism	Fatty acid elongation	ko00062	7	comp4246_c0,comp10385_c0,comp3513_c0,comp1541_c0,comp4999_c0,comp5655_c0,comp3199_c0
Metabolism	Lipid metabolism	Glycerolipid metabolism	ko00561	25	comp715_c0,comp8813_c0,comp6140_c0,comp6842_c1,comp1570_c0,comp6859_c0,comp1736_c0,comp3645_c0,comp7545_c0,comp7127_c0,comp11686_c0,comp22588_c0,comp9002_c0,comp6882_c0,comp87495_c0,comp5618_c0,comp1083_c0,comp5503_c1,comp4240_c0,comp71139_c0,comp4656_c0,comp2410_c0,comp5862_c0,comp7775_c0,comp7393_c1
Metabolism	Lipid metabolism	Glycerophospholipid metabolism	ko00564	35	comp944_c0,comp4770_c0,comp6379_c0,comp5529_c0,comp7360_c0,comp4405_c0,comp5618_c0,comp2043_c0,comp4405_c1,comp6283_c0,comp7393_c1,comp5344_c0,comp10556_c0,comp6558_c0,comp8813_c0,comp6140_c0,comp1881_c0,comp8886_c0,comp7126_c0,comp247_c0,comp7276_c0,comp1690_c0,comp5611_c0,comp6872_c0,comp73084_c0,comp4237_c0,comp5952_c0,comp7159_c0,comp3609_c0,comp6969_c0,comp3014_c0,comp7220_c0,comp1570_c0,com…
Metabolism	Lipid metabolism	Linoleic acid metabolism	ko00591	5	comp7031_c0,comp102043_c0,comp13508_c0,comp84886_c0,comp5618_c0
Metabolism	Lipid metabolism	Primary bile acid biosynthesis	ko00120	5	comp56509_c0,comp1279_c0,comp8955_c0,comp1920_c0,comp28929_c0
Metabolism	Lipid metabolism	Sphingolipid metabolism	ko00600	14	comp11770_c0,comp5843_c0,comp41196_c0,comp11769_c0,comp2128_c0,comp7127_c0,comp5345_c0,comp1602_c0,comp2248_c0,comp10830_c0,comp3730_c0,comp8811_c0,comp3918_c0,comp9733_c0
Metabolism	Lipid metabolism	Steroid biosynthesis	ko00100	27	comp2027_c0,comp5618_c0,comp105920_c0,comp10354_c0,comp18671_c0,comp31397_c0,comp9177_c0,comp3523_c0,comp4483_c0,comp9817_c0,comp9386_c0,comp3701_c0,comp34720_c0,comp5968_c0,comp863_c0,comp2238_c0,comp102123_c0,comp6588_c0,comp1646_c0,comp9016_c0,comp30643_c0,comp40979_c0,comp4861_c0,comp2987_c0,comp3004_c0,comp1584_c1,comp2027_c1
Metabolism	Lipid metabolism	Steroid hormone biosynthesis	ko00140	5	comp17181_c0,comp894_c0,comp1188_c0,comp10385_c0,comp7031_c0
Metabolism	Lipid metabolism	Synthesis and degradation of ketone bodies	ko00072	6	comp9492_c0,comp5740_c0,comp3822_c0,comp8435_c0,comp2965_c0,comp8678_c0
Metabolism	Lipid metabolism	alpha-Linolenic acid metabolism	ko00592	8	comp129207_c0,comp2710_c0,comp104423_c0,comp29238_c0,comp5618_c0,comp5310_c0,comp1389_c0,comp6408_c0
Metabolism	Metabolism of cofactors and vitamins	Biotin metabolism	ko00780	10	comp8225_c0,comp4213_c0,comp5798_c0,comp26326_c0,comp6538_c0,comp4736_c0,comp6841_c0,comp14323_c0,comp16139_c0,comp3944_c0
Metabolism	Metabolism of cofactors and vitamins	Folate biosynthesis	ko00790	11	comp1670_c0,comp7421_c0,comp1075_c0,comp5805_c0,comp7138_c0,comp14227_c0,comp2164_c0,comp8160_c0,comp7024_c0,comp6590_c0,comp8565_c0
Metabolism	Metabolism of cofactors and vitamins	Lipoic acid metabolism	ko00785	2	comp13522_c0,comp6074_c0
Metabolism	Metabolism of cofactors and vitamins	Nicotinate and nicotinamide metabolism	ko00760	18	comp8729_c0,comp6981_c0,comp1575_c0,comp5299_c0,comp10189_c0,comp7150_c1,comp4187_c0,comp7194_c1,comp2939_c0,comp9642_c0,comp12622_c0,comp16650_c0,comp7345_c0,comp6109_c0,comp5367_c0,comp5196_c0,comp5246_c0,comp9122_c0
Metabolism	Metabolism of cofactors and vitamins	One carbon pool by folate	ko00670	13	comp5197_c0,comp4223_c0,comp1075_c0,comp4458_c0,comp6014_c0,comp5874_c0,comp5874_c3,comp2182_c0,comp5668_c0,comp4676_c0,comp2164_c0,comp5759_c0,comp3532_c0
Metabolism	Metabolism of cofactors and vitamins	Pantothenate and CoA biosynthesis	ko00770	19	comp5186_c0,comp9515_c0,comp5769_c0,comp4187_c0,comp8620_c0,comp2442_c0,comp7314_c2,comp19974_c0,comp2995_c0,comp5379_c0,comp6274_c2,comp6274_c1,comp1116_c0,comp5978_c0,comp9862_c0,comp1540_c0,comp1614_c0,comp6490_c0,comp6274_c0
Metabolism	Metabolism of cofactors and vitamins	Porphyrin and chlorophyll metabolism	ko00860	20	comp2644_c0,comp966_c0,comp2090_c0,comp1117_c0,comp752_c0,comp9703_c0,comp9726_c0,comp1856_c0,comp1493_c0,comp15847_c0,comp8416_c0,comp606_c0,comp4042_c0,comp3680_c0,comp1325_c0,comp5339_c0,comp2930_c0,comp4207_c0,comp3674_c0,comp5026_c0
Metabolism	Metabolism of cofactors and vitamins	Retinol metabolism	ko00830	14	comp919_c0,comp1435_c0,comp8894_c0,comp8209_c0,comp9341_c0,comp5503_c0,comp6859_c0,comp7031_c0,comp2588_c0,comp3333_c0,comp8100_c0,comp43689_c0,comp6427_c1,comp3297_c1
Metabolism	Metabolism of cofactors and vitamins	Riboflavin metabolism	ko00740	11	comp6206_c0,comp10510_c0,comp15528_c0,comp6144_c0,comp7296_c1,comp5349_c0,comp9657_c0,comp4187_c0,comp3960_c0,comp3827_c0,comp4731_c0
Metabolism	Metabolism of cofactors and vitamins	Thiamine metabolism	ko00730	3	comp7397_c0,comp3694_c0,comp7010_c0
Metabolism	Metabolism of cofactors and vitamins	Ubiquinone and other terpenoid-quinone biosynthesis	ko00130	10	comp7628_c0,comp5546_c0,comp1707_c0,comp4898_c2,comp4631_c0,comp6776_c0,comp5443_c0,comp9325_c0,comp2334_c0,comp10719_c0
Metabolism	Metabolism of cofactors and vitamins	Vitamin B6 metabolism	ko00750	7	comp8472_c0,comp2456_c0,comp10828_c0,comp2415_c0,comp838_c0,comp7199_c1,comp5800_c0
Metabolism	Metabolism of other amino acids	Cyanoamino acid metabolism	ko00460	16	comp28765_c0,comp4223_c0,comp6159_c0,comp12_c1,comp6520_c0,comp18561_c0,comp17682_c0,comp5947_c0,comp3447_c0,comp32662_c0,comp34882_c0,comp2850_c0,comp27945_c0,comp3532_c0,comp102017_c0,comp91857_c0
Metabolism	Metabolism of other amino acids	D-Glutamine and D-glutamate metabolism	ko00471	1	comp29869_c0
Metabolism	Metabolism of other amino acids	Glutathione metabolism	ko00480	19	comp7243_c0,comp3367_c0,comp6900_c0,comp7822_c0,comp6520_c0,comp3766_c0,comp6159_c0,comp6032_c0,comp8633_c0,comp5289_c0,comp2850_c0,comp6729_c0,comp32662_c0,comp6786_c0,comp3447_c0,comp3781_c0,comp10378_c0,comp9148_c0,comp4211_c0
Metabolism	Metabolism of other amino acids	Phosphonate and phosphinate metabolism	ko00440	8	comp3327_c0,comp37169_c0,comp5529_c0,comp16342_c0,comp6872_c0,comp2043_c0,comp6499_c0,comp10556_c0
Metabolism	Metabolism of other amino acids	Selenocompound metabolism	ko00450	11	comp5905_c0,comp7091_c0,comp41084_c0,comp8119_c0,comp9467_c0,comp5255_c0,comp1743_c0,comp7248_c0,comp2448_c0,comp14844_c0,comp7091_c1
Metabolism	Metabolism of other amino acids	Taurine and hypotaurine metabolism	ko00430	11	comp19215_c0,comp32662_c0,comp3085_c0,comp3447_c0,comp6159_c0,comp2188_c0,comp4599_c1,comp6520_c0,comp2850_c0,comp7004_c0,comp57081_c0
Metabolism	Metabolism of other amino acids	beta-Alanine metabolism	ko00410	31	comp8200_c0,comp3645_c0,comp7545_c0,comp8633_c0,comp3085_c0,comp2740_c0,comp44224_c0,comp4863_c0,comp715_c0,comp7314_c2,comp5874_c1,comp4574_c0,comp10571_c0,comp5869_c0,comp1440_c0,comp10188_c0,comp7277_c2,comp4854_c0,comp4595_c0,comp6921_c0,comp19383_c0,comp3628_c0,comp3513_c0,comp87495_c0,comp5503_c1,comp2465_c0,comp5270_c0,comp3165_c0,comp1376_c0,comp6001_c0,comp5874_c2
Metabolism	Metabolism of terpenoids and polyketides	Biosynthesis of ansamycins	ko01051	1	comp5352_c0
Metabolism	Metabolism of terpenoids and polyketides	Biosynthesis of vancomycin group antibiotics	ko01055	1	comp2023_c0
Metabolism	Metabolism of terpenoids and polyketides	Carotenoid biosynthesis	ko00906	3	comp7086_c0,comp25538_c0,comp3148_c0
Metabolism	Metabolism of terpenoids and polyketides	Geraniol degradation	ko00281	2	comp6921_c0,comp5740_c0
Metabolism	Metabolism of terpenoids and polyketides	Insect hormone biosynthesis	ko00981	1	comp33290_c0
Metabolism	Metabolism of terpenoids and polyketides	Limonene and pinene degradation	ko00903	12	comp11720_c0,comp3770_c0,comp5503_c1,comp87495_c0,comp88879_c0,comp715_c0,comp6002_c0,comp6921_c0,comp2024_c0,comp83961_c0,comp7545_c0,comp3645_c0
Metabolism	Metabolism of terpenoids and polyketides	Nonribosomal peptide structures	ko01054	2	comp83238_c0,comp64810_c0
Metabolism	Metabolism of terpenoids and polyketides	Polyketide sugar unit biosynthesis	ko00523	1	comp2023_c0
Metabolism	Metabolism of terpenoids and polyketides	Sesquiterpenoid and triterpenoid biosynthesis	ko00909	3	comp5968_c0,comp105920_c0,comp2238_c0
Metabolism	Metabolism of terpenoids and polyketides	Terpenoid backbone biosynthesis	ko00900	16	comp4215_c0,comp8928_c0,comp8435_c0,comp2105_c0,comp7375_c1,comp7150_c0,comp8186_c0,comp7270_c0,comp6283_c3,comp8149_c0,comp2965_c0,comp2055_c0,comp9485_c0,comp9492_c0,comp5654_c0,comp13059_c0
Metabolism	Metabolism of terpenoids and polyketides	Zeatin biosynthesis	ko00908	1	comp7041_c0
Metabolism	Nucleotide metabolism	Purine metabolism	ko00230	83	comp8000_c0,comp1624_c0,comp7524_c0,comp2792_c0,comp72623_c0,comp7413_c0,comp29212_c0,comp16356_c0,comp5207_c0,comp7179_c0,comp9673_c0,comp4258_c0,comp15179_c0,comp5905_c0,comp10003_c0,comp2290_c0,comp9241_c0,comp5138_c1,comp2496_c0,comp8514_c0,comp9550_c0,comp6542_c0,comp9155_c0,comp5130_c0,comp6823_c0,comp129228_c0,comp6608_c1,comp4229_c0,comp6619_c0,comp3781_c0,comp7892_c0,comp11307_c0,comp701…
Metabolism	Nucleotide metabolism	Pyrimidine metabolism	ko00240	63	comp5173_c0,comp6465_c0,comp171323_c0,comp7248_c0,comp6256_c0,comp1794_c0,comp1423_c0,comp5196_c0,comp70665_c0,comp4171_c0,comp5482_c0,comp7892_c0,comp11307_c0,comp3781_c0,comp6619_c0,comp5534_c0,comp7121_c1,comp1482_c0,comp3815_c0,comp15676_c0,comp3367_c0,comp7073_c1,comp9522_c0,comp7284_c0,comp16650_c0,comp6622_c0,comp5130_c0,comp9155_c0,comp5540_c0,comp1405_c0,comp6960_c0,comp9547_c0,comp1075_…
Metabolism	Overview	2-Oxocarboxylic acid metabolism	ko01210	40	comp3785_c0,comp1260_c0,comp9515_c0,comp19974_c0,comp3671_c0,comp6900_c0,comp5379_c0,comp5978_c0,comp3892_c0,comp1495_c0,comp2417_c1,comp6490_c0,comp6274_c0,comp8613_c0,comp5186_c0,comp5779_c0,comp2535_c0,comp7408_c0,comp1687_c0,comp6864_c0,comp2178_c0,comp4634_c0,comp2052_c0,comp7619_c0,comp8620_c0,comp10255_c0,comp7090_c0,comp3709_c0,comp2318_c0,comp61031_c0,comp6274_c1,comp6274_c2,comp175524_c…
Metabolism	Overview	Biosynthesis of amino acids	ko01230	115	comp8830_c0,comp6082_c0,comp7091_c0,comp1495_c0,comp7713_c0,comp5138_c1,comp2496_c0,comp2456_c0,comp8066_c0,comp6274_c0,comp1607_c0,comp7334_c0,comp10445_c0,comp3785_c0,comp1260_c0,comp9515_c0,comp7724_c0,comp4223_c0,comp3671_c0,comp19974_c0,comp5867_c0,comp7721_c0,comp6274_c1,comp4756_c1,comp1688_c0,comp175524_c0,comp3973_c0,comp5147_c0,comp9237_c0,comp10597_c0,comp3650_c0,comp4895_c0,comp7741_c…
Metabolism	Overview	Carbon metabolism	ko01200	95	comp6502_c0,comp3785_c0,comp9865_c0,comp2576_c0,comp4223_c0,comp8247_c0,comp7721_c0,comp5358_c0,comp5056_c0,comp7556_c0,comp9492_c0,comp1821_c0,comp3315_c1,comp8278_c0,comp7713_c0,comp8100_c0,comp5138_c1,comp1495_c0,comp2496_c0,comp3409_c0,comp9002_c0,comp7880_c0,comp5874_c3,comp6014_c0,comp3373_c0,comp5352_c0,comp8900_c0,comp6864_c0,comp5432_c0,comp7619_c0,comp7090_c0,comp10571_c0,comp10255_c0,c…
Metabolism	Overview	Degradation of aromatic compounds	ko01220	14	comp1435_c0,comp16062_c0,comp8894_c0,comp4656_c0,comp9341_c0,comp2410_c0,comp71139_c0,comp8100_c0,comp3333_c0,comp4699_c0,comp6733_c0,comp6842_c1,comp22588_c0,comp6882_c0
Metabolism	Overview	Fatty acid metabolism	ko01212	36	comp26326_c0,comp84407_c0,comp8225_c0,comp6393_c0,comp4246_c0,comp4244_c0,comp8078_c0,comp6672_c1,comp3229_c0,comp2133_c0,comp2465_c0,comp5655_c0,comp4213_c0,comp3513_c0,comp137_c1,comp2965_c0,comp5798_c0,comp6136_c0,comp3199_c0,comp8257_c0,comp1389_c0,comp6408_c0,comp16139_c0,comp4999_c0,comp2748_c0,comp4670_c0,comp17179_c0,comp7228_c0,comp10385_c0,comp2710_c0,comp6921_c0,comp64021_c0,comp9492_c…
Metabolism	Xenobiotics biodegradation and metabolism	Aminobenzoate degradation	ko00627	15	comp6002_c0,comp7138_c0,comp1396_c0,comp2024_c0,comp6921_c0,comp83961_c0,comp1670_c0,comp69954_c0,comp11720_c0,comp3770_c0,comp3513_c0,comp1187_c0,comp30569_c0,comp88879_c0,comp6154_c0
Metabolism	Xenobiotics biodegradation and metabolism	Benzoate degradation	ko00362	8	comp3637_c0,comp1187_c0,comp3513_c0,comp6408_c0,comp9492_c0,comp6921_c0,comp2710_c0,comp2965_c0
Metabolism	Xenobiotics biodegradation and metabolism	Bisphenol degradation	ko00363	13	comp13508_c0,comp102043_c0,comp83961_c0,comp2024_c0,comp70911_c0,comp6002_c0,comp7376_c0,comp84886_c0,comp13550_c0,comp88879_c0,comp89992_c0,comp3770_c0,comp11720_c0
Metabolism	Xenobiotics biodegradation and metabolism	Caprolactam degradation	ko00930	8	comp6921_c0,comp2410_c0,comp4656_c0,comp71139_c0,comp6842_c1,comp6882_c0,comp3513_c0,comp22588_c0
Metabolism	Xenobiotics biodegradation and metabolism	Chloroalkane and chloroalkene degradation	ko00625	14	comp87495_c0,comp715_c0,comp84886_c0,comp48515_c0,comp3333_c0,comp8100_c0,comp5503_c1,comp9341_c0,comp102043_c0,comp13508_c0,comp3645_c0,comp8894_c0,comp7545_c0,comp1435_c0
Metabolism	Xenobiotics biodegradation and metabolism	Chlorocyclohexane and chlorobenzene degradation	ko00361	1	comp2024_c0
Metabolism	Xenobiotics biodegradation and metabolism	Drug metabolism - cytochrome P450	ko00982	9	comp8100_c0,comp3333_c0,comp5869_c0,comp6032_c0,comp1435_c0,comp9341_c0,comp4211_c0,comp4854_c0,comp8894_c0
Metabolism	Xenobiotics biodegradation and metabolism	Drug metabolism - other enzymes	ko00983	7	comp5207_c0,comp1405_c0,comp5659_c0,comp7121_c1,comp7413_c0,comp1113_c0,comp7179_c0
Metabolism	Xenobiotics biodegradation and metabolism	Metabolism of xenobiotics by cytochrome P450	ko00980	15	comp1435_c0,comp6032_c0,comp1654_c0,comp8894_c0,comp4537_c0,comp4854_c0,comp4211_c0,comp9341_c0,comp92453_c0,comp5869_c0,comp1180_c0,comp3333_c0,comp8100_c0,comp5701_c0,comp17802_c0
Metabolism	Xenobiotics biodegradation and metabolism	Naphthalene degradation	ko00626	6	comp8894_c0,comp9341_c0,comp1435_c0,comp2024_c0,comp3333_c0,comp8100_c0
Metabolism	Xenobiotics biodegradation and metabolism	Polycyclic aromatic hydrocarbon degradation	ko00624	10	comp2024_c0,comp5767_c0,comp6002_c0,comp2544_c0,comp83961_c0,comp3770_c0,comp1866_c0,comp11720_c0,comp13663_c0,comp88879_c0
Metabolism	Xenobiotics biodegradation and metabolism	Styrene degradation	ko00643	7	comp10552_c0,comp19049_c0,comp69954_c0,comp4058_c0,comp7208_c0,comp4056_c0,comp7123_c0
Metabolism	Xenobiotics biodegradation and metabolism	Toluene degradation	ko00623	1	comp2024_c0
Organismal Systems	Circulatory system	Adrenergic signaling in cardiomyocytes	ko04261	14	comp7027_c0,comp5465_c0,comp5331_c0,comp5206_c0,comp4172_c0,comp9411_c0,comp5219_c0,comp3553_c0,comp5778_c0,comp8690_c0,comp6463_c0,comp1806_c0,comp5470_c1,comp7854_c0
Organismal Systems	Circulatory system	Cardiac muscle contraction	ko04260	11	comp1846_c0,comp8161_c0,comp1854_c0,comp5281_c0,comp1848_c0,comp5236_c0,comp4988_c0,comp4351_c0,comp4586_c0,comp7738_c0,comp101332_c0
Organismal Systems	Circulatory system	Vascular smooth muscle contraction	ko04270	13	comp7027_c0,comp9083_c0,comp5206_c0,comp4172_c0,comp5219_c0,comp1974_c0,comp5091_c0,comp6463_c0,comp6998_c0,comp5597_c0,comp5470_c1,comp3357_c0,comp7854_c0
Organismal Systems	Development	Axon guidance	ko04360	18	comp6209_c0,comp1974_c0,comp6007_c0,comp9083_c0,comp1845_c1,comp6514_c3,comp5091_c0,comp8425_c0,comp1845_c0,comp5609_c0,comp5465_c0,comp4635_c0,comp7027_c0,comp8864_c0,comp3870_c0,comp6998_c0,comp7309_c0,comp8121_c0
Organismal Systems	Development	Dorso-ventral axis formation	ko04320	2	comp7027_c0,comp3357_c0
Organismal Systems	Development	Osteoclast differentiation	ko04380	10	comp7027_c0,comp8864_c0,comp6007_c0,comp5609_c0,comp6820_c0,comp1845_c0,comp3553_c0,comp4790_c0,comp1845_c1,comp3357_c0
Organismal Systems	Digestive system	Bile secretion	ko04976	26	comp6345_c1,comp49714_c0,comp4146_c0,comp7150_c0,comp174304_c0,comp22849_c0,comp4086_c0,comp372_c0,comp6746_c0,comp4172_c0,comp5251_c1,comp2546_c0,comp26489_c0,comp4369_c0,comp2808_c0,comp14016_c0,comp12310_c0,comp5977_c0,comp7484_c0,comp71683_c0,comp329_c1,comp35561_c0,comp5701_c0,comp39871_c0,comp92453_c0,comp5470_c1
Organismal Systems	Digestive system	Carbohydrate digestion and absorption	ko04973	4	comp4570_c0,comp3315_c1,comp6502_c0,comp26760_c0
Organismal Systems	Digestive system	Fat digestion and absorption	ko04975	3	comp1495_c0,comp6859_c0,comp1570_c0
Organismal Systems	Digestive system	Gastric acid secretion	ko04971	10	comp5465_c0,comp102150_c0,comp174304_c0,comp920_c0,comp4172_c0,comp372_c0,comp5219_c0,comp5597_c0,comp7854_c0,comp5470_c1
Organismal Systems	Digestive system	Mineral absorption	ko04978	5	comp5279_c0,comp2169_c0,comp606_c0,comp4396_c0,comp5424_c0
Organismal Systems	Digestive system	Pancreatic secretion	ko04972	11	comp5091_c0,comp174304_c0,comp3044_c0,comp1845_c0,comp372_c0,comp1974_c0,comp9083_c0,comp1845_c1,comp6137_c0,comp6998_c0,comp5597_c0
Organismal Systems	Digestive system	Salivary secretion	ko04970	5	comp5470_c1,comp5219_c0,comp4172_c0,comp7854_c0,comp5597_c0
Organismal Systems	Digestive system	Vitamin digestion and absorption	ko04977	10	comp137163_c0,comp103073_c0,comp71526_c0,comp3190_c1,comp3636_c0,comp6331_c0,comp86198_c0,comp84723_c0,comp4354_c0,comp37005_c0
Organismal Systems	Endocrine system	Adipocytokine signaling pathway	ko04920	13	comp977_c0,comp86765_c0,comp64021_c0,comp3641_c0,comp7401_c0,comp11794_c0,comp7988_c0,comp2748_c0,comp6136_c0,comp5209_c2,comp84407_c0,comp31159_c0,comp4517_c0
Organismal Systems	Endocrine system	Estrogen signaling pathway	ko04915	12	comp4172_c0,comp5219_c0,comp5575_c1,comp7450_c0,comp7027_c0,comp5465_c0,comp5331_c0,comp5470_c1,comp3357_c0,comp7854_c0,comp6514_c3,comp5388_c0
Organismal Systems	Endocrine system	GnRH signaling pathway	ko04912	13	comp7027_c0,comp4671_c0,comp5219_c0,comp7276_c0,comp4172_c0,comp8425_c0,comp3553_c0,comp7126_c0,comp6514_c3,comp6558_c0,comp5470_c1,comp3357_c0,comp7854_c0
Organismal Systems	Endocrine system	Insulin secretion	ko04911	6	comp46706_c0,comp2511_c0,comp5470_c1,comp4172_c0,comp5597_c0,comp5331_c0
Organismal Systems	Endocrine system	Insulin signaling pathway	ko04910	29	comp3357_c0,comp8554_c0,comp2185_c0,comp6463_c0,comp5365_c0,comp8121_c0,comp86765_c0,comp4172_c0,comp6502_c0,comp3935_c0,comp5206_c0,comp7027_c0,comp7854_c0,comp8409_c0,comp8595_c0,comp6787_c0,comp5470_c1,comp6253_c0,comp7228_c0,comp1499_c0,comp4570_c0,comp6514_c3,comp1821_c0,comp137_c1,comp5219_c0,comp11794_c0,comp3315_c1,comp5982_c1,comp6698_c0
Organismal Systems	Endocrine system	Melanogenesis	ko04916	10	comp3357_c0,comp7854_c0,comp5470_c1,comp5597_c0,comp8121_c0,comp6514_c3,comp5219_c0,comp4172_c0,comp5465_c0,comp7027_c0
Organismal Systems	Endocrine system	Ovarian Steroidogenesis	ko04913	3	comp1188_c0,comp5470_c1,comp4172_c0
Organismal Systems	Endocrine system	Oxytocin signaling pathway	ko04921	26	comp6514_c3,comp7625_c0,comp5597_c0,comp5470_c1,comp6557_c0,comp7854_c0,comp9083_c0,comp6007_c0,comp1452_c0,comp7988_c0,comp5219_c0,comp1974_c0,comp977_c0,comp29934_c0,comp6463_c0,comp2308_c0,comp6998_c0,comp3357_c0,comp5465_c0,comp7027_c0,comp8864_c0,comp4671_c0,comp5609_c0,comp5206_c0,comp4172_c0,comp5091_c0
Organismal Systems	Endocrine system	PPAR signaling pathway	ko03320	23	comp6136_c0,comp2185_c0,comp84407_c0,comp6408_c0,comp6393_c0,comp1389_c0,comp1279_c0,comp28929_c0,comp2748_c0,comp4670_c0,comp7647_c0,comp4240_c0,comp2465_c0,comp6734_c0,comp16214_c0,comp56509_c0,comp8955_c0,comp2710_c0,comp7034_c0,comp64021_c0,comp1026_c0,comp2580_c0,comp4595_c0
Organismal Systems	Endocrine system	Progesterone-mediated oocyte maturation	ko04914	20	comp9233_c0,comp5470_c1,comp4005_c1,comp8421_c0,comp2354_c0,comp1790_c0,comp3415_c0,comp5329_c0,comp5388_c0,comp9400_c0,comp3357_c0,comp6605_c1,comp8826_c0,comp7027_c0,comp5452_c0,comp5465_c0,comp4834_c0,comp3553_c0,comp1242_c0,comp4172_c0
Organismal Systems	Endocrine system	Prolactin signaling pathway	ko04917	6	comp10599_c0,comp6514_c3,comp8121_c0,comp7027_c0,comp3357_c0,comp3553_c0
Organismal Systems	Endocrine system	Renin-angiotensin system	ko04614	11	comp1923_c0,comp31167_c0,comp7617_c0,comp860_c0,comp657_c1,comp101488_c0,comp5149_c0,comp228_c0,comp446_c0,comp228_c1,comp3434_c0
Organismal Systems	Endocrine system	Thyroid hormone signaling pathway	ko04919	29	comp8307_c0,comp3609_c0,comp1452_c0,comp1136_c0,comp11794_c0,comp7040_c0,comp7099_c2,comp5982_c1,comp4405_c1,comp7893_c0,comp73084_c0,comp4405_c0,comp5470_c1,comp5597_c0,comp7625_c0,comp6514_c3,comp86765_c0,comp4820_c0,comp3715_c0,comp4172_c0,comp23814_c0,comp247_c0,comp7100_c0,comp7027_c0,comp5808_c0,comp8554_c0,comp3357_c0,comp2185_c0,comp8121_c0
Organismal Systems	Endocrine system	Thyroid hormone synthesis	ko04918	9	comp5470_c1,comp5575_c0,comp5597_c0,comp8688_c0,comp4172_c0,comp2326_c0,comp9148_c0,comp4755_c0,comp5331_c0
Organismal Systems	Environmental adaptation	Circadian entrainment	ko04713	8	comp5597_c0,comp5470_c1,comp7422_c1,comp7854_c0,comp7027_c0,comp5465_c0,comp4172_c0,comp5219_c0
Organismal Systems	Environmental adaptation	Circadian rhythm	ko04710	5	comp5353_c0,comp7171_c1,comp1735_c0,comp9464_c0,comp5490_c1
Organismal Systems	Environmental adaptation	Circadian rhythm - fly	ko04711	1	comp8121_c0
Organismal Systems	Environmental adaptation	Circadian rhythm - plant	ko04712	2	comp6216_c0,comp3048_c0
Organismal Systems	Environmental adaptation	Plant-pathogen interaction	ko04626	9	comp5402_c0,comp8723_c0,comp7651_c0,comp3357_c0,comp4240_c0,comp7854_c0,comp5388_c0,comp5219_c0,comp7112_c0
Organismal Systems	Excretory system	Aldosterone-regulated sodium reabsorption	ko04960	3	comp2185_c0,comp7027_c0,comp5597_c0
Organismal Systems	Excretory system	Collecting duct acid secretion	ko04966	11	comp8532_c0,comp102150_c0,comp1861_c0,comp4978_c0,comp3842_c0,comp6751_c0,comp920_c0,comp3089_c0,comp8156_c0,comp5312_c0,comp8348_c0
Organismal Systems	Excretory system	Endocrine and other factor-regulated calcium reabsorption	ko04961	10	comp6104_c1,comp5597_c0,comp5470_c1,comp8686_c0,comp7305_c0,comp6909_c0,comp3317_c0,comp2209_c0,comp6289_c0,comp4172_c0
Organismal Systems	Excretory system	Proximal tubule bicarbonate reclamation	ko04964	2	comp1928_c0,comp29869_c0
Organismal Systems	Excretory system	Vasopressin-regulated water reabsorption	ko04962	14	comp4857_c0,comp4172_c0,comp71275_c0,comp6306_c0,comp2526_c0,comp7181_c1,comp5599_c0,comp2526_c1,comp5616_c0,comp13419_c0,comp15351_c0,comp5470_c1,comp1715_c0,comp7916_c0
Organismal Systems	Immune system	Antigen processing and presentation	ko04612	8	comp5603_c0,comp6030_c0,comp7450_c0,comp1711_c0,comp2326_c0,comp5575_c1,comp5388_c0,comp6682_c0
Organismal Systems	Immune system	B cell receptor signaling pathway	ko04662	9	comp6514_c3,comp8121_c0,comp1845_c1,comp3357_c0,comp6007_c0,comp7027_c0,comp8864_c0,comp5609_c0,comp1845_c0
Organismal Systems	Immune system	Chemokine signaling pathway	ko04062	21	comp6514_c3,comp1845_c1,comp5470_c1,comp9083_c0,comp6426_c0,comp6209_c0,comp1974_c0,comp7309_c0,comp1410_c0,comp6998_c0,comp8121_c0,comp3870_c0,comp3357_c0,comp6137_c0,comp7422_c1,comp5465_c0,comp7027_c0,comp8425_c0,comp5091_c0,comp1845_c0,comp4172_c0
Organismal Systems	Immune system	Cytosolic DNA-sensing pathway	ko04623	10	comp3491_c0,comp9155_c0,comp7892_c0,comp5130_c0,comp3594_c0,comp7284_c0,comp9673_c0,comp1794_c0,comp3947_c0,comp5173_c0
Organismal Systems	Immune system	Fc epsilon RI signaling pathway	ko04664	8	comp3357_c0,comp1845_c1,comp2185_c0,comp6514_c3,comp3553_c0,comp1845_c0,comp7027_c0,comp7099_c2
Organismal Systems	Immune system	Fc gamma R-mediated phagocytosis	ko04666	22	comp1559_c0,comp7027_c0,comp4635_c0,comp3188_c0,comp7126_c0,comp8425_c0,comp5581_c0,comp1845_c0,comp7276_c0,comp4255_c0,comp6558_c0,comp7309_c0,comp3174_c0,comp3357_c0,comp3870_c0,comp7099_c2,comp10941_c0,comp6209_c0,comp5597_c0,comp8409_c0,comp1845_c1,comp5568_c0
Organismal Systems	Immune system	Leukocyte transendothelial migration	ko04670	19	comp1845_c1,comp7625_c0,comp5597_c0,comp1974_c0,comp7099_c2,comp6426_c0,comp9083_c0,comp1452_c0,comp6137_c0,comp1410_c0,comp6998_c0,comp4790_c0,comp1845_c0,comp6820_c0,comp5091_c0,comp8425_c0,comp3553_c0,comp5465_c0,comp10336_c0
Organismal Systems	Immune system	NOD-like receptor signaling pathway	ko04621	4	comp3553_c0,comp7112_c0,comp7027_c0,comp5388_c0
Organismal Systems	Immune system	Natural killer cell mediated cytotoxicity	ko04650	13	comp7099_c2,comp6007_c0,comp8864_c0,comp7027_c0,comp5609_c0,comp1845_c0,comp6209_c0,comp6514_c3,comp5597_c0,comp7309_c0,comp1845_c1,comp3357_c0,comp3870_c0
Organismal Systems	Immune system	RIG-I-like receptor signaling pathway	ko04622	6	comp4543_c0,comp3553_c0,comp6737_c0,comp1736_c0,comp9002_c0,comp40098_c0
Organismal Systems	Immune system	T cell receptor signaling pathway	ko04660	18	comp8864_c0,comp7027_c0,comp5609_c0,comp5091_c0,comp8425_c0,comp3553_c0,comp8121_c0,comp6998_c0,comp7309_c0,comp2185_c0,comp3357_c0,comp3870_c0,comp7099_c2,comp6007_c0,comp9083_c0,comp1974_c0,comp6209_c0,comp6514_c3
Organismal Systems	Immune system	Toll-like receptor signaling pathway	ko04620	5	comp1845_c1,comp3357_c0,comp3553_c0,comp1845_c0,comp7027_c0
Organismal Systems	Nervous system	Cholinergic synapse	ko04725	8	comp6514_c3,comp5597_c0,comp7422_c1,comp5470_c1,comp3357_c0,comp5465_c0,comp7027_c0,comp4172_c0
Organismal Systems	Nervous system	Dopaminergic synapse	ko04728	20	comp6217_c0,comp7854_c0,comp5470_c1,comp5597_c0,comp5778_c0,comp5219_c0,comp9411_c0,comp6007_c0,comp7422_c1,comp1806_c0,comp6463_c0,comp8121_c0,comp8690_c0,comp894_c0,comp3553_c0,comp4172_c0,comp5206_c0,comp5331_c0,comp5465_c0,comp8864_c0
Organismal Systems	Nervous system	GABAergic synapse	ko04727	19	comp5599_c0,comp3560_c0,comp7348_c0,comp5597_c0,comp1027_c0,comp7577_c0,comp5874_c2,comp1376_c0,comp3165_c0,comp5470_c1,comp29869_c0,comp7567_c0,comp9460_c0,comp5874_c1,comp7277_c2,comp7422_c1,comp5465_c0,comp3085_c0,comp4172_c0
Organismal Systems	Nervous system	Glutamatergic synapse	ko04724	15	comp6558_c0,comp7348_c0,comp5597_c0,comp5470_c1,comp7422_c1,comp5465_c0,comp7027_c0,comp8864_c0,comp6007_c0,comp5609_c0,comp29869_c0,comp7567_c0,comp4172_c0,comp7276_c0,comp7126_c0
Organismal Systems	Nervous system	Long-term depression	ko04730	7	comp3357_c0,comp1806_c0,comp5597_c0,comp5465_c0,comp7027_c0,comp6514_c3,comp8690_c0
Organismal Systems	Nervous system	Long-term potentiation	ko04720	14	comp7854_c0,comp3357_c0,comp6137_c0,comp5470_c1,comp5597_c0,comp6463_c0,comp6514_c3,comp5219_c0,comp4172_c0,comp5206_c0,comp5609_c0,comp8864_c0,comp7027_c0,comp6007_c0
Organismal Systems	Nervous system	Neurotrophin signaling pathway	ko04722	26	comp4671_c0,comp7027_c0,comp8425_c0,comp3553_c0,comp5091_c0,comp1845_c0,comp6998_c0,comp8121_c0,comp4880_c1,comp6137_c0,comp3357_c0,comp2185_c0,comp18873_c0,comp7657_c0,comp9083_c0,comp7099_c2,comp7103_c0,comp3761_c1,comp5219_c0,comp1974_c0,comp4880_c0,comp6514_c3,comp4613_c0,comp1845_c1,comp7854_c0,comp1715_c0
Organismal Systems	Nervous system	Retrograde endocannabinoid signaling	ko04723	12	comp8349_c0,comp3560_c0,comp1027_c0,comp5597_c0,comp5470_c1,comp7422_c1,comp44029_c0,comp7027_c0,comp5465_c0,comp1883_c0,comp4172_c0,comp3553_c0
Organismal Systems	Nervous system	Serotonergic synapse	ko04726	9	comp5465_c0,comp7027_c0,comp298_c0,comp4172_c0,comp6514_c3,comp5597_c0,comp7422_c1,comp5470_c1,comp3357_c0
Organismal Systems	Nervous system	Synaptic vesicle cycle	ko04721	21	comp3560_c0,comp1027_c0,comp5599_c0,comp8348_c0,comp5312_c0,comp5348_c0,comp4978_c0,comp6909_c0,comp7305_c0,comp8532_c0,comp8686_c0,comp3842_c0,comp3089_c0,comp8156_c0,comp6104_c1,comp3317_c0,comp1861_c0,comp6751_c0,comp2209_c0,comp6289_c0,comp8749_c0
Organismal Systems	Sensory system	Inflammatory mediator regulation of TRP channels	ko04750	9	comp5206_c0,comp7099_c2,comp3553_c0,comp4172_c0,comp5219_c0,comp5597_c0,comp6463_c0,comp7854_c0,comp5470_c1
Organismal Systems	Sensory system	Olfactory transduction	ko04740	4	comp4172_c0,comp5219_c0,comp5470_c1,comp7854_c0
Organismal Systems	Sensory system	Phototransduction	ko04744	3	comp7854_c0,comp2193_c0,comp5219_c0
Organismal Systems	Sensory system	Phototransduction - fly	ko04745	5	comp7854_c0,comp5219_c0,comp5597_c0,comp1452_c0,comp7625_c0
Organismal Systems	Sensory system	Taste transduction	ko04742	2	comp5470_c1,comp4172_c0
