# Supplementary material for: De novo transcriptome sequencing of Isaria cateniannulata and comparative analysis of gene expression in response to heat and cold stresses
Source: PLoS One. 2017 Oct 12;12(10):e0186040. doi: 10.1371/journal.pone.0186040 (PMC5638334; doi:10.1371/journal.pone.0186040)
Supplement: S5 Table — (XLSX) [file pone.0186040.s010.xlsx]

## Sheet: Table A.5
Schedule of sequence alignment between total reads and reference transcriptome
Sample name	Total reads	Total mapped
NT1	10568185	10253985 (97.03%)
NT2	7653904	7425811 (97.02%)
NT3	7435760	7209003 (96.95%)
LT1	9351945	9096728 (97.27%)
LT2	9782547	9482768 (96.94%)
LT3	11521026	11171410 (96.97%)
HT1	9094778	8782600 (96.57%)
HT2	14052602	13576812 (96.61%)
HT3	11524052	11099980 (96.32%)
