# Supplementary material for: De novo transcriptome sequencing of Isaria cateniannulata and comparative analysis of gene expression in response to heat and cold stresses
Source: PLoS One. 2017 Oct 12;12(10):e0186040. doi: 10.1371/journal.pone.0186040 (PMC5638334; doi:10.1371/journal.pone.0186040)
Supplement: S6 Table — (XLSX) [file pone.0186040.s011.xlsx]

## Sheet: HT versus NT
DEGs for I. cateniannulata under heat stress
id	HT_readcount	NT_readcount	log2FoldChange	pval	padj
comp10005_c0	124.235	1032.65	-3.0552	0.00013431	0.0011876
comp100240_c0	26.1783	1.46512	4.1593	3.9428e-07	7.7097e-06
comp10024_c0	59.2062	131.76	-1.1541	0.0059151	0.026862
comp10025_c0	296.681	968.814	-1.7073	1.1019e-05	0.00013893
comp1002_c0	45.6074	3.55724	3.6804	4.4624e-08	1.1144e-06
comp10032_c0	83.3813	262.91	-1.6568	7.4315e-05	0.00071853
comp10047_c0	77.871	229.892	-1.5618	0.00021634	0.0017873
comp1004_c0	113.999	21.8178	2.3854	3.1852e-07	6.3928e-06
comp10062_c0	22.7068	0	Inf	1.9896e-06	3.1221e-05
comp100714_c0	17.8408	0	Inf	5.8703e-08	1.4135e-06
comp1008_c0	82.2652	204.045	-1.3105	0.0025373	0.013497
comp10092_c0	103.903	0.343547	8.2405	1.1729e-14	1.1023e-12
comp10103_c0	141.238	7.79308	4.1798	2.5785e-13	1.9019e-11
comp101079_c0	7.20353	0.654118	3.4611	0.0061092	0.02761
comp101087_c0	19.7947	0.225486	6.4559	2.6652e-07	5.45e-06
comp101134_c0	6.42894	0.343547	4.226	0.010838	0.043875
comp101135_c0	8.02141	0.343547	4.5453	0.0019091	0.010672
comp101168_c0	9.44399	0.879604	3.4245	0.0026498	0.013915
comp101175_c0	16.0309	0	Inf	0.00017309	0.001483
comp101183_c0	10.6807	0	Inf	3.2722e-05	0.00035353
comp101268_c0	9.68501	0	Inf	6.7682e-05	0.00066246
comp101272_c0	5.83827	0	Inf	0.0044891	0.021548
comp10130_c0	109.603	475.362	-2.1167	2.1028e-07	4.4076e-06
comp101326_c0	14.7685	0.879604	4.0695	8.7034e-05	0.00082329
comp10133_c0	28.9147	0.912579	4.9857	7.0291e-09	2.1407e-07
comp10135_c0	49.2804	1.00352	5.6179	1.3931e-12	9.121e-11
comp101369_c0	7.02567	0	Inf	0.00091944	0.0058939
comp101378_c0	17.829	0	Inf	0.00019755	0.0016563
comp10140_c0	9.08833	0.569033	3.9974	0.0018512	0.010389
comp101413_c0	9.42417	1.12158	3.0708	0.0076845	0.03316
comp101462_c0	7.20347	0	Inf	0.00086843	0.005631
comp101505_c0	10.6867	0	Inf	0.00036571	0.0027497
comp1015_c0	61.1881	23.7685	1.3642	0.0041413	0.020143
comp101607_c0	18.0857	0.225486	6.3257	0.0068709	0.03027
comp101620_c0	31.0683	0.225486	7.1063	6.0009e-06	8.2406e-05
comp101622_c0	11.398	0.225486	5.6596	8.4242e-05	0.00080073
comp101658_c0	18.4434	0.225486	6.3539	3.5146e-07	6.9504e-06
comp10165_c0	196.136	819.618	-2.0631	3.5148e-07	6.9504e-06
comp10168_c0	17.574	4.60437	1.9324	0.010587	0.04305
comp10169_c0	1346.19	678.621	0.98821	0.011327	0.045416
comp10172_c0	133.274	1081.14	-3.0201	0.0014228	0.0083715
comp101856_c0	8.79589	0	Inf	0.00021374	0.0017666
comp10189_c0	152.47	316.887	-1.0554	0.0091389	0.038128
comp101920_c0	9.71667	0.676458	3.8444	0.004488	0.021548
comp101987_c0	11.1885	0	Inf	2.2821e-05	0.00025921
comp1019_c0	57.8411	229.666	-1.9894	3.867e-06	5.6286e-05
comp102012_c0	6.34007	0	Inf	0.0023049	0.01246
comp102043_c0	11.5698	0.450972	4.6812	0.00033908	0.0025806
comp102123_c0	9.20286	0	Inf	0.00018993	0.0016055
comp10215_c0	248.658	546.838	-1.1369	0.0030808	0.015747
comp1021_c0	57.8829	23.2617	1.3152	0.011944	0.047262
comp102261_c0	20.5059	0.343547	5.8994	2.2759e-07	4.742e-06
comp10227_c0	121.084	623.36	-2.3641	5.9854e-09	1.8609e-07
comp102289_c0	8.19331	0.343547	4.5759	0.0014712	0.0086126
comp10230_c0	10.669	0.225486	5.5642	0.00012399	0.0011131
comp102318_c0	5.26135	0	Inf	0.0052737	0.024486
comp102354_c0	6.36578	0	Inf	0.0018064	0.01019
comp102373_c0	8.58648	1.22315	2.8115	0.012478	0.048876
comp102403_c0	20.1049	0.327059	5.9419	2.0396e-07	4.3269e-06
comp10240_c0	154.638	530.137	-1.7775	9.2097e-06	0.00011908
comp102414_c0	25.0995	0	Inf	6.5321e-10	2.4877e-08
comp10242_c0	24.8901	1.12158	4.472	4.5181e-07	8.6984e-06
comp102457_c0	12.783	1.00352	3.6711	0.011271	0.045294
comp10245_c0	400.681	21.9104	4.1928	2.7443e-10	1.1261e-08
comp102468_c0	9.27203	1.01415	3.1926	0.0048322	0.022855
comp102541_c0	17.902	0	Inf	0.00020129	0.001681
comp102542_c0	17.7893	0.569033	4.9664	4.4797e-06	6.3822e-05
comp102572_c0	31.0545	0.552545	5.8126	2.7125e-08	7.1091e-07
comp10260_c0	237.298	749.07	-1.6584	2.8714e-05	0.00031629
comp10261_c0	28.0196	65.2349	-1.2192	0.011014	0.044424
comp102670_c0	8.90458	0	Inf	0.00016535	0.0014281
comp102912_c0	0.329947	6.93261	-4.3931	0.0088395	0.037154
comp10294_c0	130.241	273.704	-1.0714	0.0082676	0.035173
comp10301_c0	223.015	725.677	-1.7022	1.7899e-05	0.00020916
comp103059_c0	6.73323	0	Inf	0.0016067	0.0092785
comp103064_c0	15.0728	0	Inf	6.6954e-07	1.2217e-05
comp1030_c0	85.367	182.551	-1.0966	0.01139	0.045603
comp103111_c0	20.7649	1.23964	4.0662	3.0161e-06	4.5064e-05
comp10312_c0	94.4985	199.784	-1.0801	0.0087121	0.036725
comp10314_c0	423.701	1023.2	-1.272	0.00071864	0.0048077
comp103153_c0	8.09854	0	Inf	0.0011275	0.0069428
comp103157_c0	9.08833	0.343547	4.7254	0.00061915	0.0042428
comp103163_c0	5.50237	0	Inf	0.004867	0.022982
comp10321_c0	63.1242	769.502	-3.6077	1.2955e-06	2.163e-05
comp103276_c0	17.6806	0.327059	5.7565	1.2514e-06	2.1035e-05
comp103282_c0	6.70168	0.552545	3.6004	0.010443	0.042554
comp103298_c0	12.4017	0	Inf	5.8587e-06	8.0706e-05
comp10338_c0	1060.22	0.552545	10.906	6.7348e-09	2.0655e-07
comp1033_c0	702.412	293.236	1.2603	0.0012076	0.00734
comp103561_c0	16.2661	0.225486	6.1727	1.7294e-06	2.7609e-05
comp103630_c0	13.5435	0.794519	4.0914	0.00023212	0.001905
comp103664_c0	5.08355	0	Inf	0.0056102	0.025781
comp103667_c0	13.6384	0.981176	3.797	0.00022146	0.0018244
comp103741_c0	10.1987	0	Inf	5.8095e-05	0.00057971
comp10388_c0	362.638	796.15	-1.1345	0.0058079	0.026508
comp103894_c0	6.75894	0	Inf	0.0012609	0.0076004
comp10389_c0	189.498	581.636	-1.6179	6.7295e-05	0.00065903
comp10398_c0	41.7727	2.43567	4.1002	6.3855e-09	1.9722e-07
comp10405_c0	38.2875	215.937	-2.4957	2.8593e-08	7.4049e-07
comp104085_c0	30.9516	0	Inf	1.4839e-11	7.9086e-10
comp1040_c0	128.341	45.1412	1.5075	0.00046727	0.0033532
comp104110_c0	5.53398	0	Inf	0.0048175	0.022804
comp104150_c0	11.7733	0	Inf	1.2639e-05	0.00015537
comp1041_c0	60.0638	254.407	-2.0826	9.1486e-07	1.5897e-05
comp104232_c0	9.38661	0	Inf	0.00014338	0.0012576
comp10423_c0	252.165	619.643	-1.2971	0.0010065	0.0063306
comp104249_c0	12.2731	0.569033	4.4308	0.010568	0.042992
comp10424_c0	167.531	392.977	-1.23	0.002591	0.013684
comp10425_c0	195.717	79.0698	1.3076	0.011803	0.046958
comp104342_c0	19.4787	0.552545	5.1397	3.325e-05	0.00035768
comp10437_c0	137.756	533.519	-1.9534	0.0017826	0.010095
comp10442_c0	117.71	388.868	-1.724	4.3889e-05	0.00045479
comp104459_c0	11.6646	0.778031	3.9062	0.0008418	0.0055041
comp1044_c0	370.327	173.285	1.0956	0.0061235	0.027664
comp104549_c0	7.45044	0	Inf	0.00063871	0.0043614
comp104606_c0	21.1007	0.225486	6.5481	2.1888e-05	0.00024992
comp104682_c0	10.2816	0.225486	5.5109	0.00048089	0.0034354
comp10474_c0	26.5596	0	Inf	2.0645e-10	8.7174e-09
comp10475_c0	362.984	8.25255	5.4589	8.0647e-26	3.0647e-23
comp10476_c0	268.143	774.677	-1.5306	9.3811e-05	0.00087931
comp104875_c0	15.7782	0	Inf	5.81e-05	0.00057971
comp104940_c0	7.61645	0	Inf	0.0028439	0.014773
comp10496_c0	5.37599	40.1965	-2.9025	0.00033029	0.0025282
comp104_c0	11.8167	1.79218	2.721	0.0067554	0.02989
comp10506_c0	33.1092	0.343547	6.5906	2.4986e-11	1.2885e-09
comp105101_c0	6.48626	0	Inf	0.0022031	0.011993
comp10512_c0	143.416	484.236	-1.7555	1.6883e-05	0.0001986
comp10515_c0	10.5859	30.9558	-1.5481	0.010129	0.041584
comp1051_c0	49.7686	151.731	-1.6082	0.00056335	0.0039251
comp10520_c0	13.0616	174.261	-3.7378	1.582e-13	1.2077e-11
comp105354_c0	12.9845	1.89961	2.773	0.002963	0.015261
comp105369_c0	11.3861	0.327059	5.1216	8.2391e-05	0.00078566
comp10547_c0	177.847	62.2255	1.5151	0.00040652	0.0029921
comp10549_c0	18.4869	0.670605	4.7849	2.104e-06	3.2722e-05
comp105511_c0	16.7481	0.343547	5.6074	2.2301e-06	3.4378e-05
comp105516_c0	6.84192	0	Inf	0.0012276	0.0074309
comp105595_c0	7.20942	0.343547	4.3913	0.0029068	0.015047
comp105600_c0	7.69146	0.343547	4.4847	0.0025785	0.013638
comp10560_c0	11.4809	0.450972	4.6701	0.00042228	0.0030848
comp105891_c0	6.30846	0.225486	4.8062	0.0090706	0.037898
comp10589_c0	205.849	572.523	-1.4758	0.00024629	0.0019988
comp1058_c0	564.946	163.993	1.7845	0.0057323	0.026259
comp10599_c0	89.0969	221.453	-1.3136	0.0014016	0.0082636
comp10604_c0	20.1248	71.1635	-1.8222	0.00050656	0.0035895
comp106137_c0	7.01978	0	Inf	0.0011799	0.007202
comp10615_c0	315.489	70.7817	2.1561	2.7298e-07	5.5683e-06
comp106180_c0	10.3765	1.01415	3.355	0.0014892	0.0086951
comp106181_c0	17.4909	0	Inf	2.4976e-07	5.1548e-06
comp10623_c0	37.8507	178.184	-2.235	4.1145e-07	7.9828e-06
comp10627_c0	88.4173	2.61382	5.0801	1.9011e-16	2.2304e-14
comp1062_c0	40.0398	126.739	-1.6623	0.00018509	0.0015737
comp10630_c0	24.8387	113.244	-2.1888	1.7272e-06	2.7599e-05
comp10634_c0	59.8443	0	Inf	4.7051e-09	1.5092e-07
comp106356_c0	11.6133	0.552545	4.3935	0.00086011	0.0055915
comp10636_c0	11.4236	0.327059	5.1263	0.00010018	0.00092999
comp106475_c0	5.62886	0	Inf	0.010866	0.043969
comp1065_c0	86.5225	335.577	-1.9555	1.6843e-06	2.7062e-05
comp106613_c0	15.5232	0.327059	5.5687	6.3913e-06	8.7036e-05
comp106656_c0	4.96301	0	Inf	0.0074019	0.032195
comp106691_c0	22.0155	0.552545	5.3163	1.4161e-07	3.1138e-06
comp106695_c0	4.96301	0	Inf	0.0074019	0.032195
comp10682_c0	20.0476	84.1145	-2.0689	2.4893e-05	0.00027913
comp106894_c0	5.88964	0.225486	4.7071	0.010065	0.041381
comp10689_c0	117.84	356.175	-1.5958	8.1522e-05	0.00077916
comp106975_c0	8.8216	0.225486	5.2899	0.0008431	0.0055055
comp1069_c0	89.9192	413.279	-2.2004	2.0018e-07	4.2518e-06
comp107062_c0	8.80184	0.896091	3.2961	0.012791	0.049899
comp1070_c0	71.2919	161.711	-1.1816	0.0066195	0.029425
comp10722_c0	52.1712	156.967	-1.5891	0.0006134	0.004215
comp107231_c0	7.86926	0	Inf	0.00056119	0.0039116
comp10725_c0	9.67911	0.225486	5.4238	0.0013983	0.0082525
comp107272_c0	13.1247	1.10509	3.5701	0.00056493	0.0039343
comp107306_c0	13.7531	2.25964	2.6056	0.0026685	0.013987
comp107404_c0	9.72246	0.896091	3.4396	0.0045918	0.021943
comp10742_c0	60.5165	174.552	-1.5283	0.00057057	0.003969
comp107464_c0	12.5222	1.67412	2.903	0.0039163	0.019214
comp10754_c0	163.301	427.561	-1.3886	0.00062691	0.0042876
comp107554_c0	9.22066	0	Inf	0.0015193	0.0088439
comp107586_c0	7.53342	0.343547	4.4547	0.0026794	0.014015
comp1076_c0	88.1922	418.434	-2.2463	4.8715e-08	1.1994e-06
comp107775_c0	6.90514	0.225486	4.9366	0.0050096	0.023472
comp107792_c0	7.77444	0	Inf	0.00057746	0.004009
comp10790_c0	58.5347	367.845	-2.6517	6.1783e-10	2.3633e-08
comp10816_c0	13.9486	0.879604	3.9871	0.0013709	0.0081069
comp10819_c0	51.2027	2.67179	4.2603	1.4601e-10	6.3971e-09
comp1081_c0	40.5733	112.838	-1.4756	0.004465	0.021472
comp1082_c0	82.3799	198.436	-1.2683	0.0040366	0.019711
comp10831_c0	426.126	188.601	1.1759	0.0024211	0.012959
comp108358_c0	7.17782	0	Inf	0.00069801	0.0046948
comp108412_c0	5.35023	0	Inf	0.0065234	0.02912
comp1084_c0	79.3193	248.887	-1.6497	8.5661e-05	0.00081162
comp108546_c0	6.63251	0.343547	4.271	0.0052064	0.024238
comp108550_c0	10.3192	1.22315	3.0767	0.0037648	0.018586
comp10864_c0	40.5932	229.416	-2.4987	2.6992e-08	7.0847e-07
comp108653_c0	12.8521	0.450972	4.8328	9.7543e-05	0.00090893
comp108661_c0	8.04712	0	Inf	0.00033683	0.0025668
comp10866_c0	39.2458	112.184	-1.5153	0.00088911	0.0057374
comp10867_c0	22.9993	62.351	-1.4388	0.0029822	0.015337
comp10879_c0	285.121	580.699	-1.0262	0.0071839	0.031411
comp108838_c0	7.71122	0	Inf	0.00058871	0.0040709
comp10887_c0	785.4	0.687093	10.159	2.3373e-28	1.2017e-25
comp10888_c0	27.4546	2.24316	3.6134	2.9423e-06	4.4073e-05
comp1088_c0	775.681	246.918	1.6514	3.2669e-05	0.00035318
comp108933_c0	7.31806	0	Inf	0.00083778	0.005483
comp109004_c0	4.7595	0	Inf	0.010092	0.041472
comp109340_c0	4.42366	0	Inf	0.01133	0.045416
comp109382_c0	10.7894	0	Inf	3.9437e-05	0.00041404
comp109670_c0	17.6431	0.794519	4.4729	1.4923e-05	0.00017904
comp109722_c0	4.99462	0	Inf	0.007323	0.031915
comp1097_c0	35.3437	105.648	-1.5797	0.00055773	0.0038921
comp10998_c0	88.1076	190.743	-1.1143	0.011662	0.04652
comp110004_c0	8.96779	0.225486	5.3136	0.00081285	0.0053459
comp11006_c0	24.2065	3.91728	2.6275	0.00029251	0.0022797
comp11015_c0	93.3647	271.848	-1.5418	0.00025096	0.0020273
comp110177_c0	22.3454	1.12158	4.3164	1.249e-06	2.1014e-05
comp11024_c0	25.6529	7.67767	1.7404	0.0046114	0.022013
comp11034_c0	119.981	312.328	-1.3802	0.00073752	0.0049114
comp11035_c0	40.4589	102.223	-1.3372	0.0040985	0.019964
comp110703_c0	7.53937	0.569033	3.7279	0.0057946	0.026462
comp11074_c0	21.7487	56.9239	-1.3881	0.0056415	0.025898
comp110755_c0	0	7.0209	#NAME?	0.0018752	0.010508
comp11078_c0	178.571	418.294	-1.228	0.0010133	0.0063628
comp11089_c0	68.6304	176.93	-1.3663	0.0012249	0.007417
comp11098_c0	63.8514	328.154	-2.3616	5.1803e-08	1.2648e-06
comp111074_c0	10.5227	1.34706	2.9656	0.0056254	0.025838
comp111085_c0	15.0649	0.327059	5.5255	0.011316	0.04541
comp11113_c0	281.705	108.297	1.3792	0.0010937	0.0067722
comp11117_c0	39.2081	109.32	-1.4793	0.0013072	0.0077988
comp111256_c0	10.2045	0	Inf	0.00012542	0.0011232
comp11134_c0	82.0475	300.892	-1.8747	4.8543e-06	6.8434e-05
comp1117_c0	64.0291	216.066	-1.7547	0.00034913	0.002642
comp111837_c0	5.92125	0	Inf	0.0026413	0.013882
comp1122_c0	112.5	311.206	-1.468	0.00036871	0.0027675
comp112339_c0	13.7648	0	Inf	4.6859e-06	6.6328e-05
comp11233_c0	7.74878	0	Inf	0.00046328	0.0033288
comp1130_c0	604.403	129.815	2.2191	8.5877e-08	2.0016e-06
comp11320_c0	57.8313	274.621	-2.2475	0.0054925	0.02532
comp11321_c0	135.406	0.225486	9.23	6.6676e-27	2.7106e-24
comp113248_c0	6.63846	0.343547	4.2723	0.0041847	0.020349
comp1132_c0	91.2387	192.059	-1.0738	0.0085965	0.036316
comp113349_c0	8.44028	0	Inf	0.00023825	0.0019426
comp1134_c0	621.226	23.7345	4.7101	1.6396e-06	2.6393e-05
comp1134_c1	519.423	14.572	5.1556	2.6019e-08	6.8571e-07
comp11352_c0	25.2773	2.05064	3.6237	4.3761e-06	6.2704e-05
comp1135_c0	58.177	166.655	-1.5183	0.00049071	0.0034927
comp11367_c0	9.21471	0	Inf	0.00018929	0.0016026
comp113702_c0	7.20347	0.569033	3.6621	0.0094099	0.039054
comp1137_c0	84.0553	215.979	-1.3615	0.0016206	0.009341
comp11402_c0	55.4031	6.89378	3.0066	1.6885e-07	3.6284e-06
comp114037_c0	4.69628	0	Inf	0.010307	0.042128
comp114411_c0	10.414	1.23964	3.0705	0.0037059	0.018342
comp11449_c0	725.495	227.017	1.6762	3.0171e-05	0.00033047
comp1144_c0	92.5567	309.539	-1.7417	3.873e-05	0.00040785
comp11450_c0	99.3413	19.112	2.3779	3.9869e-07	7.7611e-06
comp11455_c0	277.839	622.187	-1.1631	0.0028656	0.014869
comp114655_c0	7.39312	0.225486	5.0351	0.0035604	0.017717
comp114671_c0	12.1269	0	Inf	0.0055023	0.025352
comp1147_c0	54.8618	198.643	-1.8563	1.6244e-05	0.00019247
comp11484_c0	99.6218	265.568	-1.4145	0.00054267	0.0038113
comp1149_c0	451.647	131.338	1.7819	0.0059078	0.026852
comp115089_c0	8.07867	0	Inf	0.0005276	0.0037189
comp11518_c0	142.119	1.23964	6.841	1.0178e-20	2.045e-18
comp11529_c0	38.5087	93.2106	-1.2753	0.0046029	0.021979
comp115319_c0	14	3.04246	2.2021	0.0045599	0.021827
comp11532_c0	32.9453	8.16161	2.0131	0.00067125	0.0045534
comp115495_c0	17.4336	1.55021	3.4913	0.0014955	0.008723
comp11551_c0	36.6119	10.1676	1.8483	0.0019338	0.010797
comp1157_c0	244.892	9.42359	4.6997	4.5711e-20	8.4113e-18
comp1157_c1	293.473	11.2041	4.7111	1.634e-21	3.6885e-19
comp115837_c0	16.8055	0.327059	5.6832	1.2421e-06	2.0918e-05
comp1158_c0	100.479	223.424	-1.1529	0.0052162	0.024264
comp11590_c0	242.613	81.9331	1.5661	0.00013895	0.0012249
comp11603_c0	27.3972	4.39537	2.64	0.00092435	0.0059197
comp11614_c0	93.0326	287.39	-1.6272	9.8039e-05	0.00091258
comp11626_c0	23.9339	4.12042	2.5382	0.00029365	0.0022873
comp1163_c0	61.6242	192.578	-1.6439	0.000209	0.0017324
comp116549_c0	6.94269	0	Inf	0.00094479	0.0060343
comp11665_c0	12.0202	0	Inf	1.4632e-05	0.00017628
comp11669_c0	1.64378	10.5632	-2.684	0.0091081	0.038027
comp1166_c0	19.8462	73.0865	-1.8807	0.00046649	0.0033489
comp11673_c0	311.387	11.1578	4.8026	3.9215e-16	4.4514e-14
comp1167_c0	3.43977	126.189	-5.1971	2.4333e-17	3.1049e-15
comp116825_c0	8.07283	0.225486	5.162	0.001264	0.0076113
comp116_c0	20.2452	5.45899	1.8909	0.0074338	0.032326
comp11704_c0	110.379	237.78	-1.1072	0.0061532	0.027765
comp11763_c0	46.5974	377.198	-3.017	7.5728e-12	4.2704e-10
comp1176_c0	95.0401	268.44	-1.498	0.00026594	0.0021199
comp1177_c0	111.405	255.763	-1.199	0.003236	0.016387
comp1179_c0	136.536	274.139	-1.0056	0.011487	0.045931
comp117_c0	28.7605	2.34473	3.6166	0.0010622	0.0066197
comp11809_c0	101.57	222.906	-1.134	0.0075076	0.032558
comp11811_c0	18.1391	78.6715	-2.1167	3.0971e-05	0.00033733
comp118120_c0	11.1944	0.327059	5.0971	0.00033882	0.0025797
comp118290_c0	8.40868	0	Inf	0.00024062	0.0019576
comp11833_c0	169.87	3.17222	5.7428	1.1684e-22	3.0486e-20
comp11845_c0	10.7381	51.3862	-2.2586	6.0485e-05	0.00059846
comp1185_c0	51.6492	143.276	-1.472	0.00067364	0.0045679
comp1186_c0	131.638	8.35148	3.9784	7.2824e-14	6.0049e-12
comp11872_c0	187.74	5.82167	5.0112	8.235e-21	1.6936e-18
comp1187_c0	60.4371	144.07	-1.2533	0.0034553	0.017277
comp11881_c0	5.20403	0	Inf	0.0068336	0.030136
comp11885_c0	28.0593	156.738	-2.4818	2.0858e-07	4.3983e-06
comp1189_c1	80.1018	194.639	-1.2809	0.0034187	0.017124
comp118_c0	19.8007	3.55139	2.4791	0.00091918	0.0058939
comp11902_c0	412.573	171.761	1.2642	0.0018394	0.010339
comp11914_c0	288.848	5.93495	5.6049	0.00021693	0.0017913
comp11918_c0	6.87353	0	Inf	0.0012153	0.0073717
comp1192_c0	707.646	18.9546	5.2224	6.8702e-24	2.0016e-21
comp11942_c0	16.355	0	Inf	2.675e-07	5.4627e-06
comp11969_c0	46.1074	137.978	-1.5814	0.00028271	0.0022252
comp1196_c0	23.8428	0.343547	6.1169	0.0002956	0.0022976
comp119717_c0	5.79481	0	Inf	0.002758	0.014388
comp11976_c0	32.4256	77.7292	-1.2613	0.009451	0.039206
comp11983_c0	30.8883	81.6422	-1.4023	0.0022693	0.012293
comp1198_c0	146.79	314.326	-1.0985	0.0061086	0.02761
comp1201_c0	75.0461	4.79688	3.9676	1.4115e-07	3.1075e-06
comp120217_c0	9.10018	0	Inf	0.00042476	0.0030977
comp12029_c0	15.3652	0	Inf	6.2093e-07	1.1392e-05
comp120454_c0	7.9839	0	Inf	0.0003437	0.0026077
comp1204_c0	24.0524	86.7731	-1.8511	8.6836e-05	0.00082186
comp120683_c0	7.24103	0	Inf	0.00068356	0.004619
comp12074_c0	69.9068	399.499	-2.5147	1.9067e-09	6.5873e-08
comp1207_c0	127.082	10.1075	3.6523	9.0628e-13	6.1645e-11
comp121087_c0	11.5184	1.02	3.4973	0.0027058	0.014141
comp1210_c0	56.5825	0.654118	6.4347	1.6971e-08	4.6867e-07
comp12128_c0	176.127	17.1342	3.3617	3.0571e-12	1.8556e-10
comp12137_c0	56.5353	19.9326	1.504	0.0030059	0.015441
comp12146_c0	69.6717	210.693	-1.5965	0.00012404	0.0011131
comp1215_c0	2.06266	25.5697	-3.6319	1.027e-05	0.00013114
comp1216_c0	25.1471	64.4101	-1.3569	0.010735	0.043521
comp121_c0	21.2173	3.34824	2.6638	0.0005485	0.0038446
comp1221_c1	32.386	0	Inf	4.4301e-12	2.6341e-10
comp12227_c0	21.1402	60.0812	-1.5069	0.011366	0.045528
comp1224_c0	314.459	31.5956	3.3151	0.0070562	0.030932
comp1225_c0	88.2082	17.5772	2.3272	7.4254e-05	0.00071846
comp12269_c0	120.574	47.0392	1.358	0.0023393	0.012602
comp1226_c0	64.0767	210.656	-1.717	7.317e-05	0.00071021
comp122831_c0	10.2442	0.670605	3.9332	0.012373	0.048572
comp1228_c0	110.794	7.04004	3.9762	1.9178e-12	1.2147e-10
comp1230_c0	79.3787	13.6504	2.5398	3.1122e-07	6.2823e-06
comp12310_c0	9.77978	50.0057	-2.3542	1.9841e-05	0.00022955
comp12350_c0	170.364	28.475	2.5809	9.1323e-09	2.6921e-07
comp123797_c0	10.8586	0.225486	5.5897	0.00011808	0.0010706
comp12392_c0	120.841	16.595	2.8643	4.026e-09	1.3082e-07
comp12398_c0	16.6475	0.225486	6.2061	8.9489e-06	0.00011622
comp1240_c0	34.4545	162.281	-2.2357	6.6406e-07	1.2143e-05
comp1240_c1	4.81682	18.7695	-1.9622	0.010582	0.043038
comp12418_c0	16.9003	121.98	-2.8515	1.5328e-08	4.2735e-07
comp12435_c0	123.897	349.269	-1.4952	0.00029488	0.002294
comp12453_c0	78.1772	207.314	-1.407	0.00087513	0.0056618
comp12457_c0	9.3294	0.794519	3.5536	0.0027474	0.014337
comp12467_c0	301.857	128.577	1.2312	0.0015832	0.0091641
comp12468_c0	137.415	51.0442	1.4287	0.0013014	0.0077725
comp1246_c0	522.292	14.7799	5.1431	6.3347e-27	2.7009e-24
comp124760_c0	6.96835	0	Inf	0.0011795	0.007202
comp1247_c0	151.344	6.18277	4.6134	2.3165e-07	4.8207e-06
comp12511_c0	211.063	74.6202	1.5	0.0006589	0.004483
comp1251_c0	48.1383	118.373	-1.2981	0.0025084	0.013369
comp1252_c0	129.625	8.43656	3.9415	1.1843e-13	9.4106e-12
comp12530_c0	69.3342	17.7187	1.9683	0.0087768	0.036926
comp12555_c0	484.845	49.8222	3.2827	1.3821e-13	1.0643e-11
comp125595_c0	10.1928	0.225486	5.4984	0.000258	0.0020736
comp12569_c0	215.123	89.5842	1.2638	0.0013641	0.0080781
comp1256_c0	147.9	42.6805	1.793	3.5522e-05	0.00037908
comp1256_c1	53.6784	6.01418	3.1579	5.1496e-08	1.259e-06
comp125889_c0	7.73693	0.676458	3.5157	0.011938	0.047259
comp125_c0	13.1247	1.44864	3.1795	0.0016115	0.0092974
comp125_c1	40.7631	11.6279	1.8097	0.0014534	0.0085267
comp12607_c0	115.491	373.326	-1.6927	3.1581e-05	0.00034376
comp1261_c0	60.7356	132.342	-1.1237	0.0093383	0.038803
comp12623_c0	16.1773	1.10509	3.8717	4.8771e-05	0.00049637
comp12627_c0	351.594	1.23964	8.1478	3.5314e-21	7.5283e-19
comp12657_c0	142.803	291.078	-1.0274	0.01199	0.04741
comp12659_c0	1211.65	10.7116	6.8217	6.2688e-35	6.088e-32
comp1265_c0	335.638	69.8074	2.2655	5.2279e-08	1.2728e-06
comp12662_c0	98.9736	31.6658	1.6441	0.00032065	0.0024704
comp12664_c0	97.8517	18.3962	2.4112	7.5197e-07	1.3386e-05
comp1266_c0	34.3142	1.34706	4.6709	7.4473e-09	2.2489e-07
comp12672_c0	160.111	37.4747	2.0951	0.00017747	0.0015185
comp12677_c0	44.6412	98.0148	-1.1346	0.0085611	0.036184
comp1267_c0	33.7079	1.33058	4.663	9.6414e-07	1.6605e-05
comp12681_c0	175.689	539.273	-1.618	4.7262e-05	0.00048231
comp12689_c0	134.143	319.934	-1.254	0.0018352	0.010331
comp12699_c0	49.652	9.4071	2.4	0.0016111	0.0092974
comp127004_c0	0.628286	8.27967	-3.7201	0.008178	0.034868
comp12708_c0	57.0923	11.3354	2.3325	1.0603e-05	0.0001347
comp12724_c0	434.502	148.604	1.5479	0.0011483	0.0070459
comp12732_c0	35.8139	128.365	-1.8417	4.2873e-05	0.00044638
comp1275_c0	7.86342	33.8058	-2.104	0.0013354	0.0079268
comp12769_c0	29.9163	87.4091	-1.5469	0.0010764	0.0066894
comp1278_c0	156.318	8.70352	4.1667	1.8141e-05	0.0002117
comp1280_c0	153.606	3.39771	5.4985	3.2232e-05	0.00034946
comp128110_c0	12.1606	0	Inf	0.00028052	0.0022109
comp128165_c0	5.9469	0.327059	4.1845	0.012118	0.047808
comp12818_c0	19.9587	4.60437	2.1159	0.0037462	0.01852
comp128317_c0	15.5864	0.327059	5.5746	4.2387e-06	6.0884e-05
comp128459_c0	8.80184	0.343547	4.6792	0.0036517	0.018094
comp128462_c0	8.6379	0.912579	3.2427	0.0044806	0.02153
comp1284_c0	160.774	53.306	1.5927	0.00023669	0.0019353
comp128549_c0	10.1986	0.225486	5.4992	0.00048982	0.0034878
comp1286_c0	24.6629	60.5141	-1.2949	0.0069382	0.030512
comp128761_c0	5.9272	0	Inf	0.0059742	0.027105
comp12881_c0	60.8679	166.553	-1.4522	0.0008085	0.0053253
comp128823_c0	31.9335	0	Inf	9.4834e-07	1.6365e-05
comp12898_c0	33.2317	108.507	-1.7072	0.00028596	0.0022442
comp128_c0	15.6438	0.670605	4.544	9.6158e-06	0.00012324
comp129022_c0	12.8066	0.327059	5.2912	5.3086e-05	0.00053425
comp129063_c0	6.79055	0	Inf	0.0012481	0.0075388
comp129094_c0	4.83658	0	Inf	0.012355	0.048556
comp1290_c0	182.307	64.4787	1.4995	0.0082226	0.035033
comp129131_c0	4.54419	0	Inf	0.008595	0.036316
comp12914_c0	104.654	286.933	-1.4551	0.00039825	0.0029448
comp12924_c0	83.6046	275.819	-1.7221	5.6923e-05	0.00057024
comp1292_c0	62.0891	14.8719	2.0617	6.2904e-05	0.00062021
comp12938_c0	44.0566	11.6242	1.9222	0.0003419	0.0025975
comp129434_c0	10.1413	0.225486	5.4911	0.00039891	0.0029473
comp12948_c0	439.911	186.071	1.2414	0.0025204	0.01342
comp12949_c0	646.261	22.0598	4.8726	4.3963e-25	1.537e-22
comp129530_c0	11.2083	0.450972	4.6354	0.00044592	0.0032238
comp1295_c0	96.0671	33.4425	1.5224	0.0014911	0.008703
comp12961_c0	58.7444	235.115	-2.0008	7.7203e-06	0.00010269
comp129697_c0	4.66467	0	Inf	0.010418	0.04248
comp129710_c0	6.81626	0	Inf	0.00098546	0.0062349
comp12971_c0	16.9002	4.20551	2.0067	0.012294	0.048373
comp1297_c0	377.762	18.8956	4.3214	3.0793e-20	5.851e-18
comp129924_c0	18.5066	1.92673	3.2638	9.5556e-05	0.00089375
comp12998_c0	121.829	313.112	-1.3618	0.0012518	0.0075589
comp1299_c0	40.3323	9.78363	2.0435	0.00052953	0.0037296
comp130075_c0	8.52321	0	Inf	0.0003669	0.002757
comp130079_c0	6.66417	0	Inf	0.006345	0.028496
comp1300_c0	29.5113	120.784	-2.0331	1.495e-05	0.00017925
comp130116_c0	13.994	0	Inf	1.9859e-06	3.1218e-05
comp130322_c0	10.821	0.569033	4.2492	0.00070695	0.0047459
comp130358_c0	13.2966	1.79218	2.8913	0.0016616	0.009508
comp1303_c0	45.471	109.461	-1.2674	0.0032636	0.016479
comp130479_c0	5.82642	0.343547	4.084	0.0099244	0.040927
comp1304_c0	19.3541	63.4975	-1.7141	0.0089939	0.037613
comp1305_c0	29.3078	71.3927	-1.2845	0.011058	0.04459
comp1306_c0	205.616	21.0483	3.2882	0.0068001	0.030041
comp1306_c1	116.318	11.6268	3.3225	0.00054535	0.0038271
comp130782_c0	10.3567	0.343547	4.9139	0.0013677	0.0080938
comp1308_c0	30.8824	71.7267	-1.2157	0.0077687	0.033474
comp13090_c0	25.8917	73.178	-1.4989	0.0012693	0.0076355
comp130_c0	30.9774	5.69297	2.444	0.0001322	0.0011713
comp13102_c0	15.9619	146.817	-3.2013	1.2509e-10	5.5642e-09
comp131039_c0	6.70168	0.327059	4.3569	0.0041332	0.020117
comp13113_c0	17.2559	0.225486	6.2579	1.6925e-06	2.7168e-05
comp131189_c0	7.59658	0	Inf	0.00097836	0.0062007
comp1311_c0	18.4432	52.5471	-1.5105	0.0017741	0.010053
comp131282_c0	9.78567	0.450972	4.4396	0.0113	0.045357
comp131339_c0	7.28645	0.569033	3.6786	0.0092607	0.038526
comp1314_c0	27.8558	95.8946	-1.7835	0.00025055	0.0020249
comp131500_c0	7.06318	0	Inf	0.0011453	0.0070298
comp131579_c0	7.14621	0.225486	4.9861	0.0030475	0.015618
comp131655_c0	12.9726	1.00352	3.6923	0.00070628	0.0047432
comp131713_c0	11.9629	0.552545	4.4363	0.00037761	0.0028185
comp13174_c0	31.2302	75.7886	-1.279	0.0073521	0.032019
comp1317_c0	20.9367	66.5501	-1.6684	0.00098036	0.006207
comp1319_c0	99.5212	10.9855	3.1794	1.0645e-09	3.8447e-08
comp13210_c0	909.574	56.1565	4.0177	5.1343e-20	9.3492e-18
comp132253_c0	5.38189	0	Inf	0.0040081	0.019605
comp13225_c0	51.9811	175.689	-1.757	3.3534e-05	0.00036031
comp132342_c0	7.4761	0.687093	3.4437	0.0087418	0.036832
comp13253_c0	72.4736	32.4013	1.1614	0.011087	0.044679
comp132583_c0	4.72199	0	Inf	0.0080526	0.034461
comp13262_c0	71.7978	265.397	-1.8861	8.5489e-06	0.00011186
comp13266_c0	195.614	462.885	-1.2426	0.0019759	0.01099
comp132737_c0	6.87358	0.552545	3.6369	0.0082108	0.034991
comp1327_c0	24.2757	155.439	-2.6788	1.8847e-08	5.1641e-07
comp13284_c0	11.5126	0	Inf	1.0619e-05	0.00013481
comp1329_c0	79.6771	193.465	-1.2798	0.0030845	0.015762
comp133087_c0	10.9475	0	Inf	2.4453e-05	0.00027511
comp133127_c0	7.02567	0	Inf	0.00091944	0.0058939
comp133183_c0	15.873	2.13573	2.8938	0.0005601	0.0039055
comp133216_c0	6.13066	0.343547	4.1575	0.0092021	0.038337
comp13328_c0	27.4171	71.8602	-1.3901	0.0046207	0.022052
comp13335_c0	362.074	182.195	0.9908	0.012471	0.048859
comp1333_c0	8.72683	28.7914	-1.7221	0.012777	0.049867
comp13342_c0	108.927	230.708	-1.0827	0.0072728	0.031752
comp1334_c0	9.50715	52.9301	-2.477	0.00011936	0.0010789
comp133585_c0	4.90569	0	Inf	0.0096232	0.039863
comp133632_c0	6.70162	0.343547	4.2859	0.0064025	0.028705
comp1336_c0	682.219	11.0185	5.9522	1.6685e-31	1.1218e-28
comp133757_c0	11.5125	0.569033	4.3385	0.00041009	0.0030121
comp1337_c0	61.8144	22.2555	1.4738	0.003086	0.015764
comp133810_c0	10.6432	0.450972	4.5607	0.00074927	0.0049765
comp13399_c0	101.534	43.7553	1.2144	0.0083694	0.035554
comp13407_c0	53.9924	7.88081	2.7763	2.0529e-06	3.1985e-05
comp13423_c0	726.587	29.4445	4.6251	1.4701e-23	4.0791e-21
comp134254_c0	7.21538	0	Inf	0.0081218	0.034681
comp1342_c0	38.7893	91.0015	-1.2302	0.0079902	0.034285
comp1343_c0	202.321	78.2009	1.3714	0.0014048	0.0082795
comp134402_c0	7.74873	0.327059	4.5663	0.0031992	0.016257
comp13456_c0	7.71128	28.8946	-1.9058	0.0036212	0.017984
comp1345_c0	73.5837	176.065	-1.2586	0.0027971	0.014565
comp134747_c0	7.1521	0.450972	3.9873	0.0097277	0.04022
comp1347_c0	100.272	233.459	-1.2193	0.0024484	0.013077
comp13496_c0	105.207	226.242	-1.1046	0.0088683	0.037239
comp13498_c0	345.194	155.879	1.147	0.0030703	0.015717
comp135091_c0	9.87466	0.794519	3.6356	0.0024935	0.013298
comp13509_c0	69.9917	170.867	-1.2876	0.0026405	0.013882
comp135109_c0	0	5.20053	#NAME?	0.011905	0.0472
comp13510_c0	58.1968	218.865	-1.911	0.00015874	0.0013785
comp135130_c0	5.95285	0	Inf	0.0026133	0.013764
comp13513_c0	19.4332	132.215	-2.7663	1.9759e-08	5.4053e-07
comp135286_c0	9.69085	0	Inf	0.00013162	0.0011673
comp135288_c0	15.3396	2.46279	2.6389	0.0010021	0.0063172
comp135362_c0	4.42366	0	Inf	0.01133	0.045416
comp1353_c0	24.973	110.739	-2.1487	1.9997e-06	3.1311e-05
comp13549_c0	110.973	1.92673	5.8479	3.1339e-13	2.2732e-11
comp1354_c0	22.0984	69.9627	-1.6626	0.00063144	0.0043151
comp13569_c0	21.571	70.636	-1.7113	0.0049084	0.023134
comp1356_c0	41.9821	7.06238	2.5715	2.335e-05	0.00026403
comp135839_c0	9.27203	0.912579	3.3449	0.00491	0.023135
comp1358_c0	550.709	21.6216	4.6707	5.7438e-12	3.2921e-10
comp135967_c0	23.912	0.670605	5.1561	0.0021338	0.011693
comp135993_c0	5.76916	0.225486	4.6773	0.0083817	0.035589
comp135_c0	10.0781	0.225486	5.482	0.00040485	0.0029812
comp1360_c0	34.5235	4.34591	2.9899	0.00098806	0.0062445
comp1360_c1	74.8241	11.6386	2.6846	2.0035e-05	0.00023149
comp13610_c0	43.2585	118.165	-1.4497	0.0015005	0.008749
comp13619_c0	109.358	7.26074	3.9128	1.2892e-12	8.5046e-11
comp1361_c0	83.8631	15.7377	2.4138	3.5687e-06	5.238e-05
comp1362_c0	49.134	108.136	-1.138	0.0093801	0.038939
comp13644_c0	70.6124	221.261	-1.6478	0.00023683	0.0019355
comp1364_c0	24.9435	2.33409	3.4177	0.0003255	0.0024956
comp136529_c0	6.21363	0.343547	4.1769	0.0090204	0.037706
comp136659_c0	8.63195	1.12158	2.9442	0.010382	0.042374
comp136709_c0	9.30369	0.225486	5.3667	0.0004897	0.0034878
comp1369_c0	15.4739	44.7206	-1.5311	0.0089416	0.037466
comp1370_c0	15.1933	80.9407	-2.4134	2.0388e-06	3.1821e-05
comp13711_c0	31.821	198.639	-2.6421	6.4979e-09	1.9998e-07
comp13743_c0	42.0019	177.446	-2.0789	4.4749e-06	6.3805e-05
comp137459_c0	8.39683	0.327059	4.6822	0.001132	0.0069604
comp137646_c0	17.6748	0.901944	4.2925	2.8087e-05	0.00031055
comp13782_c0	13.8419	0	Inf	2.5383e-06	3.8585e-05
comp13794_c0	439.006	189.695	1.2106	0.002891	0.014978
comp137978_c0	5.61701	0	Inf	0.0029362	0.015154
comp13797_c0	136.449	421.028	-1.6256	0.00084194	0.0055041
comp137_c0	16.1198	0	Inf	1.159e-05	0.00014482
comp137_c1	18.3604	0	Inf	4.2895e-08	1.0774e-06
comp1380_c0	66.0203	13.1755	2.3251	0.0030511	0.015624
comp13816_c0	153.049	308.745	-1.0124	0.0098107	0.040525
comp1381_c0	15.1874	61.5325	-2.0185	0.00015839	0.0013767
comp13828_c0	57.4994	182.008	-1.6624	0.00013917	0.0012256
comp13834_c0	94.6903	207.603	-1.1325	0.0074662	0.032443
comp1383_c0	63.8315	21.9417	1.5406	0.0023603	0.012688
comp138815_c0	17.4418	0	Inf	0.00044084	0.0031964
comp1388_c0	40.6565	99.2747	-1.2879	0.0071666	0.031343
comp13910_c0	60.7769	181.031	-1.5746	0.0060344	0.027321
comp1391_c0	171.093	2.25964	6.2425	3.6455e-24	1.118e-21
comp13923_c0	6.81037	38.7845	-2.5097	0.00010395	0.0009615
comp1392_c0	10.3706	45.389	-2.1298	0.00037257	0.0027904
comp139319_c0	6.68983	0.343547	4.2834	0.01059	0.043053
comp13948_c0	100.981	281.47	-1.4789	0.00039473	0.0029251
comp1395_c0	138.376	57.1159	1.2766	0.0037577	0.018556
comp1396_c0	328.943	23.635	3.7988	2.2711e-05	0.0002583
comp139791_c0	6.81621	0.225486	4.9179	0.0064077	0.028714
comp1397_c0	31.7183	5.98441	2.406	0.0038804	0.01907
comp1399_c0	190.378	14.7719	3.6879	2.7897e-14	2.4755e-12
comp14012_c0	78.5604	270.854	-1.7856	1.434e-05	0.000173
comp14016_c0	4.77921	20.5155	-2.1019	0.0014157	0.0083354
comp14017_c0	63.0827	170.617	-1.4354	0.00075453	0.0050095
comp14025_c0	18.2972	60.5333	-1.7261	0.001096	0.0067819
comp140345_c0	7.08299	0.670605	3.4008	0.0076632	0.033118
comp1403_c0	14.9463	68.2886	-2.1919	1.8625e-05	0.00021705
comp14042_c0	12.6051	51.6861	-2.0358	0.00028899	0.0022624
comp140764_c0	10.744	0	Inf	3.2129e-05	0.00034875
comp1407_c0	28.6758	126.599	-2.1424	8.1423e-06	0.0001075
comp140818_c0	6.76489	0.327059	4.3704	0.0041968	0.02039
comp140_c0	5.37594	0	Inf	0.0050738	0.023696
comp1411_c0	270.338	68.6327	1.9778	4.1026e-06	5.9174e-05
comp14122_c0	368.175	32.1561	3.5172	3.0752e-06	4.583e-05
comp141261_c0	11.6903	0	Inf	1.2939e-05	0.00015828
comp1413_c0	306.656	80.8429	1.9234	4.2356e-05	0.00044125
comp14155_c0	34.1208	134.892	-1.9831	1.5899e-05	0.00018895
comp1416_c0	131.683	6.52311	4.3354	0.00071989	0.0048142
comp1416_c1	170.765	7.45218	4.5182	0.0018179	0.010247
comp14184_c0	131.03	20.2405	2.6946	3.9607e-07	7.736e-06
comp14211_c0	41.4231	189.386	-2.1928	1.2803e-06	2.1437e-05
comp142185_c0	8.91047	0	Inf	0.00020661	0.001715
comp14222_c0	79.337	265.096	-1.7405	3.1732e-05	0.0003451
comp142525_c0	5.26135	0	Inf	0.0052737	0.024486
comp1425_c0	174.639	8.4557	4.3683	3.7867e-08	9.5797e-07
comp14266_c0	86.3689	15.8201	2.4487	0.0010789	0.0066944
comp142685_c0	6.01012	0.327059	4.1998	0.011941	0.04726
comp14288_c0	75.7489	0.450972	7.392	2.0144e-13	1.5244e-11
comp142_c0	16.5328	1.67412	3.3039	0.00029013	0.0022672
comp14334_c0	90.508	315.63	-1.8021	2.3085e-05	0.0002617
comp14335_c0	74.9391	261.046	-1.8005	1.6426e-05	0.00019415
comp14343_c0	28.4069	89.8959	-1.662	0.00053553	0.0037672
comp14350_c0	69.8554	9.5358	2.8729	1.3697e-07	3.0346e-06
comp1435_c0	54.7791	11.4269	2.2612	0.0033352	0.016792
comp1438_c0	10.5226	64.2064	-2.6092	1.4441e-06	2.3749e-05
comp143_c0	11.6844	1.5667	2.8988	0.00329	0.016584
comp14402_c0	438.663	6.97622	5.9745	9.6666e-31	6.2586e-28
comp14419_c0	503.099	37.2407	3.7559	2.3463e-17	3.0158e-15
comp1443_c0	87.9534	15.8515	2.4721	8.9825e-05	0.00084769
comp14452_c0	34.0811	5.73073	2.5722	3.7978e-05	0.00040164
comp145001_c0	5.775	0	Inf	0.0044652	0.021472
comp14502_c0	65.0465	270.246	-2.0547	9.0197e-07	1.5705e-05
comp1450_c0	9.20881	44.2903	-2.2659	0.0017914	0.010125
comp14513_c0	38.9533	113.296	-1.5403	0.00069022	0.0046514
comp1451_c0	404.719	862.835	-1.0922	0.00654	0.02918
comp1453_c0	535.795	1110.92	-1.052	0.0056235	0.025836
comp1458_c0	636.889	300.457	1.0839	0.00585	0.026666
comp1459_c0	383.608	863.159	-1.17	0.0032192	0.01634
comp14614_c0	81.0379	0	Inf	4.1426e-06	5.97e-05
comp1461_c0	1682.25	625.563	1.4272	0.00048614	0.0034658
comp14625_c0	72.5543	185.192	-1.3519	0.0011411	0.0070113
comp146538_c0	10.9791	0.778031	3.8188	0.0011505	0.007055
comp14670_c0	101.294	0.225486	8.8113	1.5469e-17	2.0955e-15
comp14676_c0	64.8116	11.1403	2.5405	6.8426e-07	1.2434e-05
comp1467_c0	613.531	2064.68	-1.7507	0.0028407	0.014762
comp1468_c0	5335.18	723.013	2.8834	2.6329e-12	1.6037e-10
comp146_c0	7.92664	0.343547	4.5281	0.0012735	0.0076502
comp1472_c0	219.81	54.8696	2.0022	3.9897e-06	5.7857e-05
comp147310_c0	10.0406	0	Inf	9.5051e-05	0.00088997
comp14740_c0	49.9124	110.091	-1.1412	0.0071044	0.03111
comp1474_c0	1830.91	821.705	1.1559	0.0028267	0.014702
comp14751_c0	36.4364	3.12861	3.5418	3.1418e-07	6.3275e-06
comp1475_c0	213.671	23.8483	3.1634	0.0020148	0.011158
comp1476_c0	42.3752	229.056	-2.4344	2.8545e-08	7.4035e-07
comp14796_c0	8.84726	1.03064	3.1017	0.0063126	0.028375
comp1479_c0	759.321	2562.3	-1.7547	1.1426e-06	1.9411e-05
comp14858_c0	13.3282	40.5385	-1.6048	0.0045632	0.021831
comp1494_c0	397.366	887.407	-1.1591	0.0026091	0.01375
comp149558_c0	9.72846	0.343547	4.8236	0.0010523	0.0065697
comp149580_c0	13.4863	0	Inf	2.7894e-06	4.2012e-05
comp1498_c0	997.788	147.679	2.7563	2.8998e-11	1.4822e-09
comp149_c0	26.9153	0	Inf	9.7944e-11	4.4704e-09
comp15045_c0	13.6127	63.9554	-2.2321	2.4447e-05	0.00027511
comp1504_c0	357.181	1054.84	-1.5623	7.6508e-05	0.00073729
comp1505_c0	503.087	1227.38	-1.2867	0.00067891	0.0046008
comp150686_c0	6.55543	0.225486	4.8616	0.0068218	0.030107
comp15071_c0	46.9826	131.974	-1.4901	0.0006696	0.0045456
comp15083_c0	235.49	7.30913	5.0098	4.2502e-22	1.0465e-19
comp1510_c0	1435.88	520.79	1.4632	0.00018548	0.0015756
comp15112_c0	49.5176	130.086	-1.3935	0.0021746	0.011876
comp15116_c0	100.837	272.402	-1.4337	0.00038469	0.0028616
comp15127_c0	13.334	148.321	-3.4755	2.627e-13	1.9295e-11
comp1512_c0	4439.21	276.188	4.0066	2.1469e-06	3.3272e-05
comp15170_c0	114.088	270.416	-1.245	0.0018444	0.010358
comp15186_c0	4.18853	23.008	-2.4576	0.00099389	0.0062768
comp15187_c0	74.9568	257.301	-1.7793	1.89e-05	0.00021982
comp15188_c0	33.3576	150.401	-2.1727	0.00023406	0.0019157
comp15195_c0	73.2812	259.852	-1.8262	6.6576e-06	9.0148e-05
comp15196_c0	86.6888	227.186	-1.39	0.001006	0.0063303
comp1519_c0	3654.97	1187.4	1.622	2.5194e-05	0.00028214
comp15208_c0	83.5968	234.914	-1.4906	0.00055432	0.0038714
comp15217_c0	57.1179	157.133	-1.46	0.00059624	0.0041181
comp15224_c0	23.5506	105.946	-2.1695	9.1965e-06	0.000119
comp15268_c0	16.3668	43.2049	-1.4004	0.0067409	0.029855
comp1526_c0	3016.71	866.621	1.7995	4.2491e-06	6.0984e-05
comp152_c0	29.0728	4.48631	2.6961	6.8676e-05	0.00067031
comp1531_c0	1626.88	138.955	3.5494	7.6336e-05	0.00073635
comp15360_c0	25.9056	68.3306	-1.3993	0.0034833	0.017393
comp15362_c0	38.6114	215.165	-2.4783	2.5652e-05	0.00028671
comp1536_c0	106.553	376.839	-1.8224	1.2154e-05	0.00015034
comp1537_c0	2015.27	231.932	3.1192	2.1547e-09	7.4148e-08
comp15385_c0	49.3671	179.764	-1.8645	7.7206e-06	0.00010269
comp15388_c0	125.622	336.498	-1.4215	0.00037979	0.0028312
comp1539_c0	81.9784	354.719	-2.1134	3.6195e-07	7.1278e-06
comp153_c0	48.0436	8.19937	2.5508	5.2017e-06	7.2744e-05
comp15404_c0	34.4467	80.1659	-1.2186	0.012238	0.048174
comp1543_c0	1082.47	2080.44	-0.94256	0.0096352	0.039904
comp154418_c0	4.90569	0	Inf	0.0096232	0.039863
comp1545_c0	1091.26	473.433	1.2048	0.0022476	0.012194
comp15485_c0	34.5632	327.658	-3.2449	4.6912e-09	1.5075e-07
comp15493_c0	466.081	5.71424	6.3499	1.1191e-33	8.8923e-31
comp1550_c0	203.541	23.3845	3.1217	9.4813e-12	5.245e-10
comp15510_c0	43.3848	123.099	-1.5046	0.00068431	0.0046205
comp1552_c0	141.07	426.484	-1.5961	5.1921e-05	0.00052343
comp1555_c0	935.333	350.725	1.4151	0.0004962	0.0035261
comp1557_c0	475.959	1083.88	-1.1873	0.0019813	0.011016
comp1564_c0	246.524	742.951	-1.5915	0.00029087	0.0022698
comp1565_c0	1629.67	685.004	1.2504	0.0017839	0.010098
comp156693_c0	5.9469	0	Inf	0.0033165	0.016703
comp15673_c0	6.28286	44.2824	-2.8172	2.1722e-05	0.00024835
comp15676_c0	69.1207	197.698	-1.5161	0.0033613	0.016894
comp15744_c0	93.4514	226.219	-1.2754	0.0015226	0.0088547
comp1576_c0	20.0477	6.06949	1.7238	0.012234	0.048166
comp1579_c0	12.7948	0.225486	5.8264	2.2077e-05	0.00025175
comp1583_c0	288.889	71.7177	2.0101	2.4075e-06	3.6885e-05
comp15850_c0	22.4915	0.687093	5.0327	7.2459e-06	9.6913e-05
comp1585_c0	206.326	501.97	-1.2827	0.0011729	0.0071704
comp15883_c0	19.4964	4.53577	2.1038	0.0038281	0.018851
comp158_c0	13.7964	0	Inf	3.441e-05	0.00036881
comp1590_c0	433.587	1209.67	-1.4802	0.0065063	0.029067
comp15926_c0	15.5924	2.68827	2.5361	0.0022362	0.012148
comp1594_c0	338.01	776.066	-1.1991	0.0019945	0.011078
comp1596_c0	1267.47	428.559	1.5644	0.0020361	0.011246
comp15971_c0	44.0448	184.267	-2.0648	4.5187e-06	6.4325e-05
comp1598_c0	77.2171	265.064	-1.7793	2.1091e-05	0.00024208
comp159_c0	7.17782	0	Inf	0.00069801	0.0046948
comp159_c1	10.5028	0.225486	5.5416	0.01274	0.049768
comp16007_c0	248.617	59.5643	2.0614	5.949e-07	1.1016e-05
comp16049_c0	251.956	53.181	2.2442	1.2739e-07	2.8477e-06
comp1608_c0	292.81	761.227	-1.3784	0.00051167	0.0036183
comp16122_c0	20.6383	94.2721	-2.1915	5.4864e-06	7.63e-05
comp16150_c0	23.2246	93.0116	-2.0018	0.012195	0.048045
comp1615_c0	533.302	1039.12	-0.96234	0.011785	0.046895
comp1619_c0	1536.57	512.424	1.5843	6.8812e-05	0.00067127
comp161_c0	79.5602	9.79584	3.0218	4.4977e-09	1.456e-07
comp1620_c0	231.055	809.51	-1.8088	5.7413e-06	7.9444e-05
comp1622_c0	277.573	560.647	-1.0142	0.010043	0.041349
comp1624_c0	258.939	1010.72	-1.9647	6.1321e-07	1.1284e-05
comp16251_c0	245.448	0.343547	9.4807	2.48e-35	2.7096e-32
comp16275_c0	11.9314	55.5567	-2.2192	0.00045395	0.0032778
comp16293_c0	38.1726	123.534	-1.6943	0.0073066	0.031863
comp16372_c0	0.596677	13.8259	-4.5343	0.0030438	0.015608
comp16374_c0	34.2333	96.4961	-1.4951	0.0015133	0.0088119
comp1638_c0	444.713	1221.85	-1.4581	0.00012218	0.0010993
comp16405_c0	106.774	26.5849	2.0059	1.6282e-05	0.00019271
comp16409_c0	14.6658	65.1323	-2.1509	6.3239e-05	0.00062246
comp1641_c0	1169.11	505.081	1.2108	0.0021638	0.011843
comp16458_c0	7.62229	27.4311	-1.8475	0.0093671	0.038904
comp16467_c0	206.413	76.6225	1.4297	0.00074396	0.0049487
comp16483_c0	6.90508	39.9997	-2.5343	2.0109e-05	0.00023219
comp16484_c0	24.1729	96.7747	-2.0012	1.3511e-05	0.00016452
comp1648_c0	1528.24	775.407	0.97884	0.011429	0.045752
comp164_c0	29.221	6.59492	2.1476	0.0054336	0.025069
comp16523_c0	8.10444	0	Inf	0.0002653	0.0021157
comp16529_c0	109.198	44.4504	1.2967	0.0019418	0.010834
comp16546_c0	37.5643	144.278	-1.9414	1.3417e-05	0.00016356
comp165_c0	32.9688	0.569033	5.8564	2.62e-10	1.0828e-08
comp166252_c0	5.50237	0	Inf	0.004867	0.022982
comp16626_c0	15.79	57.5174	-1.865	0.00038769	0.0028803
comp1665_c0	224.575	491.551	-1.1301	0.0066215	0.029425
comp16673_c0	59.2834	149.554	-1.335	0.0014461	0.0084884
comp16675_c0	30.0825	118.603	-1.9791	4.5633e-05	0.00046732
comp16677_c0	336.895	9.27841	5.1823	3.4662e-09	1.1432e-07
comp16682_c0	3.52864	24.5551	-2.7988	0.00090021	0.0057962
comp16683_c0	159.717	76.9054	1.0544	0.010879	0.043993
comp16692_c0	87.8977	21.9109	2.0042	3.5187e-05	0.00037644
comp1669_c0	207.528	914.62	-2.1399	8.225e-08	1.93e-06
comp16702_c0	34.9644	5.0612	2.7883	2.3959e-05	0.00027038
comp16737_c0	36.9498	129.077	-1.8046	3.8573e-05	0.00040645
comp1676_c0	787.314	1648.17	-1.0659	0.0029816	0.015337
comp1677_c0	655.527	243.309	1.4299	0.00027399	0.0021692
comp1682_c0	4315.51	1953.03	1.1438	0.002573	0.013625
comp1683_c0	4820.99	1280.29	1.9129	4.5308e-06	6.4445e-05
comp1684_c0	1263.21	2635.55	-1.061	0.0045116	0.021637
comp1686_c0	823.712	3109.84	-1.9166	2.4472e-07	5.0627e-06
comp168_c1	10.8072	0.794519	3.7658	0.0078936	0.03392
comp16907_c0	322.998	31.3074	3.3669	7.3347e-07	1.307e-05
comp16916_c0	166.112	2.55373	6.0234	1.7835e-08	4.9099e-07
comp1691_c0	13291.3	153.796	6.4333	8.0048e-16	8.6915e-14
comp16928_c0	87.85	0	Inf	1.2245e-08	3.4918e-07
comp1692_c0	186.127	75.9901	1.2924	0.0017352	0.0098613
comp1693_c0	7696.04	3257.95	1.2402	0.0019236	0.01075
comp16946_c0	18.1312	46.8233	-1.3688	0.011841	0.047043
comp16947_c0	130.899	51.215	1.3538	0.0021222	0.011648
comp16952_c0	34.6621	180.904	-2.3838	1.354e-07	3.0152e-06
comp16959_c0	12.2296	81.7645	-2.7411	8.6425e-08	2.009e-06
comp1695_c0	1564.79	661.241	1.2427	0.0014663	0.0085931
comp16966_c0	1.10443	17.3879	-3.9767	3.8806e-05	0.00040841
comp16979_c0	33.0973	110.916	-1.7447	0.00019959	0.0016694
comp16981_c0	58.659	129.533	-1.1429	0.0068491	0.030197
comp16982_c0	17.3053	86.095	-2.3147	3.6665e-06	5.3591e-05
comp1698_c0	1120.01	2602.85	-1.2166	0.001721	0.0097901
comp1699_c0	1545.97	320.717	2.2691	1.1809e-08	3.3786e-07
comp17001_c0	124.981	18.8296	2.7306	3.5673e-06	5.238e-05
comp1700_c0	3919.1	1300.58	1.5914	6.5388e-05	0.00064108
comp17011_c0	8.69511	0.654118	3.7326	0.0036804	0.018226
comp17054_c0	26.2178	77.6441	-1.5663	0.0010688	0.0066512
comp17055_c0	56.5207	202.476	-1.8409	1.9242e-06	3.0441e-05
comp17058_c0	437.827	152.133	1.525	0.0054585	0.02517
comp17062_c0	62.7983	198.754	-1.6622	9.0161e-05	0.00085011
comp1706_c0	1362.03	4725.64	-1.7948	4.5416e-05	0.00046601
comp1708_c0	384.669	1547.55	-2.0083	4.9531e-07	9.4628e-06
comp1709_c0	5614.81	2755.13	1.0271	0.0051416	0.023981
comp171489_c0	4.90569	0	Inf	0.0096232	0.039863
comp17152_c0	22.2248	108.811	-2.2916	1.6249e-06	2.618e-05
comp17153_c0	49.7425	204.099	-2.0367	1.8014e-06	2.8679e-05
comp171580_c0	6.01607	0	Inf	0.0025587	0.01357
comp17176_c0	18.5382	0	Inf	6.0088e-08	1.4448e-06
comp1717_c0	3797.57	532.3	2.8348	1.5268e-11	8.1125e-10
comp1717_c1	2529.3	391.357	2.6922	1.1522e-10	5.1644e-09
comp17190_c0	181.797	45.1168	2.0106	0.00011824	0.001071
comp17193_c0	402.451	13.5759	4.8897	2.3895e-05	0.00026984
comp1722_c0	2436.56	706.126	1.7868	0.0028454	0.014773
comp1723_c0	4056.65	965.581	2.0708	0.002174	0.011876
comp172446_c0	12.4451	0	Inf	6.8878e-06	9.2834e-05
comp17259_c0	75.2674	173.976	-1.2088	0.0092173	0.038391
comp1725_c0	5334.64	986.694	2.4347	0.0024222	0.012961
comp17269_c0	59.7753	10.7898	2.4699	1.7371e-05	0.0002038
comp1727_c0	1734.97	717.555	1.2738	0.0011847	0.0072211
comp17292_c0	30.922	90.7255	-1.5529	0.0009174	0.0058873
comp172_c0	37.1693	0.569033	6.0295	1.7263e-06	2.7599e-05
comp1731_c0	7989.78	2023.37	1.9814	0.00012013	0.0010847
comp17364_c0	37.3196	90.6441	-1.2803	0.010049	0.04135
comp1738_c0	3659.26	13070.2	-1.8367	0.00055022	0.003852
comp1739_c0	762.829	2295.45	-1.5893	5.8466e-05	0.00058203
comp173_c0	29.2843	1.12158	4.7065	1.5786e-06	2.5551e-05
comp17406_c0	10.9218	1.00352	3.4441	0.0020262	0.011209
comp1740_c0	227.629	1389.27	-2.6096	2.0239e-10	8.5664e-09
comp174188_c0	12.0775	0.450972	4.7431	0.0003767	0.0028148
comp174192_c0	4.78521	0	Inf	0.0078731	0.03386
comp1741_c0	12082	3841.58	1.6531	0.0042811	0.020748
comp17422_c0	386.187	19.7459	4.2897	2.1517e-05	0.00024649
comp1743_c0	8623.28	20574	-1.2545	0.0010296	0.0064441
comp174459_c0	11.3605	2.03416	2.4815	0.0067513	0.029886
comp1744_c0	26426	12226.3	1.112	0.0045258	0.021693
comp174933_c0	8.84726	0.225486	5.2941	0.0010387	0.006492
comp1751_c0	18487.3	9044.58	1.0314	0.0073074	0.031863
comp175234_c0	8.58053	0	Inf	0.00028609	0.0022442
comp175262_c0	11.7536	0	Inf	1.2709e-05	0.00015602
comp1755_c0	1477.36	3475.1	-1.234	0.0011965	0.0072776
comp175630_c0	6.9368	0.327059	4.4066	0.0031363	0.015989
comp175772_c0	7.01978	0	Inf	0.0011799	0.007202
comp1762_c0	13224.6	4817.62	1.4568	0.00012497	0.0011197
comp1764_c0	9833.6	3678.9	1.4184	0.00024058	0.0019576
comp17665_c0	39.8365	11.864	1.7475	0.0013325	0.0079166
comp17667_c0	45.9633	122.085	-1.4093	0.0018645	0.010453
comp17681_c0	19.7197	52.0106	-1.3992	0.010367	0.042343
comp1768_c0	1064.66	267.909	1.9906	5.9204e-05	0.0005887
comp17701_c0	97.9326	0	Inf	3.7535e-24	1.1313e-21
comp1771_c0	2274.22	605.582	1.909	0.0022606	0.012254
comp1772_c0	22975.6	344.187	6.0608	1.2476e-24	4.0389e-22
comp17749_c0	190.593	7.22405	4.7215	1.641e-17	2.1569e-15
comp17752_c0	24.9553	0.896091	4.7996	1.1951e-07	2.6785e-06
comp1775_c0	842.371	30.1289	4.8052	8.6681e-11	4.0005e-09
comp1775_c1	2699.03	83.5179	5.0142	9.1476e-09	2.6921e-07
comp1776_c0	639.3	2296.42	-1.8448	3.4712e-06	5.125e-05
comp1777_c0	2592.71	1199.28	1.1123	0.0030469	0.015618
comp177900_c0	5.53398	0	Inf	0.0048175	0.022804
comp177916_c0	9.72251	0	Inf	8.3168e-05	0.00079186
comp177_c0	3.13548	25.5873	-3.0287	0.0046698	0.022237
comp1780_c0	968.974	386.186	1.3272	0.00058096	0.0040268
comp17815_c0	26.0835	2.45801	3.4076	1.228e-05	0.0001516
comp1782_c0	1163.35	2770.41	-1.2518	0.0038254	0.018842
comp178437_c0	13.0299	1.58904	3.0356	0.0014793	0.0086494
comp17860_c0	82.4466	22.172	1.8947	0.00012823	0.0011408
comp17866_c0	247.21	21.8673	3.4989	3.3329e-14	2.9278e-12
comp1787_c0	1549.58	196.254	2.9811	0.00024066	0.0019576
comp1791_c0	965.484	432.719	1.1578	0.0047395	0.022514
comp17924_c0	32.8423	8.04834	2.0288	0.00096619	0.0061477
comp1793_c0	448.546	1042.51	-1.2167	0.0020237	0.011199
comp1796_c0	1840.37	848.818	1.1165	0.0048816	0.023026
comp179722_c0	7.38723	0	Inf	0.00065178	0.0044403
comp1797_c0	318.597	644.6	-1.0167	0.0088298	0.037122
comp17986_c0	45.728	108.872	-1.2515	0.0060257	0.027289
comp18008_c0	6.73924	105.749	-3.9719	0.00093979	0.0060068
comp1800_c0	192.819	22.5985	3.0929	0.0081929	0.034923
comp180240_c0	8.88476	0.225486	5.3002	0.0012835	0.0076969
comp18036_c0	608.335	28.8494	4.3983	5.1447e-11	2.4982e-09
comp1805_c0	583.24	1238.35	-1.0863	0.0078384	0.033741
comp18082_c0	29.6201	7.1581	2.0489	0.00096754	0.0061526
comp18096_c0	9.47549	154.331	-4.0257	2.5894e-15	2.6165e-13
comp18101_c0	52.2815	1.7757	4.8798	4.26e-12	2.5503e-10
comp1811_c0	643.589	4.30708	7.2233	1.0611e-27	5.1527e-25
comp1815_c0	991.077	3344.05	-1.7545	0.00039069	0.0029001
comp181669_c0	6.93674	0	Inf	0.0011913	0.0072543
comp181832_c0	5.05194	0	Inf	0.0056736	0.026039
comp1818_c0	78.5368	171.815	-1.1294	0.009644	0.03993
comp1822_c0	5364.21	289.109	4.2137	7.8916e-19	1.2656e-16
comp18254_c0	20.3142	48.3246	-1.2503	0.0092704	0.038557
comp1828_c0	5162.47	2290.54	1.1724	0.0039594	0.019393
comp1830_c0	315.091	1609.8	-2.353	0.00033032	0.0025282
comp1831_c0	90724.5	31770.4	1.5138	0.00013622	0.0012026
comp18329_c0	51.1912	139.89	-1.4503	0.0022439	0.012186
comp1833_c0	484.207	175.564	1.4636	0.00024815	0.0020092
comp18342_c0	74.2752	16.0254	2.2125	0.0019575	0.010912
comp1836_c0	9727.43	2442.86	1.9935	9.2515e-05	0.0008695
comp18373_c0	20.6463	108.595	-2.395	7.2883e-07	1.3027e-05
comp18374_c0	25.3881	68.6832	-1.4358	0.0079952	0.034298
comp1837_c0	2960.31	393.479	2.9114	2.1068e-12	1.3107e-10
comp1842_c0	309.263	1424.04	-2.2031	4.5435e-08	1.1314e-06
comp184421_c0	5.50237	0	Inf	0.004867	0.022982
comp1844_c0	8420.76	2430.47	1.7927	4.7984e-06	6.7809e-05
comp18462_c0	8.94208	98.5446	-3.4621	1.7244e-08	4.7545e-07
comp18470_c0	17.2421	87.1012	-2.3368	2.1867e-06	3.3768e-05
comp18473_c0	2.27207	12.6394	-2.4759	0.0073133	0.031881
comp184774_c0	8.39683	0	Inf	0.00024152	0.0019637
comp18486_c0	46.876	110.797	-1.241	0.0075863	0.03285
comp185061_c0	6.70162	0	Inf	0.0016225	0.009342
comp18519_c0	192.216	35.8357	2.4233	3.2107e-08	8.2781e-07
comp1853_c0	65.8152	454.294	-2.7871	5.3755e-11	2.5887e-09
comp18555_c0	51.529	130.905	-1.3451	0.0034589	0.017286
comp1860_c0	267.329	534.307	-0.99906	0.010664	0.043302
comp186556_c0	8.94803	0	Inf	0.00016318	0.0014108
comp186656_c0	5.80661	0	Inf	0.0061783	0.027857
comp18671_c0	138.79	42.1126	1.7206	0.00012042	0.0010862
comp18676_c0	23.7481	187.331	-2.9797	8.6733e-11	4.0005e-09
comp1868_c0	662.412	1567.36	-1.2425	0.0011543	0.0070726
comp18694_c0	167.367	11.053	3.9205	4.9724e-06	6.993e-05
comp18734_c0	215.402	59.6154	1.8533	0.0054548	0.02516
comp18751_c0	53.0618	152.744	-1.5254	0.00035091	0.0026521
comp18770_c0	15.8906	54.1718	-1.7694	0.00060241	0.0041508
comp1878_c0	560.997	1431.75	-1.3517	0.00020153	0.001681
comp18813_c0	51.0073	11.4237	2.1587	2.987e-05	0.00032757
comp18814_c0	26.8777	86.1131	-1.6798	0.00031363	0.0024238
comp18815_c0	5.97851	28.0017	-2.2277	0.00086495	0.0056146
comp1882_c0	144.645	453.688	-1.6492	4.1065e-05	0.00042934
comp1883_c0	390.048	138.55	1.4932	0.00036147	0.0027248
comp188796_c0	11.5008	0.552545	4.3795	0.0065912	0.029362
comp1888_c0	114.744	397.692	-1.7932	5.6087e-06	7.7796e-05
comp1889_c0	114.027	460.989	-2.0154	5.851e-07	1.0846e-05
comp188_c1	2.57041	13.3467	-2.3764	0.0065555	0.029234
comp1890_c0	143.18	324.017	-1.1782	0.0032693	0.016494
comp18961_c0	20.8794	55.9236	-1.4214	0.0067168	0.029793
comp1896_c0	14379.8	6851.33	1.0696	0.0081224	0.034681
comp1899_c0	99.4066	467.369	-2.2331	9.0064e-08	2.0881e-06
comp189_c0	15.7465	2.00703	2.9719	0.0013918	0.0082196
comp1900_c0	506.412	6.99057	6.1788	8.6943e-15	8.3508e-13
comp19046_c0	120.616	53.782	1.1652	0.0047047	0.022391
comp1906_c0	67.6702	184.978	-1.4508	0.00048498	0.0034604
comp19074_c0	39.9905	14.648	1.449	0.0068166	0.030091
comp19085_c0	74.218	1.79218	5.372	5.5134e-07	1.0341e-05
comp19086_c0	31.0839	0.778031	5.3202	1.9207e-07	4.0947e-06
comp19088_c0	22.9223	57.9965	-1.3392	0.0097186	0.040192
comp1908_c0	26.7433	80.3249	-1.5867	0.0011588	0.0070955
comp19098_c0	23.4498	1.34121	4.128	8.7719e-07	1.5396e-05
comp1910_c0	79.9531	348.309	-2.1231	5.969e-06	8.2096e-05
comp19125_c0	90.2467	25.2756	1.8361	0.00015249	0.0013296
comp19129_c0	20.67	2.7957	2.8863	0.00026512	0.0021153
comp19131_c0	159.369	4.15925	5.2599	2.9117e-20	5.6556e-18
comp19157_c0	17.6747	47.829	-1.4362	0.0047268	0.022472
comp1919_c0	15.383	1.69061	3.1857	0.00093581	0.0059857
comp1919_c1	34.6838	7.38944	2.2307	0.0003164	0.0024398
comp19212_c0	71.6948	0.327059	7.7762	8.6227e-19	1.3703e-16
comp1922_c0	102.663	282.749	-1.4616	0.00048912	0.0034857
comp19235_c0	19.1032	4.14276	2.2052	0.0043306	0.020953
comp1923_c0	122.364	499.908	-2.0305	4.8431e-07	9.2629e-06
comp1924_c1	72.9432	154.102	-1.079	0.005964	0.027066
comp19272_c0	6.72733	44.8572	-2.7372	6.3526e-06	8.6622e-05
comp19296_c0	15.9619	50.7151	-1.6678	0.0024804	0.013232
comp1930_c0	80.8996	308.867	-1.9328	1.9789e-06	3.1137e-05
comp1931_c0	6313.64	2759.14	1.1943	0.0059101	0.026856
comp1936_c0	113.888	368.993	-1.696	2.7239e-05	0.00030272
comp1937_c0	686.788	204.386	1.7486	9.1821e-06	0.0001189
comp1946_c0	12360	388.511	4.9916	1.1399e-29	6.6934e-27
comp1948_c0	41.5871	695.592	-4.064	2.7825e-19	4.5037e-17
comp19496_c0	186.125	9.61503	4.2748	1.6225e-17	2.1569e-15
comp19535_c0	107.835	1.13807	6.5661	5.0218e-21	1.0451e-18
comp1954_c0	200.689	451.509	-1.1698	0.0018204	0.010255
comp19578_c0	122.696	0.343547	8.4804	2.5817e-10	1.0694e-08
comp1957_c0	337.033	123.154	1.4524	0.00038607	0.0028707
comp1958_c0	72.9496	185.389	-1.3456	0.0025746	0.013626
comp1960_c0	978.6	269.304	1.8615	2.8623e-06	4.295e-05
comp1962_c0	176.487	448.737	-1.3463	0.00074457	0.0049509
comp1963_c0	87.2652	289.495	-1.7301	1.7946e-05	0.00020956
comp1966_c0	132.014	335.073	-1.3438	0.0012746	0.0076514
comp1967_c0	96.676	227.987	-1.2377	0.0029703	0.015294
comp1968_c0	28.5788	71.5927	-1.3249	0.0083762	0.035575
comp1969_c0	95.2969	304.337	-1.6752	5.4902e-05	0.00055126
comp1970_c0	185.925	436.098	-1.2299	0.002034	0.011241
comp19764_c0	78.3391	27.6666	1.5016	0.0017617	0.0099893
comp19777_c0	16.0053	46.6766	-1.5441	0.0059142	0.026862
comp19788_c0	60.8917	133.639	-1.134	0.011456	0.045838
comp1979_c0	89.251	551.729	-2.628	2.0263e-05	0.00023335
comp19801_c0	29.1814	4.93728	2.5633	0.00016783	0.0014466
comp1986_c0	1271.72	3923.22	-1.6253	3.2498e-05	0.00035177
comp19884_c0	48.2354	116.463	-1.2717	0.00806	0.034467
comp1989_c0	125.026	373.713	-1.5797	0.00012194	0.0010977
comp19902_c0	177.491	0	Inf	6.5616e-27	2.7106e-24
comp19926_c0	40.9327	3.83219	3.417	0.0029802	0.015336
comp19927_c0	108.131	29.2158	1.888	0.0020495	0.011298
comp1993_c0	228.532	8.54877	4.7405	1.0699e-20	2.1253e-18
comp1995_c0	117.419	484.888	-2.046	1.5024e-06	2.4568e-05
comp19974_c0	43.3887	101.5	-1.2261	0.0080458	0.034461
comp19978_c0	143.017	5.07768	4.8159	4.0575e-18	6.0623e-16
comp19992_c0	27.8418	1.01415	4.7789	2.4531e-08	6.537e-07
comp19993_c0	55.3675	20.9818	1.3999	0.0060733	0.027476
comp19995_c0	20.8617	78.704	-1.9156	0.00015143	0.0013228
comp19_c0	5.71773	0	Inf	0.0035724	0.017771
comp20023_c0	17.7578	67.5525	-1.9276	0.00019552	0.001644
comp2004_c0	340.969	68.3848	2.3179	7.3874e-08	1.7404e-06
comp2005_c0	101.299	308.589	-1.6071	0.00016061	0.0013918
comp20067_c0	95.5339	20.1932	2.2421	3.9177e-06	5.6929e-05
comp20068_c0	22.4225	2.75687	3.0238	4.5425e-05	0.00046601
comp2006_c0	83.5333	173.664	-1.0559	0.0084702	0.035852
comp20079_c0	44.3471	12.223	1.8592	0.0027343	0.014278
comp2008_c0	67.692	237.689	-1.812	1.7532e-05	0.00020556
comp2010_c0	139.741	352.007	-1.3328	0.0012925	0.0077354
comp2012_c0	212.255	559.681	-1.3988	0.00026789	0.0021325
comp2012_c1	27.3085	209.499	-2.9395	4.0486e-10	1.594e-08
comp2014_c0	509.651	220.308	1.21	0.001838	0.010338
comp20153_c0	37.6275	1.20666	4.9627	4.3205e-10	1.6972e-08
comp20164_c0	103.812	6.03652	4.1041	9.7639e-14	7.8655e-12
comp20165_c0	222.164	21.8699	3.3446	5.6831e-13	3.9423e-11
comp2016_c0	68.1683	249.123	-1.8697	1.0837e-05	0.00013698
comp201_c0	31.6254	1.22315	4.6924	6.8148e-09	2.0863e-07
comp201_c1	11.6331	0	Inf	1.068e-05	0.00013538
comp20274_c0	13.3084	0.912579	3.8662	0.00028701	0.0022488
comp202_c0	25.4376	6.48749	1.9712	0.0080528	0.034461
comp2030_c0	160.585	11.028	3.8641	0.0022977	0.012431
comp2032_c0	47.8933	185.904	-1.9567	0.0077962	0.033576
comp2033_c0	430.943	117.968	1.8691	9.3202e-06	0.0001204
comp2036_c0	78.9084	197.348	-1.3225	0.0020942	0.011512
comp203774_c0	4.34068	0	Inf	0.011676	0.046546
comp20378_c0	16.8627	59.6882	-1.8236	0.0003281	0.0025134
comp2037_c0	24.7005	78.8784	-1.6751	0.00068025	0.0046038
comp20428_c0	217.708	40.7384	2.4179	4.6338e-08	1.1473e-06
comp20437_c0	80.9772	0	Inf	1.1894e-19	1.9993e-17
comp20441_c0	50.7088	7.41071	2.7746	1.1816e-06	1.9996e-05
comp20442_c0	84.0271	22.9825	1.8703	0.00013303	0.0011775
comp20471_c0	124.154	37.4864	1.7277	9.1953e-05	0.00086514
comp20472_c0	45.242	0.225486	7.6485	3.3777e-10	1.3452e-08
comp2047_c0	97.6622	304.636	-1.6412	0.00018347	0.0015608
comp20482_c0	80.5738	12.9053	2.6423	1.4949e-07	3.2605e-06
comp20493_c0	141.497	0	Inf	3.847e-29	2.1015e-26
comp20533_c0	145.31	73.0275	0.99263	0.0095229	0.039476
comp2053_c0	9296.87	2823.07	1.7195	8.2562e-06	0.00010868
comp20552_c0	68.9724	3.6753	4.2301	5.1343e-12	2.9719e-10
comp20556_c0	87.9529	11.8417	2.8929	7.1119e-07	1.279e-05
comp20579_c0	80.4317	28.9956	1.4719	0.0017072	0.0097241
comp2057_c0	76.1404	172.555	-1.1803	0.005716	0.026199
comp20599_c0	18.1509	81.8193	-2.1724	1.6787e-05	0.00019766
comp205_c0	8.39677	0	Inf	0.00038048	0.0028339
comp2064_c0	126.614	354.816	-1.4866	0.0003619	0.0027269
comp2065_c0	139.678	562.331	-2.0093	8.1984e-07	1.4506e-05
comp2067_c0	107.209	412.488	-1.9439	1.1974e-05	0.00014866
comp2068_c0	132.642	273.834	-1.0458	0.011827	0.047011
comp2070_c0	48.1149	283.612	-2.5594	9.2749e-09	2.7204e-07
comp2073_c0	712.871	8.77426	6.3442	2.669e-32	2.0286e-29
comp2077_c0	15.2822	44.4861	-1.5415	0.0044906	0.021548
comp2082_c0	13.6443	63.2072	-2.2118	0.0014635	0.0085792
comp2089_c0	322.509	159.817	1.0129	0.010205	0.041819
comp20951_c0	11.0937	46.8025	-2.0768	0.00058636	0.0040572
comp20980_c0	31.5719	1.92673	4.0344	0.00032207	0.002478
comp20986_c0	11.4492	46.5718	-2.0242	0.00012759	0.0011374
comp2098_c0	2604.4	8462.56	-1.7001	6.1138e-06	8.3693e-05
comp2099_c0	207.216	436.884	-1.0761	0.00267	0.013987
comp2100_c0	2.84309	22.9314	-3.0118	0.00023826	0.0019426
comp2101_c0	93.1728	194.71	-1.0633	0.0082911	0.035256
comp2102_c0	134.25	284.122	-1.0816	0.0060159	0.027251
comp21030_c0	120.244	36.1644	1.7333	9.8548e-05	0.00091634
comp21057_c0	59.8186	12.2757	2.2848	0.010204	0.041819
comp2105_c0	1310.73	556.881	1.2349	0.0012238	0.007413
comp2107_c0	148.734	43.8426	1.7623	8.1438e-05	0.00077879
comp2110_c0	116.202	33.3724	1.7999	0.00014291	0.0012548
comp21136_c0	229.605	21.5854	3.411	0.0001306	0.0011595
comp2113_c0	19.5022	76.3455	-1.9689	0.00034623	0.0026232
comp2113_c1	94.6741	403.219	-2.0905	1.3797e-07	3.053e-06
comp2114_c0	86.6985	15.9845	2.4393	8.8006e-07	1.5431e-05
comp21152_c0	37.7957	5.61852	2.75	0.00028588	0.0022442
comp2116_c0	918.923	63.4699	3.8558	1.4289e-06	2.3548e-05
comp2117_c0	78.0627	192.081	-1.299	0.0021804	0.011903
comp21204_c0	80.2122	15.4883	2.3726	5.7938e-06	7.9875e-05
comp21258_c0	11.6845	39.3967	-1.7535	0.0021553	0.0118
comp2132_c0	112.735	611.392	-2.4392	5.0143e-05	0.00050814
comp21332_c0	18.2715	2.04001	3.1629	0.00029956	0.0023243
comp2135_c0	38.1887	173.209	-2.1813	1.2586e-06	2.1114e-05
comp2138_c0	1213.98	20.3362	5.8996	5.6241e-15	5.4619e-13
comp21421_c0	80.4816	0.225486	8.4795	0.0004443	0.0032148
comp21424_c0	34.7212	0.794519	5.4496	6.11e-10	2.3431e-08
comp21455_c0	425.089	2.49576	7.4121	7.7507e-14	6.361e-12
comp2145_c0	62.2787	253.547	-2.0254	2.5869e-06	3.9289e-05
comp21460_c0	14.6993	39.7833	-1.4364	0.0065127	0.029088
comp21464_c0	4.28336	49.5356	-3.5317	0.00017232	0.0014795
comp21470_c0	60.1111	2.24901	4.7403	5.3126e-07	1.0037e-05
comp21483_c0	141.6	6.34709	4.4796	1.3208e-16	1.5814e-14
comp21506_c0	4.8998	20.4516	-2.0614	0.005887	0.026784
comp2151_c0	85.5204	300.397	-1.8125	0.00012653	0.0011297
comp21527_c0	31.0801	7.5075	2.0496	0.0012558	0.0075751
comp2152_c0	19.04	100.92	-2.4061	8.9059e-05	0.00084153
comp2153_c0	43.1675	188.727	-2.1283	1.2985e-06	2.1659e-05
comp21590_c0	85.8745	25.2129	1.7681	0.00027949	0.0022068
comp21599_c0	15.5489	45.0051	-1.5333	0.0049549	0.023284
comp21600_c0	35.9623	106.378	-1.5646	0.0012177	0.0073837
comp2161_c0	358.028	107.881	1.7306	0.0012721	0.0076472
comp2162_c0	131.794	29.2711	2.1707	3.6008e-06	5.2807e-05
comp21667_c0	37.4555	1.33058	4.8151	1.2464e-05	0.00015344
comp2168_c0	206.704	422.072	-1.0299	0.011297	0.045357
comp2171_c0	275.494	754.44	-1.4534	0.0001792	0.0015311
comp217449_c0	7.23508	0	Inf	0.00085981	0.0055915
comp21765_c0	17.2994	1.34706	3.6828	0.00084541	0.0055163
comp2176_c0	73.7534	232.476	-1.6563	4.3934e-05	0.00045498
comp2177_c0	317.378	95.8058	1.728	1.174e-05	0.00014614
comp21808_c0	257.366	83.5025	1.6239	0.00059733	0.0041224
comp2181_c0	157.485	327.174	-1.0548	0.010965	0.044248
comp2182_c1	8.3138	0.896091	3.2138	0.01053	0.042869
comp2183_c0	129.745	347.21	-1.4201	0.00037494	0.0028058
comp2188_c0	3209.44	683.992	2.2303	4.5891e-08	1.1395e-06
comp2189_c0	21263.1	761.393	4.8036	9.6258e-23	2.5495e-20
comp2190_c0	117.569	13.8902	3.0814	0.0035351	0.017616
comp2191_c0	242.898	772.031	-1.6683	4.4191e-05	0.00045711
comp2194_c0	227.219	466.224	-1.0369	0.0067732	0.029945
comp2197_c0	286.227	605.382	-1.0807	0.0064811	0.028968
comp22001_c0	5.50237	21.394	-1.9591	0.0061434	0.027736
comp2201_c0	219.052	633.535	-1.5322	0.00011019	0.0010085
comp2203_c0	131.611	555.262	-2.0769	4.5365e-07	8.7241e-06
comp22089_c0	16.5013	89.9421	-2.4464	1.504e-06	2.4572e-05
comp22096_c0	3.85264	22.4044	-2.5399	0.00037679	0.0028148
comp22105_c0	78.3984	0.778031	6.6549	4.8622e-18	7.083e-16
comp221282_c0	6.18792	0.225486	4.7783	0.011734	0.046736
comp22129_c0	163.013	29.8173	2.4508	0.0018049	0.010188
comp22135_c0	90.0474	33.9605	1.4068	0.0029475	0.01519
comp221497_c0	5.44505	0	Inf	0.0063345	0.028459
comp22173_c0	104.316	37.6156	1.4716	0.001005	0.0063266
comp22178_c0	18.5837	1.69061	3.4584	0.00010887	0.001
comp2219_c0	176.361	784.59	-2.1534	2.0722e-07	4.3855e-06
comp221_c0	7.14615	0.552545	3.693	0.011818	0.046983
comp22207_c0	76.5689	3.91142	4.291	8.6682e-13	5.9191e-11
comp2221_c0	281644	45.4316	12.598	1.2309e-43	3.0739e-40
comp22225_c0	119.667	0.981176	6.9303	2.1419e-23	5.8503e-21
comp2222_c0	197.312	689.603	-1.8053	3.3807e-06	4.9998e-05
comp22230_c0	53.8306	119.045	-1.145	0.011734	0.046736
comp22266_c0	22.221	2.03416	3.4494	0.0014536	0.0085267
comp22279_c0	22.8215	57.0436	-1.3217	0.0051436	0.023984
comp22280_c0	5.22974	22.582	-2.1104	0.0035075	0.017499
comp2228_c0	212.048	563.378	-1.4097	0.0003532	0.0026659
comp22304_c0	55.6424	175.441	-1.6567	0.00020283	0.0016901
comp2232_c0	225.281	860.672	-1.9337	9.8612e-07	1.6967e-05
comp22343_c0	65.0802	3.8157	4.0922	3.9268e-07	7.687e-06
comp2234_c0	329.068	128.617	1.3553	0.00077173	0.005114
comp22363_c0	71.9437	3.55139	4.3404	1.6858e-12	1.0835e-10
comp22371_c0	157.188	6.23224	4.6566	1.0204e-17	1.4045e-15
comp2237_c0	306.755	693.827	-1.1775	0.0015226	0.0088547
comp2238_c0	376.622	888.4	-1.2381	0.0017884	0.010119
comp2241_c0	1627.14	598.133	1.4438	0.00037722	0.0028168
comp22445_c0	18.9769	4.02949	2.2356	0.0016271	0.0093535
comp2246_c0	163.971	576.584	-1.8141	5.5914e-06	7.7636e-05
comp22492_c0	8.06688	26.3669	-1.7086	0.0099076	0.040867
comp2250_c0	1226.81	4697.12	-1.9369	5.3096e-07	1.0037e-05
comp2258_c0	219.047	675.739	-1.6252	0.0030746	0.015729
comp2260_c0	144.344	337.559	-1.2256	0.0027894	0.014529
comp2261_c1	229.614	110.833	1.0508	0.011692	0.046591
comp2264_c0	285.977	118.336	1.273	0.0011319	0.0069604
comp2265_c0	303.969	841.308	-1.4687	0.00026972	0.0021441
comp2266_c0	206.346	636.443	-1.625	4.1577e-05	0.00043418
comp2269_c0	1024.11	434.596	1.2366	0.0015208	0.0088498
comp226_c0	9.28595	0	Inf	0.0081242	0.034681
comp2271_c0	131.942	287.986	-1.1261	0.0045258	0.021693
comp2274_c0	491.728	1020.21	-1.0529	0.0043821	0.021155
comp22771_c0	16.7284	0.981176	4.0916	3.5347e-05	0.00037769
comp2277_c0	174.517	899.124	-2.3652	5.0653e-09	1.6158e-07
comp2281_c0	418.606	905.608	-1.1133	0.0044574	0.021448
comp22824_c0	14.8318	43.8447	-1.5637	0.0083665	0.03555
comp2282_c0	72.2403	172.865	-1.2588	0.0054975	0.025336
comp22836_c0	21.9957	118.688	-2.4319	3.3323e-07	6.6649e-06
comp228_c0	8.6694	0	Inf	0.00035208	0.0026586
comp22911_c0	70.545	20.4112	1.7892	0.00059809	0.004126
comp22929_c0	54.8539	150.436	-1.4555	0.0011053	0.0068273
comp2293_c0	97.6596	223.327	-1.1933	0.0033443	0.016824
comp2294_c0	130.308	515.164	-1.9831	1.0014e-06	1.7198e-05
comp2299_c0	94.5636	339.102	-1.8424	8.5399e-05	0.00080958
comp229_c0	0.298339	9.4757	-4.9892	0.0011081	0.0068376
comp23022_c0	260.208	101.276	1.3614	0.0012842	0.0076986
comp2302_c0	134.732	283.622	-1.0739	0.0089629	0.0375
comp23041_c0	114.431	20.9691	2.4481	6.9412e-07	1.2541e-05
comp2306_c0	82.9821	258.088	-1.637	8.5121e-05	0.00080738
comp23082_c0	97.9067	31.1037	1.6543	0.00046889	0.0033593
comp2313_c0	14235.3	4830.08	1.5594	0.0080279	0.034404
comp23178_c0	69.3281	28.6734	1.2737	0.0065346	0.029163
comp2319_c0	244.77	644.683	-1.3972	0.00044375	0.0032121
comp2322_c0	825.802	366.858	1.1706	0.0024062	0.012899
comp2325_c0	238.757	476.566	-0.99713	0.010802	0.043761
comp2326_c0	12502.5	2625.54	2.2515	1.1129e-06	1.898e-05
comp2333_c0	54.7768	264.989	-2.2743	0.0065931	0.029362
comp2350_c0	119.385	6.32317	4.2388	1.5832e-14	1.449e-12
comp23512_c0	13.5297	95.0655	-2.8128	3.4447e-08	8.8423e-07
comp2351_c0	166.889	431.608	-1.3708	0.00063719	0.0043527
comp23531_c0	78.2978	16.6891	2.2301	1.1044e-05	0.00013899
comp2354_c0	74.3622	260.673	-1.8096	2.0292e-05	0.00023353
comp23551_c0	42.8888	9.355	2.1968	0.00027821	0.0021978
comp23562_c0	2.15748	36.4111	-4.077	6.4748e-08	1.5484e-06
comp23563_c0	1.67539	43.2278	-4.6894	3.7511e-10	1.4836e-08
comp23571_c0	141.436	6.8002	4.3784	5.8019e-17	7.1425e-15
comp23572_c0	49.1262	5.83337	3.0741	1.5836e-05	0.00018845
comp23584_c0	54.117	21.8955	1.3054	0.010372	0.042355
comp2359_c0	248.891	810.691	-1.7036	1.6755e-05	0.0001975
comp235_c0	1.5233	12.1299	-2.9933	0.0076426	0.033069
comp235_c1	0.329947	11.8167	-5.1625	0.00027984	0.0022085
comp2360_c0	25.0046	293.504	-3.5531	4.9444e-15	4.8558e-13
comp23647_c0	9.56447	55.3285	-2.5323	8.9335e-06	0.00011613
comp23679_c0	28.9858	4.03534	2.8446	3.7689e-05	0.00039954
comp2367_c0	160.76	312.447	-0.9587	0.01097	0.044257
comp23685_c0	559.471	11.6056	5.5912	3.4942e-05	0.00037404
comp2370_c0	131.921	297.189	-1.1717	0.0045787	0.021899
comp23715_c0	41.988	10.3468	2.0208	0.00036327	0.002736
comp23725_c0	11.9887	42.8428	-1.8374	0.0017042	0.0097137
comp23726_c0	71.09	9.35978	2.9251	0.00068181	0.0046107
comp2372_c0	18072	8671.44	1.0594	0.0047954	0.022743
comp2373_c0	1044.78	380.783	1.4562	0.00017964	0.0015334
comp23751_c0	61.9174	2.66115	4.5402	1.7286e-07	3.6987e-06
comp2376_c0	2615.25	1103.09	1.2454	0.0018983	0.010621
comp23772_c0	90.3855	8.16161	3.4692	6.7024e-06	9.0615e-05
comp23790_c0	19.5103	64.5596	-1.7264	0.00080016	0.0052803
comp2381_c0	997.265	3107.11	-1.6395	1.2161e-05	0.00015034
comp23896_c0	1.79593	32.9108	-4.1958	1.5412e-07	3.3449e-06
comp2391_c0	99.0567	206.769	-1.0617	0.010177	0.04175
comp2394_c0	79.2423	179.228	-1.1775	0.0076799	0.033155
comp23961_c0	14.4583	44.9476	-1.6363	0.0023188	0.012511
comp23964_c0	120.307	1.44864	6.3759	6.5012e-22	1.5358e-19
comp2403_c1	162.811	663.734	-2.0274	5.3986e-07	1.0159e-05
comp24051_c0	5.29291	20.4931	-1.953	0.0035093	0.017503
comp2405_c0	427.542	974.509	-1.1886	0.00094356	0.0060286
comp2407_c0	526.604	1072.53	-1.0262	0.0039019	0.01916
comp2422_c0	31.1492	177.694	-2.5121	4.1972e-05	0.00043777
comp2422_c1	39.9392	195.085	-2.2882	2.5191e-07	5.1716e-06
comp2429_c0	586.325	269.578	1.121	0.0032011	0.016262
comp242_c1	5.02028	0	Inf	0.0092811	0.038583
comp24308_c0	6.81031	21.9652	-1.6894	0.010264	0.042003
comp24316_c0	14.7427	3.57851	2.0426	0.012755	0.04979
comp24328_c0	13.0674	68.5529	-2.3912	4.461e-06	6.3711e-05
comp2434_c0	138.171	756.693	-2.4533	5.7578e-09	1.8038e-07
comp24368_c0	73.5562	22.5991	1.7026	0.00043122	0.003137
comp24376_c0	81.3225	7.62077	3.4156	1.4526e-09	5.161e-08
comp2438_c0	933.089	314.627	1.5684	7.9907e-05	0.00076624
comp243_c0	6.67007	0.225486	4.8866	0.0042828	0.020751
comp2445_c0	2090.84	6.81933	8.2602	1.05e-10	4.743e-09
comp2446_c0	277.986	657.181	-1.2413	0.0016505	0.0094631
comp24478_c0	9.13184	40.5757	-2.1516	0.00062967	0.0043048
comp24479_c0	2.84309	24.4955	-3.107	0.00011662	0.0010585
comp24480_c0	237.011	24.3928	3.2804	8.2412e-13	5.6496e-11
comp24509_c0	35.5828	5.68234	2.6466	0.0018571	0.010415
comp2450_c0	1373.4	154.746	3.1498	5.3295e-06	7.4413e-05
comp24512_c0	89.6997	6.3588	3.8183	1.4765e-11	7.8933e-10
comp2453_c0	58.5663	340.161	-2.5381	3.9177e-09	1.2822e-07
comp245773_c0	6.01017	0	Inf	0.0020386	0.011252
comp24583_c0	22.2447	64.0171	-1.525	0.0039811	0.019483
comp24589_c0	22.9935	2.81804	3.0285	8.4497e-05	0.00080233
comp2459_c0	202.416	39.2095	2.3681	0.0016188	0.0093362
comp24601_c0	27.0753	91.1631	-1.7515	0.00025979	0.0020842
comp2463_c0	1038.46	2053.1	-0.98336	0.01049	0.042725
comp24655_c0	18.9808	0.343547	5.7879	0.00080429	0.0053036
comp2469_c0	800.714	2012.2	-1.3294	0.00025299	0.002039
comp24703_c0	13.182	35.5315	-1.4305	0.01191	0.0472
comp24707_c0	88.204	19.3997	2.1848	0.010616	0.043141
comp24726_c0	94.406	41.2409	1.1948	0.0039148	0.019214
comp2472_c0	2.90035	24.1908	-3.0602	6.2988e-05	0.00062068
comp2472_c1	2.06266	19.7331	-3.258	0.00023408	0.0019157
comp24735_c0	62.9127	1.5667	5.3276	3.857e-14	3.3051e-12
comp2473_c0	38.2837	1.01415	5.2384	4.0329e-11	2.0028e-09
comp2474_c0	7.57098	72.66	-3.2626	1.3119e-08	3.717e-07
comp24750_c0	106.782	17.8889	2.5775	4.9911e-08	1.2237e-06
comp2479_c0	348.029	768.992	-1.1438	0.0031171	0.015909
comp2482_c0	15.0154	42.5705	-1.5034	0.0053387	0.024733
comp2486_c1	4.60146	23.7478	-2.3676	0.0010681	0.0066492
comp248_c0	12.7632	0.552545	4.5298	0.00011815	0.0010707
comp2494_c0	99.3565	441.762	-2.1526	7.0181e-08	1.6645e-06
comp24996_c0	77.0707	9.05185	3.0899	1.0902e-08	3.1551e-07
comp2500_c0	116.756	40.147	1.5401	0.011919	0.047214
comp25048_c0	2.1832	36.9339	-4.0804	0.003386	0.016989
comp2511_c0	636.723	1761.21	-1.4678	0.0001223	0.0010998
comp2512_c0	224.364	943.313	-2.0719	1.1502e-07	2.5878e-06
comp251556_c0	8.9994	0	Inf	0.00016067	0.0013918
comp2515_c0	29.7032	89.0444	-1.5839	0.0018356	0.010331
comp2516_c0	156.427	697.172	-2.156	8.0864e-08	1.9e-06
comp2518_c0	27.3855	80.0628	-1.5477	0.0058882	0.026784
comp25204_c0	91.8159	5.01651	4.194	6.4533e-14	5.3719e-12
comp25214_c0	33.0775	104.123	-1.6544	0.00031191	0.0024148
comp25235_c0	179.07	2.00703	6.4793	2.8058e-25	1.0218e-22
comp25256_c0	91.1003	17.1741	2.4072	8.9807e-07	1.5668e-05
comp25269_c0	50.2168	5.94665	3.078	0.0012602	0.0075989
comp25290_c0	85.0129	5.18404	4.0355	4.9842e-05	0.00050539
comp25307_c0	70.6873	0.912579	6.2754	4.5627e-17	5.6972e-15
comp25308_c0	131.017	4.62086	4.8255	8.26e-08	1.9356e-06
comp2533_c0	117.702	10.1926	3.5295	4.5993e-12	2.7162e-10
comp25377_c0	109.054	18.9833	2.5222	1.1215e-07	2.533e-06
comp2537_c0	53.2557	14.0609	1.9212	0.00027167	0.0021557
comp25397_c0	83.9685	8.22171	3.3523	1.1586e-05	0.00014482
comp2539_c0	14.8317	0.450972	5.0395	3.0271e-05	0.0003313
comp25475_c0	98.6851	39.1387	1.3342	0.0024004	0.012872
comp2551_c0	20.7728	57.4179	-1.4668	0.005735	0.026265
comp2555_c0	75.832	27.3747	1.47	0.003225	0.016356
comp25592_c0	32.1707	3.12276	3.3649	1.2529e-06	2.104e-05
comp2561_c0	41.3243	11.6114	1.8314	0.0023293	0.012556
comp2562_c0	9.79959	28.9712	-1.5638	0.011633	0.046427
comp256365_c0	9.06857	0	Inf	0.00012618	0.0011288
comp2565_c1	19.2731	75.8775	-1.9771	0.00027823	0.0021978
comp2567_c0	22.7584	0.450972	5.6572	8.9757e-08	2.0837e-06
comp25694_c0	26.8755	2.2373	3.5865	0.0091834	0.038277
comp25710_c0	12.4016	2.45215	2.3384	0.011993	0.04741
comp2573_c0	640.659	12.3102	5.7016	2.9439e-10	1.194e-08
comp2573_c1	33.2235	1.33058	4.6421	1.4124e-06	2.3337e-05
comp2575_c0	20.6583	0	Inf	5.3695e-08	1.3019e-06
comp2575_c1	16.596	0	Inf	2.5206e-07	5.1716e-06
comp2583_c0	2.90035	13.8732	-2.258	0.011469	0.045869
comp2583_c1	13.2254	41.2707	-1.6418	0.0032303	0.016373
comp25872_c0	87.5263	20.6516	2.0835	1.6089e-05	0.00019094
comp2593_c0	733.957	358.927	1.032	0.011845	0.047049
comp2596_c0	25.3089	2.77921	3.1869	4.0963e-05	0.00042853
comp2598_c1	73.6392	15.0033	2.2952	3.9619e-06	5.7523e-05
comp2599_c0	36.9301	9.75543	1.9205	0.0011565	0.0070835
comp25_c0	5.92714	0	Inf	0.0033374	0.016799
comp2603_c0	145.941	0.569033	8.0027	1.7919e-08	4.9252e-07
comp26087_c0	8.61803	32.5848	-1.9188	0.0010903	0.0067541
comp2608_c0	22.1874	5.69883	1.961	0.0049911	0.02341
comp260_c0	5.91535	0.225486	4.7134	0.00805	0.034461
comp2610_c0	660.157	170.537	1.9527	0.00034022	0.0025881
comp2611_c0	53.9748	207.681	-1.944	0.00068164	0.0046107
comp2615_c0	42.7823	1.36355	4.9716	6.3747e-11	3.0447e-09
comp26167_c0	145.387	12.9441	3.4895	2.5097e-08	6.6676e-07
comp2616_c0	41.1641	113.966	-1.4691	0.0012817	0.0076891
comp2616_c1	6.9743	51.1378	-2.8743	0.00061981	0.0042456
comp2629_c0	29.4402	2.10275	3.8074	5.3474e-07	1.0073e-05
comp262_c0	12.3877	0	Inf	0.000182	0.001552
comp2630_c0	5.47082	21.57	-1.9792	0.010889	0.044006
comp2631_c0	51.6239	0.225486	7.8389	1.135e-08	3.2673e-07
comp26320_c0	132.233	1.12158	6.8814	4.8428e-07	9.2629e-06
comp26321_c0	28.4424	0	Inf	0.00037609	0.002812
comp26326_c0	113.136	23.2271	2.2842	8.2986e-07	1.4639e-05
comp2632_c0	43.0014	2.35058	4.1933	0.00012815	0.0011406
comp2632_c1	18.1944	0.569033	4.9988	4.9934e-06	7.0168e-05
comp2633_c0	22.9105	5.75307	1.9936	0.0021861	0.011926
comp2633_c1	33.3462	3.48279	3.2592	2.3602e-06	3.6224e-05
comp2634_c0	30.8746	0	Inf	9.2435e-12	5.1297e-10
comp2635_c0	212.064	10.7563	4.3012	4.4344e-18	6.5693e-16
comp26383_c0	20.1129	4.33527	2.2139	0.0028752	0.01491
comp26389_c0	27.2689	1.33058	4.3571	0.00061609	0.0042301
comp26403_c0	47.1765	8.38125	2.4928	0.0092593	0.038526
comp2640_c0	85.3769	31.1553	1.4544	0.0014436	0.0084798
comp2641_c1	16.851	48.5804	-1.5275	0.0060035	0.027209
comp26425_c0	34.6897	6.31732	2.4571	0.00011005	0.0010082
comp2642_c0	330.851	776.062	-1.23	0.0012141	0.0073694
comp2643_c0	34.1781	7.59843	2.1693	0.0039249	0.019251
comp26452_c0	25.1075	0.569033	5.4635	2.5317e-08	6.7054e-07
comp2645_c0	21.2468	2.78985	2.929	0.0005738	0.0039867
comp26469_c0	188.231	17.1555	3.4558	2.2871e-13	1.6941e-11
comp2647_c0	37.2601	5.0931	2.871	2.7595e-06	4.1621e-05
comp2647_c1	13.4231	1.69061	2.9891	0.0016569	0.0094933
comp26496_c0	72.509	10.5441	2.7817	8.4195e-08	1.9677e-06
comp26507_c0	403.898	14.0492	4.8454	0.00017106	0.0014709
comp26532_c0	103.336	40.2704	1.3596	0.0023471	0.01263
comp2657_c0	37.9003	13.5073	1.4885	0.0053032	0.024597
comp2661_c0	20.6325	5.24785	1.9751	0.005804	0.026498
comp2662_c0	276.416	627.609	-1.183	0.0016217	0.009341
comp26650_c0	17.9989	3.56788	2.3348	0.0018495	0.010383
comp26656_c0	20.5436	77.1548	-1.9091	0.00010407	0.00096166
comp26676_c0	34.1165	3.01533	3.5001	0.0069079	0.030408
comp26699_c0	99.1434	20.7659	2.2553	6.7328e-06	9.0955e-05
comp2673_c0	50.5606	5.47919	3.206	9.4188e-07	1.6302e-05
comp2675_c0	30.6019	5.45685	2.4875	0.00021947	0.0018105
comp26760_c0	32.9709	90.9344	-1.4636	0.002312	0.012486
comp26796_c0	80.8387	0.670605	6.9134	3.441e-14	2.9926e-12
comp26799_c0	76.02	8.05419	3.2386	1.7189e-09	6.0215e-08
comp2683_c0	60.951	232.043	-1.9287	1.0581e-05	0.00013462
comp26864_c0	19.212	1.47098	3.7072	0.00010408	0.00096166
comp26869_c0	32.1825	86.822	-1.4318	0.0023165	0.012502
comp2686_c0	448.158	1024.67	-1.1931	0.0012959	0.0077525
comp26872_c0	23.2147	1.69646	3.7744	1.0539e-05	0.00013418
comp26885_c0	30.0567	1.10509	4.7655	1.1419e-08	3.2777e-07
comp2688_c0	458.568	1436.47	-1.6473	1.9462e-05	0.00022546
comp2690_c0	1.13603	9.54751	-3.0711	0.0060882	0.027529
comp2692_c0	71.0861	27.2018	1.3859	0.010212	0.041836
comp26956_c0	79.5699	7.72128	3.3653	7.735e-07	1.3755e-05
comp2696_c0	8.07278	27.5071	-1.7687	0.0060769	0.027485
comp2698_c0	112.429	4.81922	4.5441	7.4154e-08	1.7447e-06
comp2699_c0	77.7031	33.1767	1.2278	0.010711	0.043442
comp2701_c0	28.587	0.569033	5.6507	0.0048485	0.022914
comp27032_c0	29.9935	8.23021	1.8656	0.0020306	0.01123
comp27058_c0	59.7141	10.759	2.4725	4.6607e-06	6.6077e-05
comp27059_c0	22.0866	5.79455	1.9304	0.0055692	0.025627
comp2707_c0	5653.01	20.4873	8.1081	2.6166e-54	2.2871e-50
comp2709_c0	58.256	1.79804	5.0179	2.0631e-12	1.2926e-10
comp2711_c0	135.639	479.137	-1.8207	1.1624e-05	0.00014515
comp2713_c0	112.817	246.446	-1.1273	0.003645	0.018071
comp27149_c0	71.9556	2.39419	4.9095	3.4202e-14	2.9894e-12
comp2715_c0	262.218	532.306	-1.0215	0.0096811	0.040065
comp2716_c0	49.0711	15.8723	1.6284	0.0017423	0.009892
comp2720_c0	14.4702	65.578	-2.1801	3.8272e-05	0.00040401
comp2727_c0	21.2033	1.79218	3.5645	3.0773e-05	0.00033579
comp272_c0	15.6438	1.7071	3.196	0.00032173	0.0024765
comp272_c1	19.7947	1.13807	4.1205	8.2794e-06	0.00010882
comp2731_c0	39.5323	3.79922	3.3793	2.6656e-07	5.45e-06
comp27344_c0	10.7064	44.4674	-2.0543	0.00030548	0.0023681
comp2736_c0	18.8366	55.5604	-1.5605	0.003256	0.016455
comp2737_c0	2279.58	139.863	4.0267	0.0044154	0.021275
comp27385_c0	142.929	26.3962	2.4369	3.9736e-07	7.7438e-06
comp2740_c0	651.805	1469.03	-1.1724	0.0052275	0.02431
comp2741_c0	55.2332	1.13807	5.6009	1.2824e-13	1.0008e-11
comp2741_c1	49.3633	0	Inf	4.692e-16	5.2577e-14
comp27460_c0	54.7848	8.86519	2.6276	2.8525e-06	4.2875e-05
comp27482_c0	11.3861	43.8968	-1.9468	0.00047842	0.0034192
comp27504_c0	156.489	2.24316	6.1244	1.3479e-23	3.8005e-21
comp2750_c0	60.2851	20.9606	1.5241	0.0029261	0.015122
comp27523_c0	21.6876	4.10393	2.4018	0.0051727	0.024094
comp27567_c0	46.1369	8.08716	2.5122	0.00055711	0.0038893
comp2759_c0	14.5157	0.552545	4.7154	0.0021965	0.011973
comp27600_c0	16.5585	2.2373	2.8877	0.00043635	0.0031717
comp27624_c0	142.732	6.40826	4.4772	1.9872e-16	2.3158e-14
comp27696_c0	11.1253	55.847	-2.3276	1.6534e-05	0.00019529
comp27706_c0	1.97968	17.9984	-3.1845	0.00078678	0.0052039
comp2770_c0	4.90569	36.8557	-2.9094	0.00029559	0.0022976
comp2770_c1	6.37173	28.3255	-2.1523	0.0013944	0.0082321
comp27713_c0	13.4408	0	Inf	0.00022305	0.0018366
comp2772_c0	274.621	118.425	1.2135	0.0020016	0.011108
comp2773_c0	63.9144	5.38825	3.5683	3.5836e-09	1.1798e-07
comp2773_c1	31.4139	2.69998	3.5404	3.5523e-06	5.2227e-05
comp27751_c0	133.303	13.6291	3.2899	0.00028962	0.0022663
comp27770_c0	10.009	31.5674	-1.6571	0.0072237	0.031577
comp2777_c0	630.051	293.235	1.1034	0.0047586	0.022586
comp27787_c0	90.21	4.70116	4.2622	0.0020539	0.011316
comp27802_c0	9.87466	0.327059	4.9161	0.00033544	0.0025583
comp27803_c0	99.3589	4.13691	4.586	2.9367e-15	2.9335e-13
comp2782_c0	39.7021	13.5403	1.552	0.0037478	0.018523
comp2783_c0	77.6534	1.67412	5.5356	4.5026e-10	1.7648e-08
comp27840_c0	64.464	10.5808	2.607	1.0472e-06	1.7912e-05
comp27842_c0	20.587	1.67412	3.6203	2.4016e-05	0.00027085
comp2786_c0	35.8137	3.80985	3.2327	2.3674e-06	3.6302e-05
comp2789_c0	1587.94	652.543	1.283	0.001054	0.0065777
comp27_c0	5.68023	0.343547	4.0474	0.010306	0.042128
comp2802_c0	17.5602	61.5953	-1.8105	0.00064823	0.0044195
comp2803_c0	2.48153	15.1873	-2.6136	0.0062377	0.028096
comp2803_c1	5.35028	25.558	-2.2561	0.0021647	0.011844
comp28046_c0	86.025	23.8616	1.8501	0.00082043	0.0053856
comp2807_c0	25.2478	0.687093	5.1995	2.0521e-08	5.5877e-07
comp2812_c0	6.01017	28.2123	-2.2308	0.0011753	0.0071809
comp2812_c1	3.35084	16.1605	-2.2699	0.0084484	0.035777
comp28139_c0	46.3405	4.5831	3.3379	2.3639e-07	4.9078e-06
comp2814_c0	391.352	1104.71	-1.4971	0.00011009	0.0010082
comp2817_c0	861.949	350.338	1.2989	0.00096171	0.0061245
comp2819_c0	20.8162	2.4463	3.089	6.3294e-05	0.00062264
comp28224_c0	53.4036	2.68827	4.3122	6.9838e-09	2.1306e-07
comp2825_c0	15.1696	0.997664	3.9265	0.0053566	0.024798
comp2826_c0	2112.91	58.4863	5.175	1.5661e-30	9.7775e-28
comp2830_c0	1.99944	12.4932	-2.6435	0.0096515	0.039952
comp2834_c0	802.4	340.228	1.2378	0.00099703	0.0062944
comp28408_c0	65.3032	0.552545	6.8849	3.3241e-10	1.3328e-08
comp2842_c0	258.622	732.965	-1.5029	0.00016268	0.0014078
comp2853_c0	20.587	102.178	-2.3113	0.00065908	0.004483
comp2857_c0	22.4048	1.7757	3.6574	0.00092448	0.0059197
comp2867_c0	31.1295	75.0893	-1.2703	0.0061667	0.027812
comp2874_c0	366.177	1726.78	-2.2375	1.2082e-08	3.4511e-07
comp2882_c0	51.1434	2.59734	4.2994	1.246e-05	0.00015344
comp28859_c0	62.9325	12.9941	2.2759	2.6636e-05	0.00029657
comp2885_c0	25.8306	2.00118	3.6902	2.2472e-06	3.461e-05
comp2886_c1	3.79537	17.2805	-2.1868	0.0057699	0.02639
comp2887_c0	14.8515	0.569033	4.706	2.0142e-05	0.00023241
comp28909_c0	77.0669	4.37303	4.1394	1.2384e-12	8.2946e-11
comp289130_c0	4.84253	0	Inf	0.0061244	0.027664
comp2892_c0	1291.45	643.973	1.0039	0.0080083	0.034346
comp28939_c0	40.4725	0.327059	6.9512	1.2752e-12	8.4761e-11
comp28940_c0	42.3417	5.83923	2.8582	0.00018348	0.0015608
comp28977_c0	63.8297	20.6064	1.6311	0.0012062	0.0073339
comp2897_c0	2168.83	544.003	1.9952	1.0955e-06	1.8701e-05
comp28988_c0	71.3096	24.8555	1.5205	0.0020381	0.011252
comp28989_c0	93.8271	12.1885	2.9445	5.3685e-09	1.6971e-07
comp28991_c0	46.6726	0	Inf	8.4565e-16	9.1252e-14
comp28995_c0	32.5697	4.16403	2.9675	6.2407e-06	8.5363e-05
comp2903_c0	1.52325	9.34914	-2.6177	0.0072899	0.031811
comp29041_c0	44.7819	7.39422	2.5984	0.00014451	0.0012669
comp2905_c0	140.465	595.883	-2.0848	1.3967e-07	3.0829e-06
comp2912_c0	19.9666	5.46962	1.8681	0.0049301	0.023205
comp2912_c1	26.5991	4.13691	2.6848	9.6669e-05	0.00090126
comp2913_c0	27.2707	1.78155	3.9361	3.1523e-06	4.6899e-05
comp29142_c0	34.4347	0	Inf	5.2393e-11	2.5371e-09
comp2914_c0	23.3609	0.896091	4.7043	2.5139e-07	5.17e-06
comp2915_c0	149.666	350.309	-1.2269	0.0014807	0.0086513
comp29187_c0	13.257	64.9903	-2.2935	9.5274e-06	0.00012228
comp2919_c0	64.7622	1.20666	5.7461	1.7405e-15	1.8219e-13
comp29203_c0	138.429	1.24549	6.7963	2.2225e-23	5.977e-21
comp29207_c0	271.273	3.91142	6.1159	4.7935e-09	1.5319e-07
comp29212_c0	15.2882	56.6681	-1.8901	0.00047502	0.0034001
comp29223_c0	45.2205	2.34473	4.2695	5.7165e-07	1.0642e-05
comp29238_c0	7.83771	58.38	-2.897	8.8415e-07	1.5487e-05
comp2924_c0	23.6653	1.7757	3.7363	3.0701e-05	0.00033522
comp2924_c1	9.96359	1.46512	2.7656	0.0071297	0.031198
comp2925_c0	46.8068	3.70828	3.6579	1.4046e-08	3.9667e-07
comp29262_c0	6.69573	23.05	-1.7835	0.0087853	0.036953
comp2929_c0	79.4399	217.326	-1.4519	0.00066984	0.0045456
comp292_c0	8.02141	0	Inf	0.00042549	0.0030997
comp29349_c0	149.047	3.5264	5.4014	0.00021974	0.0018119
comp2934_c0	27.2826	8.35412	1.7074	0.011384	0.045591
comp29360_c0	34.4981	12.106	1.5108	0.0080867	0.034563
comp2936_c0	27.6205	1.24549	4.471	3.4009e-07	6.7788e-06
comp2937_c0	35.316	1.55606	4.5044	6.2697e-05	0.00061851
comp293_c1	35.5235	3.89494	3.1891	6.1111e-06	8.3693e-05
comp29404_c0	48.1109	9.64908	2.3179	0.00028095	0.0022132
comp2941_c0	80.4356	260.462	-1.6952	6.3235e-05	0.00062246
comp29429_c0	15.6121	59.1793	-1.9224	0.00020928	0.0017338
comp2950_c0	23.5446	2.01767	3.5446	1.1499e-05	0.00014399
comp29523_c0	26.3502	3.08128	3.0962	1.3163e-05	0.0001608
comp2954_c0	11.4493	0	Inf	1.3866e-05	0.00016798
comp2956_c0	26.7197	0.450972	5.8887	7.3549e-09	2.2283e-07
comp29579_c0	28.3238	0.569033	5.6374	5.625e-09	1.7685e-07
comp2957_c0	14.3497	3.74126	1.9394	0.011859	0.047083
comp29604_c0	46.9966	12.7293	1.8844	0.00026074	0.0020889
comp2960_c0	6.96835	30.7474	-2.1416	0.00097843	0.0062007
comp2963_c0	48.7073	14.0987	1.7886	0.0039385	0.019312
comp2967_c0	83.6222	617.296	-2.884	4.9863e-12	2.8959e-10
comp2972_c0	66.2992	1.10509	5.9068	2.0607e-12	1.2926e-10
comp2980_c0	153.492	357.952	-1.2216	0.0026461	0.0139
comp29816_c0	139.954	9.74958	3.8435	4.0988e-14	3.4782e-12
comp29842_c0	23.4755	57.177	-1.2843	0.008129	0.034693
comp29878_c0	6.25119	27.7028	-2.1478	0.0017156	0.0097659
comp2987_c0	231.932	566.996	-1.2896	0.0020101	0.011141
comp2988_c0	35.318	9.86871	1.8395	0.0017887	0.010119
comp2991_c0	1.0155	14.8379	-3.869	0.00010382	0.0009608
comp2992_c0	10.2302	0	Inf	0.00018859	0.001598
comp2992_c1	44.5187	9.34807	2.2517	0.0010432	0.0065177
comp29934_c0	79.6195	1.36355	5.8677	1.3541e-10	5.9626e-09
comp2994_c0	2.39261	13.426	-2.4884	0.0073303	0.031939
comp2995_c0	114.552	249.296	-1.1219	0.0082699	0.035174
comp2996_c0	667.726	1907.43	-1.5143	0.00011428	0.001041
comp29994_c0	111.02	4.63149	4.5832	2.1387e-16	2.4759e-14
comp2999_c0	10238.8	1425.54	2.8445	2.0198e-05	0.00023275
comp29_c0	7.50776	0.343547	4.4498	0.0021706	0.011865
comp3001_c1	12.9212	1.23964	3.3817	0.0010032	0.006321
comp3006_c0	51.3766	0.879604	5.8681	0.00049702	0.0035305
comp3006_c1	26.8696	0.343547	6.2893	0.0004246	0.0030977
comp30075_c0	40.9605	1.91024	4.4224	1.1141e-09	4.0155e-08
comp3008_c0	1105.47	376.654	1.5534	5.1352e-05	0.00051892
comp3009_c0	115.855	4.79688	4.5941	1.588e-10	6.8881e-09
comp300_c0	10.3824	1.80867	2.5211	0.011137	0.04486
comp30108_c0	40.6367	4.2337	3.2628	6.4382e-07	1.1797e-05
comp3011_c0	57.4618	17.8096	1.6899	0.00089057	0.0057426
comp3013_c0	18.4632	51.8383	-1.4894	0.0040134	0.019619
comp3017_c0	11.1569	1.5667	2.8321	0.004217	0.020477
comp3018_c0	2872.37	1184.27	1.2782	0.0015911	0.0092007
comp3026_c0	396.305	852.243	-1.1047	0.0039642	0.01941
comp30278_c0	51.2802	8.16161	2.6515	0.0030741	0.015729
comp3029_c0	24.1532	3.12276	2.9513	0.0021384	0.011714
comp3030_c0	11.2142	0.343547	5.0287	0.00015936	0.0013832
comp3034_c0	21.8573	4.98354	2.1329	0.003144	0.016023
comp3034_c1	10.7064	1.10509	3.2762	0.0036251	0.017998
comp3038_c0	2357.02	795.096	1.5678	7.5842e-05	0.00073208
comp3039_c0	450.635	204.409	1.1405	0.0067299	0.029829
comp3043_c0	1043.7	2268.08	-1.1198	0.0035556	0.017698
comp30465_c0	42.4464	1.69061	4.65	3.3782e-10	1.3452e-08
comp30483_c0	20.6662	58.7166	-1.5065	0.005367	0.024836
comp30491_c0	15.2564	0	Inf	1.1754e-06	1.991e-05
comp30494_c0	51.0785	16.0068	1.674	0.00095081	0.0060619
comp304_c0	13.7412	0.794519	4.1123	0.0026563	0.013944
comp3051_c0	30.274	0.225486	7.0689	1.6254e-10	7.0331e-09
comp3051_c1	16.8766	1.58904	3.4088	0.00097855	0.0062007
comp30530_c0	27.8618	3.93962	2.8222	0.00076672	0.0050846
comp30548_c0	80.2303	4.72828	4.0848	1.4354e-07	3.1445e-06
comp30556_c0	98.2543	6.28435	3.9667	2.0491e-12	1.2926e-10
comp30561_c0	56.7762	16.0951	1.8187	0.00070894	0.0047556
comp30565_c0	41.9308	8.54877	2.2942	4.6313e-05	0.00047373
comp30580_c0	88.8106	1.69061	5.7151	1.0524e-17	1.4373e-15
comp3059_c0	564.535	2261.57	-2.0022	0.0053675	0.024836
comp30628_c0	23.5328	4.93143	2.2546	0.0013322	0.0079166
comp30639_c0	29.3218	1.7071	4.1024	1.5119e-06	2.4678e-05
comp3064_c0	3120.31	894.877	1.8019	0.00084259	0.005505
comp30667_c0	31.1214	2.46279	3.6595	0.000844	0.0055093
comp3066_c0	127.849	24.3226	2.3941	1.1374e-07	2.5655e-06
comp30671_c0	81.3111	5.95143	3.7721	0.00061128	0.0042037
comp306_c0	40.6564	2.01767	4.3327	1.811e-09	6.319e-08
comp306_c1	67.1468	2.36122	4.8297	1.2479e-13	9.8712e-12
comp3070_c0	41.3539	1.00352	5.3649	3.2004e-11	1.6123e-09
comp3070_c1	35.8138	0.896091	5.3207	3.3661e-10	1.3452e-08
comp3072_c0	23.1455	4.82986	2.2607	0.0023104	0.012484
comp30748_c0	126.053	9.4672	3.7349	2.8224e-13	2.0558e-11
comp30751_c0	26.2987	2.67764	3.296	0.0008733	0.0056537
comp3075_c0	964.58	463.579	1.0571	0.0076447	0.033069
comp3078_c0	130.18	3.39186	5.2623	1.3611e-11	7.321e-10
comp3078_c1	18.9313	0	Inf	4.5326e-08	1.1303e-06
comp3079_c0	22.6635	5.58555	2.0206	0.0032444	0.016406
comp307_c0	12.287	1.3577	3.1779	0.00089386	0.0057616
comp30803_c0	7.14026	24.4753	-1.7773	0.0093607	0.038887
comp30818_c0	226.089	2.47928	6.5108	1.4415e-22	3.6521e-20
comp3082_c0	48.01	14.5465	1.7227	0.0010249	0.0064195
comp3086_c0	9.72257	0.225486	5.4302	0.00029098	0.0022698
comp30882_c0	99.3291	14.8837	2.7385	1.4e-07	3.0862e-06
comp30883_c0	116.479	8.61259	3.7575	8.3983e-08	1.9653e-06
comp30886_c0	106.582	11.6221	3.197	7.288e-10	2.7457e-08
comp30907_c0	0.958232	17.4517	-4.1869	7.2946e-05	0.00070843
comp3091_c0	34.7375	0	Inf	0.0028397	0.014761
comp3091_c1	20.9586	0	Inf	0.0056022	0.025753
comp3096_c0	341.73	815.994	-1.2557	0.0015382	0.0089301
comp3097_c0	46.4551	3.49343	3.7331	4.5758e-09	1.4785e-07
comp3099_c0	7.77444	0.327059	4.5711	0.0025378	0.013497
comp3100_c1	22.3968	5.49568	2.0269	0.0049903	0.02341
comp31018_c0	98.7846	14.1864	2.7998	0.0085407	0.036107
comp3102_c0	331.186	985.156	-1.5727	0.0046438	0.022141
comp310_c0	12.5853	0	Inf	8.1859e-06	0.00010792
comp3111_c0	79.7358	0.654118	6.9295	1.8925e-15	1.9601e-13
comp31130_c0	60.945	4.01885	3.9227	1.9274e-10	8.1978e-09
comp311_c0	1.13603	13.4058	-3.5608	0.00076629	0.0050837
comp3120_c0	30.2345	2.46864	3.6144	1.2372e-06	2.0856e-05
comp3120_c1	8.75833	0.654118	3.743	0.0036374	0.018039
comp3121_c0	38.5959	5.14043	2.9085	0.0021264	0.011664
comp3121_c1	40.0874	6.26201	2.6785	0.0013075	0.0077988
comp3122_c0	45.6452	8.74713	2.3836	2.3116e-05	0.00026189
comp3128_c0	2.48153	16.5099	-2.734	0.0029044	0.015039
comp3128_c1	15.867	78.796	-2.3121	7.1939e-06	9.6513e-05
comp31370_c0	30.922	0.343547	6.492	3e-09	1.0047e-07
comp3138_c0	58.0131	3.79336	3.9348	2.0928e-10	8.8153e-09
comp31397_c0	98.7353	11.5263	3.0986	0.00024758	0.0020071
comp3142_c0	51.5369	5.48983	3.2308	0.00039691	0.0029387
comp3144_c0	16.1654	67.6546	-2.0653	0.00012611	0.0011288
comp31469_c0	16.6651	49.8195	-1.5799	0.0017682	0.010023
comp31482_c0	5.55969	35.1039	-2.6586	7.9096e-05	0.00075929
comp3149_c0	135.325	0.343547	8.6217	6.208e-27	2.7009e-24
comp3153_c0	2732.03	793.462	1.7837	0.00023279	0.0019087
comp31596_c0	29.948	0	Inf	1.765e-11	9.3499e-10
comp31639_c0	29.4047	5.96792	2.3007	0.0003984	0.0029448
comp31679_c0	61.9269	0.654118	6.5649	2.1864e-15	2.2221e-13
comp3170_c0	600.252	27.2688	4.4602	1.1292e-05	0.0001417
comp3172_c0	34.5592	523.133	-3.92	0.00010878	0.00099974
comp31733_c0	121.874	3.65882	5.0579	6.2202e-18	8.9127e-16
comp31743_c0	18.392	51.0889	-1.4739	0.0040222	0.019657
comp3180_c0	498.445	1585.64	-1.6696	0.00025818	0.0020741
comp31812_c0	23.7364	6.11097	1.9576	0.0037855	0.01867
comp3182_c0	69.0433	0.794519	6.4413	2.3392e-16	2.6903e-14
comp3183_c0	21.3952	80.3845	-1.9096	0.00020471	0.0017024
comp3189_c0	405.2	1368.83	-1.7562	2.9182e-06	4.375e-05
comp3192_c0	8.49165	29.0339	-1.7736	0.0050449	0.023585
comp31946_c0	5.62285	25.3751	-2.174	0.0088678	0.037239
comp3197_c0	16.1634	55.2509	-1.7733	0.0092593	0.038526
comp3203_c1	8.84731	30.3395	-1.7779	0.0058703	0.026738
comp3205_c0	84.8496	35.038	1.276	0.0045818	0.021908
comp320_c0	1.82754	10.8393	-2.5683	0.010276	0.042038
comp3213_c0	2933.38	98.9296	4.89	1.5008e-08	4.1976e-07
comp32163_c0	32.2023	5.00003	2.6872	3.1744e-05	0.0003451
comp3216_c0	113.355	51.9313	1.1262	0.0061467	0.027743
comp32188_c0	35.1896	10.5781	1.7341	0.0051966	0.024199
comp3222_c0	1784.97	575.793	1.6323	0.002561	0.013575
comp32242_c0	24.9694	0.450972	5.791	0.010671	0.043322
comp32254_c0	52.4531	0.676458	6.2769	5.7941e-10	2.2359e-08
comp32268_c0	114.866	5.61852	4.3536	8.3602e-06	0.00010964
comp32288_c0	11.4236	0.225486	5.6628	0.00010264	0.00095138
comp3228_c0	11.3288	53.8362	-2.2486	5.6968e-05	0.00057037
comp32293_c0	45.4828	4.38474	3.3748	0.0020319	0.011233
comp3229_c0	4138.49	849.271	2.2848	5.8185e-05	0.00058023
comp32366_c0	38.6352	9.63737	2.0032	0.0045902	0.021942
comp32373_c0	9.83699	34.0281	-1.7904	0.00082085	0.0053864
comp32374_c0	37.1574	10.0224	1.8904	0.0010777	0.0066925
comp3238_c0	466.917	1725.18	-1.8855	1.8662e-06	2.9631e-05
comp32398_c0	16.432	61.9175	-1.9138	0.00021029	0.0017414
comp3240_c0	49.3774	2.77921	4.1511	5.2044e-10	2.0262e-08
comp3240_c1	55.826	2.82868	4.3027	4.0816e-11	2.0212e-09
comp32415_c0	96.6698	0	Inf	8.1979e-09	2.4413e-07
comp32438_c0	107.266	1.03064	6.7015	5.2774e-22	1.2638e-19
comp3246_c0	32.153	7.63034	2.0751	0.00073889	0.0049187
comp3247_c0	71.284	193.273	-1.439	0.00081964	0.0053825
comp32489_c0	26.2515	0.896091	4.8726	0.0010748	0.0066837
comp3248_c0	14.648	0.901944	4.0215	0.00018549	0.0015756
comp3250_c0	113.825	46.3798	1.2953	0.0037539	0.018542
comp3251_c0	886.246	2436.75	-1.4592	0.00014025	0.0012332
comp32528_c0	23.3945	5.05534	2.2103	0.0018437	0.010358
comp3253_c0	17.2559	1.65763	3.3799	0.00018982	0.0016053
comp32546_c0	9.38656	47.8337	-2.3494	1.9857e-05	0.00022958
comp3254_c0	92.6595	31.168	1.5719	0.00072328	0.0048332
comp32557_c0	20.5317	2.59255	2.9854	0.00027245	0.0021609
comp3256_c0	94.0304	33.9292	1.4706	0.0015266	0.0088747
comp32575_c0	44.0566	4.94792	3.1545	3.0779e-07	6.2202e-06
comp32576_c0	15.2506	0.912579	4.0628	5.4883e-05	0.00055126
comp32593_c0	10.0466	30.7149	-1.6122	0.011754	0.046794
comp3260_c0	87.1786	24.9321	1.806	0.00015711	0.001367
comp3262_c0	105.082	46.8122	1.1666	0.0084426	0.035769
comp3263_c0	2041.47	750.063	1.4445	0.00019746	0.0016563
comp3265_c0	8.3138	55.7811	-2.7462	8.9434e-07	1.5638e-05
comp3269_c0	1120.3	314.241	1.8339	2.0225e-06	3.1624e-05
comp3271_c0	58.92	20.8957	1.4956	0.0017242	0.009805
comp32731_c0	39.5085	2.18784	4.1746	3.8567e-09	1.2649e-07
comp32767_c0	6.73323	22.0098	-1.7088	0.01282	0.049992
comp32786_c0	97.2785	12.524	2.9574	7.8056e-09	2.3325e-07
comp32833_c0	83.9111	7.7686	3.4331	6.0021e-07	1.1091e-05
comp32872_c0	8.75838	45.2061	-2.3678	5.8042e-05	0.00057971
comp3287_c0	4.87408	29.6285	-2.6038	8.3808e-05	0.00079752
comp3288_c0	184.783	26.5876	2.797	9.9317e-10	3.6095e-08
comp3288_c1	108.165	9.43423	3.5192	1.2068e-11	6.5721e-10
comp32892_c0	25.6765	7.6798	1.7413	0.011437	0.04577
comp328_c0	7.54527	0	Inf	0.0035911	0.017847
comp3290_c0	3.2303	17.4342	-2.4322	0.0024085	0.012903
comp3291_c0	114.445	295.7	-1.3695	0.00053321	0.0037524
comp32925_c0	20.8616	1.79804	3.5364	5.6095e-05	0.00056292
comp33053_c0	9.77983	31.6679	-1.6951	0.0054139	0.024995
comp3305_c0	41.2709	3.25731	3.6634	2.2291e-08	5.9742e-07
comp3305_c1	9.72251	0.450972	4.4302	0.0013575	0.0080443
comp3306_c0	12.5339	38.0751	-1.603	0.0058248	0.026565
comp33108_c0	42.1003	1.01415	5.3755	0.00043874	0.0031838
comp33109_c0	23.4121	6.82519	1.7783	0.012458	0.048839
comp3311_c0	13.8537	2.16871	2.6754	0.0026463	0.0139
comp3313_c0	191.994	675.805	-1.8155	7.1309e-06	9.5742e-05
comp33177_c0	190.951	15.8308	3.5924	1.2745e-13	9.9905e-12
comp33179_c0	66.5718	19.5816	1.7654	0.0014759	0.0086344
comp33180_c0	62.4149	0.794519	6.2957	8.3933e-10	3.1218e-08
comp3318_c0	166.668	13.6951	3.6052	2.1573e-13	1.6139e-11
comp3320_c0	406.39	60.6603	2.744	5.7778e-11	2.7748e-09
comp3321_c0	34.7925	5.47227	2.6686	9.0113e-06	0.00011691
comp3321_c1	104.277	17.1034	2.6081	8.38e-07	1.4738e-05
comp3322_c0	17.6631	70.595	-1.9988	0.00019272	0.0016236
comp3322_c1	42.2628	194.325	-2.201	1.235e-06	2.0839e-05
comp3330_c0	336.878	688.297	-1.0308	0.0091358	0.038124
comp33325_c0	88.0716	26.8487	1.7138	0.00040061	0.0029574
comp3335_c1	26.4845	0.343547	6.2685	3.0361e-09	1.0148e-07
comp3336_c0	6.81621	33.3511	-2.2907	0.00015179	0.0013247
comp333_c0	8.15581	0.676458	3.5918	0.0075036	0.032549
comp3340_c0	2.60797	40.0098	-3.9394	7.9272e-06	0.00010514
comp3348_c0	20.8715	107.09	-2.3592	0.00010304	0.00095459
comp3348_c1	4.12526	20.2288	-2.2939	0.0012675	0.0076275
comp3349_c0	232.776	509.305	-1.1296	0.0067572	0.02989
comp33528_c0	22.7525	60.9438	-1.4215	0.0055229	0.025434
comp33530_c0	10.2619	32.5885	-1.6671	0.0070239	0.030819
comp33574_c0	53.3918	8.52165	2.6474	4.1859e-06	6.0202e-05
comp33575_c0	38.6628	12.3432	1.6472	0.0063031	0.028347
comp33599_c0	23.1456	0.997664	4.536	3.0274e-07	6.1395e-06
comp335_c0	18.0995	0.912579	4.3099	1.1323e-05	0.000142
comp3363_c0	1239.87	502.893	1.3019	0.0010849	0.0067276
comp3364_c0	142.932	53.7751	1.4103	0.00087585	0.0056644
comp3365_c0	1081.76	419.096	1.368	0.0081602	0.034801
comp33668_c0	74.1133	0.794519	6.5435	8.5971e-18	1.2023e-15
comp3366_c0	17.2243	53.005	-1.6217	0.0016783	0.0095847
comp33679_c0	45.8605	12.6633	1.8566	0.00040796	0.002999
comp33693_c0	5.49647	22.7278	-2.0479	0.0048173	0.022804
comp3376_c0	88.2159	210.25	-1.253	0.0032382	0.016393
comp3378_c0	656.272	306.134	1.1001	0.0029324	0.015144
comp3392_c0	185.255	528.913	-1.5135	9.375e-05	0.00087921
comp3397_c0	549.449	1650.19	-1.5866	3.7751e-05	0.00039995
comp339_c0	13.3657	1.45449	3.2	0.0020401	0.011257
comp3402_c0	6.6009	30.4559	-2.206	0.0080186	0.034382
comp3403_c0	67.6606	417.521	-2.6255	7.1433e-10	2.697e-08
comp3405_c0	158.889	4.16403	5.2539	5.9041e-09	1.8397e-07
comp3405_c1	53.949	0.343547	7.2949	1.0195e-10	4.6215e-09
comp3413_c0	45.3545	0	Inf	4.6517e-05	0.00047553
comp3413_c1	99.6135	6.72947	3.8878	0.0012671	0.0076272
comp3414_c0	95.7947	0.654118	7.1943	2.557e-21	5.5873e-19
comp3415_c0	1056.86	215.563	2.2936	1.6748e-08	4.6326e-07
comp3418_c0	74.9981	9.63152	2.961	0.0017544	0.0099508
comp3418_c1	96.0788	5.42016	4.1478	0.0012334	0.0074604
comp3421_c0	42.8119	1.81452	4.5603	6.1121e-10	2.3431e-08
comp3427_c0	70.6438	26.5307	1.4129	0.0050457	0.023585
comp3432_c0	56.0334	180.892	-1.6908	8.2427e-05	0.00078566
comp34342_c0	5.55969	25.1533	-2.1777	0.0027732	0.014463
comp34361_c0	11.5876	45.647	-1.9779	0.00061068	0.0042012
comp3436_c0	306.637	616.459	-1.0075	0.011664	0.04652
comp3437_c0	321.226	1907.7	-2.5702	1.2966e-10	5.753e-09
comp3440_c0	216.938	8.70831	4.6387	6.6039e-20	1.1757e-17
comp34420_c0	24.6116	4.67882	2.3951	0.00058646	0.0040572
comp34427_c0	23.2344	1.37419	4.0796	1.4914e-06	2.4412e-05
comp34432_c0	48.6997	2.89727	4.0711	4.1576e-05	0.00043418
comp34436_c0	3.97912	20.2735	-2.3491	0.0027824	0.014502
comp34441_c0	16.0132	2.4463	2.7106	0.0011075	0.0068365
comp34457_c0	12.1724	57.1158	-2.2303	0.0045364	0.021734
comp34468_c0	56.3178	2.81219	4.3238	6.9982e-11	3.2974e-09
comp34481_c0	8.4916	27.8145	-1.7117	0.0057555	0.026331
comp3448_c0	6437.45	2283.42	1.4953	0.00017005	0.0014644
comp34523_c0	12.2929	60.7571	-2.3052	2.0627e-05	0.00023707
comp34535_c0	38.2242	4.29965	3.1522	2.7367e-06	4.1349e-05
comp34569_c0	56.065	0	Inf	2.2659e-17	2.9341e-15
comp3458_c0	14.5393	47.1366	-1.6969	0.0056816	0.026068
comp34599_c0	17.6372	3.04831	2.5325	0.0013086	0.0078022
comp3460_c0	7.68557	34.4833	-2.1657	0.00077348	0.0051217
comp34614_c0	64.173	5.46163	3.5546	0.00027265	0.0021614
comp3461_c0	241.306	490.402	-1.0231	0.0059873	0.027157
comp3462_c0	57.0332	11.4141	2.321	0.00053006	0.0037318
comp34653_c0	8.1676	0.654118	3.6423	0.0050317	0.023537
comp34664_c0	8.25653	25.2794	-1.6144	0.011299	0.045357
comp34669_c0	38.5049	4.59959	3.0655	4.1877e-06	6.0202e-05
comp3466_c0	106.442	11.9906	3.1501	8.6893e-10	3.2114e-08
comp3466_c1	33.2611	5.73658	2.5356	8.4282e-05	0.00080073
comp3469_c0	5777.95	1476.92	1.968	4.2268e-07	8.1825e-06
comp346_c0	23.9952	7.70479	1.6389	0.0087993	0.037003
comp3472_c0	33.3383	9.6044	1.7954	0.0022022	0.011993
comp34739_c0	76.1795	1.80867	5.3964	1.2828e-06	2.1459e-05
comp3476_c0	28.9345	89.6714	-1.6319	0.00073224	0.0048875
comp3477_c0	65.0661	162.402	-1.3196	0.0012981	0.0077634
comp34780_c0	16.2977	0	Inf	3.3041e-07	6.6161e-06
comp3480_c0	355.045	7.1581	5.6323	1.8896e-27	8.6928e-25
comp3480_c1	91.6614	1.69646	5.7557	3.0747e-17	3.8668e-15
comp34810_c0	22.4422	4.81815	2.2197	0.0011946	0.0072684
comp3481_c0	18.9827	61.707	-1.7007	0.0010284	0.0064392
comp3481_c1	7.50776	34.3509	-2.1939	0.00053985	0.0037931
comp34836_c0	10.4022	1.44864	2.8441	0.0067726	0.029945
comp34853_c0	25.6726	7.01184	1.8724	0.0022455	0.012191
comp34867_c0	59.3189	14.7081	2.0119	8.4603e-05	0.0008029
comp34888_c0	109.756	31.0563	1.8213	0.00037469	0.0028051
comp3488_c0	16.1257	57.3611	-1.8307	0.00024547	0.0019931
comp348_c0	11.0937	1.44864	2.937	0.0030011	0.015421
comp34907_c0	45.8067	2.57021	4.1556	0.0042734	0.020733
comp34916_c0	51.0865	1.12158	5.5093	8.1891e-05	0.00078141
comp3494_c0	106.647	15.9148	2.7444	0.00066343	0.0045059
comp3495_c0	52.1946	128.544	-1.3003	0.003351	0.016853
comp3497_c0	1.79593	11.9241	-2.7311	0.0075469	0.032712
comp3498_c0	97.1715	41.3829	1.2315	0.0088845	0.037289
comp35017_c0	27.8478	10.008	1.4764	0.010428	0.042513
comp3502_c0	227.474	4.72243	5.59	1.0602e-05	0.0001347
comp35035_c0	27.5554	3.03767	3.1813	1.2239e-05	0.0001512
comp3504_c1	21.2667	113.952	-2.4218	5.0682e-06	7.1048e-05
comp3505_c0	109.081	18.6595	2.5474	2.1001e-07	4.4076e-06
comp3509_c0	1114.25	2254.97	-1.017	0.0037842	0.01867
comp35144_c0	54.0202	0.670605	6.3319	5.2629e-15	5.1397e-13
comp35154_c0	19.6169	1.02	4.2655	8.6466e-06	0.00011305
comp35206_c0	7.26664	44.2244	-2.6055	5.1215e-06	7.1738e-05
comp35232_c0	75.2056	6.15458	3.6111	2.6932e-10	1.1078e-08
comp35247_c0	54.1664	15.4888	1.8062	0.00028506	0.0022406
comp3530_c0	10.9416	48.1443	-2.1375	0.00020753	0.001721
comp3530_c1	1.79593	15.9855	-3.154	0.00052796	0.00372
comp3532_c0	430.747	1453.11	-1.7542	0.0049989	0.02344
comp3533_c0	29.7384	78.5572	-1.4014	0.0018387	0.010338
comp3538_c0	7.86932	81.062	-3.3647	3.2424e-09	1.0735e-07
comp3539_c0	87.1849	249.612	-1.5175	0.00045432	0.0032788
comp3542_c0	220	34.3951	2.6772	1.5491e-06	2.512e-05
comp3551_c0	194.659	23.927	3.0242	0.0027345	0.014278
comp3553_c0	4395.46	1480.27	1.5702	0.002221	0.01208
comp35561_c0	5.98446	25.892	-2.1132	0.0019608	0.010927
comp3558_c0	1475.82	598.677	1.3017	0.010779	0.043681
comp3559_c0	84.0944	6.56672	3.6788	3.4012e-09	1.1239e-07
comp35604_c0	78.0039	0.879604	6.4705	8.9353e-06	0.00011613
comp3561_c0	83.9624	749.453	-3.158	2.5115e-07	5.17e-06
comp35645_c0	22.2308	7.11927	1.6428	0.012432	0.048752
comp3564_c0	14.3811	43.3735	-1.5926	0.00091653	0.0058866
comp3572_c0	293.749	30.1214	3.2857	3.8755e-13	2.7428e-11
comp3572_c1	31.6114	0.569033	5.7958	9.5141e-10	3.4794e-08
comp3573_c0	16.3235	60.5832	-1.892	0.00042555	0.0030997
comp3584_c0	117.214	2.46279	5.5727	7.6141e-20	1.331e-17
comp3587_c0	37.5604	8.60673	2.1257	0.00034277	0.002603
comp3588_c0	13.9307	34.9018	-1.325	0.010878	0.043993
comp35909_c0	87.5104	0.225486	8.6003	3.9174e-21	8.2507e-19
comp3590_c1	31.3448	7.63141	2.0382	0.0012814	0.0076891
comp3591_c0	42.7251	222.791	-2.3825	1.1715e-07	2.6289e-06
comp35931_c0	22.1359	3.80507	2.5404	0.0029425	0.015182
comp36021_c0	51.1689	10.3766	2.3019	0.0089027	0.03733
comp36024_c0	36.7029	11.9667	1.6169	0.0076814	0.033155
comp3602_c0	23.1653	1.65763	3.8048	5.7112e-06	7.9111e-05
comp36042_c0	24.6314	3.34824	2.879	7.7886e-05	0.00074891
comp36061_c0	5.07765	23.3702	-2.2024	0.0047099	0.022404
comp3607_c0	50.118	17.2289	1.5405	0.0031799	0.016183
comp3609_c0	332.282	2674.42	-3.0087	1.8597e-09	6.4577e-08
comp3612_c0	760.715	1511.78	-0.99082	0.0080702	0.034501
comp3619_c0	309.998	157.527	0.97666	0.012464	0.048852
comp3620_c0	38.5856	1.58904	4.6018	1.1634e-05	0.00014516
comp36262_c0	65.847	16.4626	1.9999	4.4486e-05	0.0004588
comp36268_c0	56.6596	0	Inf	2.0981e-17	2.7371e-15
comp3627_c0	11.0165	42.0004	-1.9307	0.00068309	0.0046176
comp3628_c0	52.2695	15.1224	1.7893	0.0013991	0.0082546
comp36312_c0	77.5349	1.03064	6.2332	0.0001515	0.0013228
comp3631_c0	10.9218	32.847	-1.5886	0.011862	0.047086
comp3632_c0	39.9333	5.29146	2.9159	2.1186e-06	3.292e-05
comp3633_c0	56.3256	22.1917	1.3438	0.012307	0.0484
comp36353_c0	14.6658	1.69646	3.1119	0.0047983	0.02275
comp36372_c0	35.0195	6.39655	2.4528	0.00013968	0.0012289
comp3638_c0	94.1901	2.34473	5.3281	6.878e-07	1.2485e-05
comp3640_c0	118.028	32.9416	1.8411	2.8185e-05	0.00031124
comp3640_c1	37.2681	3.12276	3.577	1.363e-07	3.0275e-06
comp3646_c0	76.5988	4.81922	3.9904	1.2038e-11	6.5721e-10
comp3648_c0	14.8633	0	Inf	1.5932e-06	2.5763e-05
comp3648_c1	13.2946	0.225486	5.8817	0.0048206	0.022812
comp3649_c0	12.1467	61.5469	-2.3411	1.1065e-05	0.00013916
comp3649_c1	12.6486	63.3598	-2.3246	1.5157e-05	0.00018147
comp3651_c0	39.1765	12.8085	1.6129	0.0022901	0.012398
comp36521_c0	38.7062	4.41186	3.1331	2.6479e-06	4.0181e-05
comp365_c0	1.31979	14.4837	-3.4561	0.00081495	0.0053557
comp3662_c0	2372.03	393.562	2.5915	4.2254e-07	8.1825e-06
comp3663_c0	5762.76	479.712	3.5865	2.822e-11	1.4467e-09
comp3665_c0	479.635	217.303	1.1422	0.0022483	0.012194
comp36665_c0	7.69741	34.8907	-2.1804	0.00061395	0.0042171
comp3674_c0	5097.87	649.038	2.9735	2.0339e-13	1.5325e-11
comp3676_c0	283.75	1204.36	-2.0856	1.2175e-07	2.7252e-06
comp36782_c0	140.195	0.343547	8.6727	4.7026e-18	6.9081e-16
comp3678_c0	6473.89	146.643	5.4643	1.2359e-08	3.5188e-07
comp36806_c0	56.0769	0.676458	6.3733	0.00019163	0.001616
comp36821_c0	61.2949	4.24434	3.8522	1.7842e-10	7.6446e-09
comp36822_c0	46.0502	7.16395	2.6844	4.3888e-06	6.2834e-05
comp36830_c0	1.31384	37.8305	-4.8477	1.498e-09	5.3008e-08
comp3686_c1	46.5224	8.70831	2.4175	0.00029839	0.0023173
comp36872_c0	68.2232	14.9703	2.1882	0.0074808	0.03249
comp36881_c0	7.53348	53.7778	-2.8356	2.3405e-06	3.5953e-05
comp3688_c0	141.374	320.165	-1.1793	0.0022036	0.011993
comp3689_c0	1987.42	870.781	1.1905	0.0024309	0.012999
comp36918_c0	18.4434	4.2135	2.13	0.0022127	0.012039
comp3692_c0	67.2751	0.343547	7.6134	2.6046e-08	6.8571e-07
comp36957_c0	10.2817	0.225486	5.5109	0.00020531	0.0017066
comp36971_c0	54.7137	15.734	1.798	0.00037198	0.0027872
comp3701_c0	151.755	58.6804	1.3708	0.001184	0.0072211
comp37032_c0	13.4231	2.81219	2.2549	0.009958	0.041036
comp3703_c0	999.13	340.102	1.5547	0.0016312	0.0093708
comp37044_c0	24.2243	0.225486	6.7473	6.5265e-09	2.0051e-07
comp3705_c0	190.188	500.938	-1.3972	0.00023052	0.0018945
comp37061_c0	14.5333	1.00352	3.8562	0.00038755	0.0028803
comp37090_c0	23.1968	3.12276	2.893	0.0016885	0.0096365
comp370_c0	9.63953	0	Inf	0.00060271	0.0041513
comp37128_c0	23.4696	2.77336	3.0811	3.0536e-05	0.00033362
comp3714_c0	573.352	1466.22	-1.3546	0.0003649	0.0027448
comp37185_c0	81.4607	3.08393	4.7233	1.8815e-09	6.5129e-08
comp3721_c0	82.7766	185.174	-1.1616	0.0044098	0.021266
comp3722_c1	239.881	120.418	0.99427	0.0098637	0.040705
comp3723_c0	601.807	1206.04	-1.0029	0.011343	0.045449
comp37252_c0	23.183	4.16403	2.477	0.00046547	0.003343
comp3728_c0	25.6131	108.436	-2.0819	3.2985e-06	4.8865e-05
comp37291_c0	23.513	5.96792	1.9782	0.00542	0.025012
comp3729_c0	155.972	425.43	-1.4476	0.0001131	0.0010324
comp37319_c0	2.15159	27.3768	-3.6695	7.7247e-06	0.00010269
comp3731_c0	35.8081	1.46512	4.6112	1.4933e-09	5.2948e-08
comp3731_c1	25.9946	1.36355	4.2528	3.4962e-07	6.9294e-06
comp37323_c0	3.35084	23.8095	-2.8289	0.00020131	0.001681
comp3734_c0	1073.39	314.095	1.7729	1.4153e-05	0.00017098
comp37384_c0	58.1748	7.39686	2.9754	0.0046828	0.022293
comp37403_c0	98.762	0.912579	6.7579	1.6247e-16	1.9321e-14
comp37410_c0	41.6559	0.343547	6.9219	7.3065e-07	1.3046e-05
comp3741_c0	51.6809	0.981176	5.719	7.916e-14	6.4663e-12
comp3741_c1	34.6522	3.89494	3.1533	1.9396e-06	3.0601e-05
comp3743_c0	45.3785	7.13576	2.6689	2.666e-06	4.0421e-05
comp3744_c0	1151.84	460.126	1.3238	0.00059704	0.004122
comp37452_c0	34.0872	0.552545	5.947	6.7188e-11	3.1916e-09
comp3746_c0	31.5345	111.87	-1.8268	0.00012644	0.0011297
comp37472_c0	42.6598	13.4201	1.6685	0.0020154	0.011158
comp37505_c0	45.2146	8.49453	2.4122	0.00043829	0.0031818
comp3750_c0	14.0138	1.7757	2.9804	0.0012884	0.007713
comp3750_c1	341.254	68.3018	2.3208	0.012514	0.048983
comp37520_c0	8.27635	31.0925	-1.9095	0.0039479	0.019353
comp3752_c0	193.589	847.523	-2.1303	7.1828e-08	1.6991e-06
comp37559_c0	34.8221	3.12861	3.4764	1.1261e-06	1.9186e-05
comp3755_c0	113.422	317.277	-1.484	0.00033748	0.0025706
comp37579_c0	14.4247	0	Inf	1.3586e-05	0.00016527
comp37581_c0	1.82754	18.4941	-3.3391	0.0001902	0.0016065
comp37587_c0	14.4445	0.569033	4.6659	3.1926e-05	0.00034686
comp3760_c0	280.904	593.997	-1.0804	0.0064709	0.028938
comp37615_c0	5.12105	28.6946	-2.4863	0.00029468	0.0022935
comp3761_c0	17.325	42.9209	-1.3088	0.012569	0.049177
comp3761_c1	15.3	45.4438	-1.5706	0.0053943	0.024931
comp3765_c0	91.1045	239.819	-1.3964	0.00078287	0.0051799
comp37672_c0	31.7893	3.84283	3.0483	7.6266e-06	0.00010169
comp3771_c0	376.342	169.249	1.1529	0.0064059	0.028713
comp37724_c0	35.1342	10.6962	1.7158	0.0041895	0.02036
comp3773_c0	362.656	110.771	1.711	9.4694e-05	0.00088711
comp37741_c0	17.1294	2.22081	2.9473	0.00068746	0.0046364
comp37750_c0	40.7175	10.341	1.9773	0.00057813	0.004012
comp37763_c0	55.0298	3.39771	4.0176	2.8725e-10	1.1732e-08
comp37786_c0	18.0996	0	Inf	6.6595e-08	1.5882e-06
comp3778_c0	79.6074	13.544	2.5552	0.00011969	0.0010813
comp3778_c1	20.5237	5.14043	1.9973	0.0092763	0.038573
comp37807_c0	18.6529	1.78155	3.3882	9.882e-05	0.00091838
comp3790_c0	249.422	554.416	-1.1524	0.0019661	0.010952
comp37915_c0	88.564	4.26082	4.3775	5.7727e-07	1.0724e-05
comp3794_c0	114.964	35.5772	1.6922	0.00052732	0.0037185
comp3797_c0	392.986	1941.03	-2.3043	9.0746e-09	2.6796e-07
comp38000_c0	25.1626	2.68827	3.2265	0.00089042	0.0057426
comp3800_c1	100.76	232.161	-1.2042	0.0036333	0.018023
comp3803_c0	483.456	1198.48	-1.3098	0.00068704	0.0046353
comp3805_c0	151.185	398.143	-1.397	0.00032395	0.0024882
comp3806_c0	84.8274	345.816	-2.0274	8.0064e-07	1.418e-05
comp3807_c0	416.856	1027.72	-1.3018	0.00089512	0.0057663
comp38085_c0	37.8369	6.19341	2.611	5.0743e-05	0.00051368
comp38127_c0	15.3592	48.3236	-1.6536	0.0015769	0.0091339
comp38199_c0	44.7048	3.69179	3.598	1.5863e-08	4.4157e-07
comp38215_c0	36.5509	4.95855	2.8819	3.2531e-06	4.8234e-05
comp3821_c0	43.3237	8.3871	2.3689	0.00020671	0.001715
comp3821_c1	53.3702	14.1827	1.9119	0.00050839	0.0035995
comp3823_c0	300.59	723.157	-1.2665	0.0016249	0.009347
comp38270_c0	37.8823	1.37419	4.7849	6.3823e-10	2.436e-08
comp38276_c0	30.1889	3.77688	2.9988	3.9612e-05	0.00041539
comp3827_c0	1261.14	249.909	2.3353	7.4723e-09	2.2512e-07
comp3830_c0	30.3748	135.982	-2.1625	4.4547e-06	6.3674e-05
comp38332_c0	32.9965	11.1201	1.5691	0.011937	0.047259
comp3833_c1	24.3388	2.91376	3.0623	6.8502e-05	0.00066899
comp3833_c2	29.4481	9.86871	1.5772	0.0098465	0.040644
comp38349_c0	38.4872	12.6149	1.6092	0.005002	0.023449
comp3834_c0	14.5393	68.0663	-2.227	0.00014591	0.0012772
comp3836_c0	55.0871	144.719	-1.3935	0.0015024	0.0087544
comp3837_c0	71.7736	617.745	-3.1055	1.3193e-13	1.025e-11
comp3838_c0	193.338	85.844	1.1713	0.0040098	0.019607
comp3841_c0	52.9671	4.61022	3.5222	1.4522e-08	4.0814e-07
comp3845_c0	2318.16	162.305	3.8362	8.6034e-12	4.7897e-10
comp3847_c0	13.8221	76.7613	-2.4734	1.2883e-06	2.153e-05
comp3848_c0	3438.61	550.065	2.6442	6.0468e-06	8.297e-05
comp3851_c0	872.967	1880.72	-1.1073	0.0033737	0.016942
comp3852_c1	67.0521	169.82	-1.3407	0.0020157	0.011158
comp3853_c0	314.468	121.829	1.3681	0.00056512	0.0039343
comp38541_c0	37.5327	1.66827	4.4917	1.4006e-09	4.9865e-08
comp3855_c0	39.2043	234.616	-2.5812	9.5545e-09	2.793e-07
comp3858_c0	119.666	523.123	-2.1281	3.4571e-07	6.8752e-06
comp3863_c0	66.1092	144.901	-1.1321	0.0033902	0.017001
comp3864_c0	294.66	631.779	-1.1004	0.0040083	0.019605
comp3870_c0	717.533	1601.71	-1.1585	0.002356	0.012669
comp38749_c0	3.76966	24.8603	-2.7213	0.00019023	0.0016065
comp3874_c0	1794.46	628.898	1.5126	0.00012944	0.0011504
comp38751_c0	39.7003	0.225486	7.46	3.2521e-06	4.8234e-05
comp38827_c0	6.91103	22.1141	-1.678	0.011509	0.046007
comp38828_c0	21.6993	3.77688	2.5224	0.00079606	0.0052572
comp3882_c0	187.545	58.3773	1.6838	8.2917e-05	0.0007899
comp3883_c0	347.324	1124.62	-1.6951	1.4732e-05	0.00017712
comp38881_c0	7.68557	0.896091	3.1004	0.011614	0.046366
comp38937_c0	28.7171	6.00675	2.2573	0.00070231	0.0047183
comp389_c0	38.1785	1.02	5.2261	0.0016217	0.009341
comp3905_c0	1542.76	8.20151	7.5554	6.0163e-11	2.8814e-09
comp3908_c0	32.7556	12.0459	1.4432	0.011223	0.045142
comp39113_c0	42.2408	0	Inf	2.0342e-14	1.8236e-12
comp3916_c0	127.325	296.787	-1.2209	0.0028741	0.014909
comp39243_c0	48.6182	1.55021	4.971	0.00027116	0.0021526
comp3926_c0	541.272	1651.69	-1.6095	3.214e-05	0.00034875
comp3935_c0	1183.73	457.063	1.3729	0.00032629	0.0025006
comp39382_c0	0.628286	8.22171	-3.7099	0.0093711	0.038911
comp3940_c0	192.615	42.7726	2.171	1.0357e-06	1.7733e-05
comp39454_c0	19.3878	3.3541	2.5311	0.001652	0.0094686
comp3945_c0	243.957	1646.42	-2.7546	2.2338e-11	1.1553e-09
comp3954_c0	3665.83	1325.21	1.4679	0.00012095	0.0010904
comp3955_c0	113.226	288.904	-1.3514	0.00085339	0.0055535
comp3958_c0	1164.5	180.861	2.6868	4.2956e-11	2.1152e-09
comp3959_c0	38.5761	144.325	-1.9035	4.6607e-05	0.00047617
comp3964_c0	17.6175	49.1356	-1.4798	0.005208	0.024239
comp3967_c0	8.07272	23.1069	-1.5172	0.011977	0.04737
comp3968_c0	16.2346	4.14276	1.9704	0.0084967	0.035955
comp39696_c0	28.49	0	Inf	3.1858e-11	1.6096e-09
comp3969_c0	117.012	25.5378	2.1959	0.0013744	0.0081196
comp3975_c0	100.218	975.113	-3.2824	4.4204e-15	4.3657e-13
comp3979_c0	435.854	1781.92	-2.0315	2.8498e-07	5.7995e-06
comp39842_c0	67.0543	5.033	3.7358	4.7483e-05	0.00048428
comp39844_c0	61.6526	18.2574	1.7557	0.00047819	0.0034189
comp39847_c0	55.8496	5.87113	3.2498	2.6214e-08	6.8908e-07
comp39853_c0	2.45582	30.5788	-3.6383	0.00343	0.017176
comp39885_c0	127.355	2.6553	5.5838	3.0426e-20	5.8448e-18
comp39907_c0	70.7484	0	Inf	1.9662e-15	2.0218e-13
comp3990_c0	1936.19	24.5178	6.3032	4.2268e-39	6.1575e-36
comp3991_c1	31.7084	73.4806	-1.2125	0.010911	0.044082
comp39939_c0	92.7703	1.57255	5.8825	1.8817e-10	8.0229e-09
comp3993_c0	64.4755	278.091	-2.1087	6.2106e-07	1.1392e-05
comp39947_c0	30.9971	4.83571	2.6803	6.5081e-05	0.00063915
comp3995_c0	73.5758	298.783	-2.0218	1.1367e-06	1.933e-05
comp39969_c0	0.628286	13.1228	-4.3845	0.00032468	0.002492
[truncated: 2,485 more rows]

## Sheet: LT versus NT
DEGs for I. cateniannulata under cold stress
id	LT_readcount	NT_readcount	log2FoldChange	pval	padj
comp10005_c0	298.387	1149.46	-1.9457	0.0047516	0.044501
comp10008_c0	578.733	282.083	1.0368	0.0050161	0.046086
comp10013_c0	290.563	1069.65	-1.8802	9.9061e-07	4.5695e-05
comp10014_c0	41.1732	185.307	-2.1701	3.5888e-07	1.9522e-05
comp10032_c0	844.17	292.508	1.5291	5.1019e-05	0.0012607
comp10103_c0	72.6389	8.67448	3.0659	1.3286e-07	8.4184e-06
comp10154_c0	458.553	221.196	1.0518	0.0048904	0.045376
comp1017_c0	85.8577	216.403	-1.3337	0.0012236	0.016138
comp10208_c0	62.7042	8.80389	2.8323	5.2349e-08	3.6221e-06
comp1021_c0	7.62197	25.8719	-1.7631	0.0029963	0.03172
comp10238_c0	217.793	617.637	-1.5038	9.0758e-05	0.0020204
comp1023_c0	152.661	406.72	-1.4137	0.00022812	0.0043033
comp10244_c0	778.012	173.381	2.1659	0.00072669	0.010615
comp1026_c0	493.056	216.529	1.1872	0.0026494	0.028933
comp10314_c0	162.668	1138.09	-2.8066	1.4081e-12	2.8656e-10
comp10325_c0	829.341	141.154	2.5547	1.4401e-10	1.8729e-08
comp10357_c0	552.783	225.392	1.2943	0.00063677	0.0096877
comp10388_c0	288.094	885.668	-1.6202	1.2927e-05	0.00040511
comp103894_c0	5.33733	0	Inf	0.0036508	0.03678
comp10400_c0	289.77	137.901	1.0713	0.0049331	0.045632
comp10407_c0	665.787	167.593	1.9901	3.8885e-07	2.0824e-05
comp10423_c0	327.664	689.314	-1.0729	0.0027951	0.030087
comp104725_c0	5.31887	0	Inf	0.0034468	0.03528
comp105698_c0	15.1754	3.45369	2.1355	0.0049873	0.045938
comp1057_c0	45.759	470.449	-3.3619	0.001224	0.016138
comp10588_c0	681.28	294.777	1.2086	0.0015629	0.019581
comp10599_c0	904.313	246.475	1.8754	7.7749e-07	3.7672e-05
comp1059_c0	192.552	83.1258	1.2119	0.0013961	0.017882
comp10601_c0	174.536	32.0162	2.4467	8.7782e-09	7.5922e-07
comp10604_c0	178.042	79.1795	1.169	0.0054818	0.049336
comp10608_c0	113.752	281.782	-1.3087	0.0007623	0.011034
comp10615_c0	205.212	78.7352	1.382	0.00057922	0.0090022
comp1061_c0	90.8898	232.117	-1.3527	0.00082286	0.011686
comp10632_c0	621.505	223.414	1.476	0.00011176	0.0023986
comp10674_c0	823.798	306.494	1.4264	0.00016882	0.0033761
comp1067_c0	73.0227	185.783	-1.3472	0.00089816	0.012519
comp10688_c0	15.1253	2.60882	2.5355	0.001237	0.016284
comp1073_c0	523.84	68.8063	2.9285	0.0037419	0.037286
comp1075_c0	80.8018	188.229	-1.22	0.0032224	0.033556
comp10794_c0	173.163	440.512	-1.347	0.00031794	0.0056243
comp10813_c0	256.191	1099.29	-2.1013	6.9761e-05	0.0016351
comp10819_c0	21.6756	2.97265	2.8663	5.4892e-05	0.0013411
comp1085_c0	316.309	124.71	1.3428	0.00060526	0.0093396
comp10879_c0	262.249	646.222	-1.3011	0.00060775	0.0093531
comp10887_c0	23.0291	0.766576	4.9089	0.00052106	0.0082727
comp10911_c0	13.9904	2.26444	2.6272	0.0017995	0.021906
comp1098_c0	279.248	121.541	1.2001	0.0019075	0.022913
comp1099_c0	19.8423	51.7075	-1.3818	0.0032997	0.034036
comp11012_c0	336.228	114.09	1.5593	0.0001764	0.0035073
comp11024_c0	33.822	8.53828	1.9859	0.00063229	0.0096515
comp11035_c0	45.278	113.738	-1.3288	0.0017585	0.021548
comp11074_c0	155.098	63.3469	1.2918	0.0029566	0.031414
comp11089_c0	488.648	196.947	1.311	0.00046141	0.0075297
comp111017_c0	7.03517	0	Inf	0.0006392	0.0097075
comp1112_c0	297.066	133.146	1.1578	0.0039449	0.038627
comp1118_c0	326.752	88.5165	1.8842	8.8279e-05	0.0019866
comp1119_c0	267.587	107.024	1.3221	0.0028523	0.030569
comp11224_c0	303.357	743.268	-1.2929	0.00055515	0.0087221
comp11260_c0	504.872	119.889	2.0742	2.0515e-07	1.1794e-05
comp11265_c0	406.341	77.0757	2.3983	3.4167e-09	3.2835e-07
comp1126_c0	329.589	95.9746	1.7799	9.2156e-06	0.00030715
comp1127_c0	57.9451	22.1765	1.3857	0.0028851	0.030844
comp1128_c0	52.172	149.825	-1.5219	0.00025954	0.0047509
comp1131_c0	48.6573	129.105	-1.4078	0.0011263	0.015119
comp11334_c0	26.1834	5.75704	2.1853	0.00048628	0.0078102
comp1133_c0	537.089	248.66	1.111	0.0042246	0.040871
comp113811_c0	5.21686	0	Inf	0.0038089	0.037671
comp11438_c0	25.9808	81.1177	-1.6426	0.00065062	0.0098268
comp11450_c0	67.1992	21.2696	1.6596	0.0002473	0.00458
comp11458_c0	378.76	156.125	1.2786	0.0012576	0.016495
comp11468_c0	167.71	560.855	-1.7417	4.413e-06	0.00016381
comp1148_c0	86.1697	273.875	-1.6683	4.3192e-05	0.0010995
comp1149_c0	374.591	146.129	1.3581	0.00039356	0.0066483
comp1150_c0	338.478	97.1507	1.8008	5.3905e-06	0.00019589
comp11518_c0	17.0423	1.38066	3.6257	0.00029832	0.0053586
comp1151_c0	109.813	366.229	-1.7377	1.0476e-05	0.00034077
comp11532_c0	37.671	9.07769	2.0531	0.00020836	0.0040225
comp11610_c0	562.511	125.904	2.1596	3.2228e-05	0.00086163
comp1163_c0	30.7417	214.257	-2.8011	1.0396e-08	8.7719e-07
comp11669_c0	1.50699	11.7539	-2.9634	0.0037629	0.037408
comp11704_c0	115.125	264.558	-1.2004	0.0026814	0.029166
comp1171_c0	645.954	156.487	2.0454	1.3362e-07	8.4354e-06
comp1173_c0	415.405	35.0672	3.5663	3.9411e-07	2.1041e-05
comp11888_c0	67.7653	18.4405	1.8777	8.8227e-05	0.0019866
comp11892_c0	151.609	22.7232	2.7381	2.2161e-09	2.2158e-07
comp11893_c0	326.887	78.2843	2.062	1.9412e-07	1.1306e-05
comp11902_c0	487.292	191.104	1.3504	0.00059691	0.0092356
comp11909_c0	377.161	86.7331	2.1205	1.884e-07	1.1085e-05
comp11914_c0	194.003	6.60192	4.877	3.9652e-11	5.8127e-09
comp11926_c0	33.129	84.0546	-1.3432	0.0030778	0.032404
comp11958_c0	121.115	267.424	-1.1428	0.003456	0.035353
comp11974_c0	46.3837	8.59665	2.4318	7.1148e-06	0.00024648
comp1197_c0	58.2949	12.7459	2.1933	0.00077449	0.011146
comp1201_c0	58.3883	5.33484	3.4522	1.6153e-09	1.6631e-07
comp12020_c0	881.444	370.764	1.2494	0.0010119	0.01387
comp12024_c0	82.7348	196.698	-1.2494	0.0017017	0.020947
comp12128_c0	53.7608	19.0586	1.4961	0.0032346	0.033569
comp12135_c0	63.383	188.619	-1.5733	0.00011503	0.0024565
comp1220_c0	75.057	28.0155	1.4218	0.0027561	0.029778
comp12227_c0	454.027	66.8969	2.7628	7.3633e-12	1.2997e-09
comp12266_c0	408.755	125.392	1.7048	1.5925e-05	0.00048075
comp1226_c0	108.885	234.311	-1.1056	0.0039734	0.038788
comp12348_c0	266.351	104.493	1.3499	0.0011507	0.015418
comp12418_c0	617.084	135.79	2.1841	1.7317e-05	0.00051648
comp12435_c0	170.745	388.726	-1.1869	0.002153	0.025054
comp12437_c0	170.543	369.073	-1.1138	0.0049388	0.045661
comp12448_c0	337.726	60.492	2.481	1.3577e-07	8.5401e-06
comp12467_c0	315.455	143.064	1.1408	0.0032499	0.033643
comp1247_c0	31.0747	6.87525	2.1763	0.00044621	0.007351
comp12555_c0	22.0584	55.4088	-1.3288	0.0044841	0.042619
comp12569_c0	699.859	99.6844	2.8116	3.4371e-12	6.5334e-10
comp1256_c1	22.7525	6.69241	1.7654	0.0049677	0.045854
comp1258_c0	91.076	22.1638	2.0389	0.00069777	0.010272
comp12612_c0	388.594	135.023	1.5251	0.00022185	0.0042078
comp12621_c0	35.7939	94.0129	-1.3931	0.0012863	0.016755
comp1263_c0	29.5836	75.9751	-1.3607	0.0018234	0.022118
comp1266_c0	11.6748	1.49787	2.9624	0.0024057	0.027018
comp1267_c0	16.5284	1.47841	3.4828	9.0463e-05	0.0020165
comp1268_c0	38.7017	100.67	-1.3792	0.0022757	0.025983
comp1269_c0	40.0725	95.9176	-1.2592	0.0038556	0.037981
comp1270_c1	53.6544	6.30866	3.0883	2.8487e-05	0.00077968
comp12775_c0	78.5579	255.867	-1.7036	4.652e-05	0.0011679
comp12790_c0	93.4121	22.8531	2.0312	7.9384e-06	0.00026978
comp128405_c0	4.84296	0	Inf	0.0055154	0.049613
comp1289_c0	6.70178	27.0213	-2.0115	0.00092204	0.01279
comp12914_c0	65.0311	319.253	-2.2955	2.1246e-08	1.6407e-06
comp12915_c0	438.303	146.387	1.5821	6.0974e-05	0.0014588
comp1291_c0	25.6091	68.2622	-1.4144	0.0042565	0.040981
comp1292_c0	59.8195	16.5471	1.854	0.00049754	0.0079541
comp12970_c0	20.5824	128.405	-2.6412	7.7616e-09	6.7808e-07
comp1299_c0	227.419	10.8842	4.385	5.912e-11	8.3143e-09
comp1301_c0	38.4948	3.85643	3.3193	0.00066311	0.0099526
comp1303_c0	39.254	121.806	-1.6337	0.00016309	0.003288
comp1307_c0	48.5329	116.855	-1.2677	0.0031948	0.033292
comp13090_c0	20.4284	81.4177	-1.9948	1.3362e-05	0.00041645
comp13131_c0	243.234	108.146	1.1694	0.0033189	0.034153
comp13137_c0	163.163	20.5262	2.9908	0.0023051	0.026201
comp1315_c0	625.955	61.5462	3.3463	0.00063908	0.0097075
comp1319_c0	95.3134	12.2137	2.9642	1.0103e-08	8.5667e-07
comp13222_c0	52.9909	2.72603	4.2809	2.9784e-06	0.00011736
comp13225_c0	57.1009	195.435	-1.7751	9.9078e-06	0.00032583
comp1323_c0	260.491	68.3966	1.9292	1.1605e-06	5.1736e-05
comp13273_c0	169.522	76.6236	1.1456	0.0035187	0.035825
comp13342_c0	68.8884	256.749	-1.898	2.8162e-06	0.00011225
comp1334_c0	8.4007	58.9289	-2.8104	5.0498e-05	0.0012508
comp13398_c0	7.87539	0.61408	3.6809	0.0037403	0.037286
comp13399_c0	191.786	48.6512	1.9789	4.2925e-06	0.00016072
comp13407_c0	53.2078	8.76544	2.6017	8.2423e-07	3.9715e-05
comp1350_c0	26.0313	67.4102	-1.3727	0.0024311	0.027166
comp13538_c0	43.1248	8.54638	2.3351	0.0003224	0.0056715
comp13545_c0	75.9937	249.522	-1.7152	1.9903e-05	0.00057767
comp1360_c0	46.1875	4.83434	3.2561	3.8394e-08	2.7558e-06
comp1360_c1	84.041	12.95	2.6981	3.6054e-08	2.6204e-06
comp13644_c0	96.3638	246.282	-1.3537	0.0021928	0.025325
comp13663_c0	217.103	98.6092	1.1386	0.0050002	0.046007
comp1370_c0	209.911	90.0501	1.221	0.0022219	0.025538
comp13797_c0	107.16	468.54	-2.1284	9.9393e-07	4.5726e-05
comp1383_c0	80.9062	24.4093	1.7288	0.00022064	0.0041941
comp13898_c0	43.2607	1.70557	4.6647	1.8406e-11	2.948e-09
comp13907_c0	258.752	78.0302	1.7295	3.904e-05	0.0010079
comp1398_c0	27.1096	68.0469	-1.3277	0.0048622	0.04517
comp14052_c0	170.295	59.7217	1.5117	0.00018661	0.0036807
comp140975_c0	5.26516	0	Inf	0.0047654	0.044558
comp140_c0	5.28722	0	Inf	0.0037152	0.037158
comp1411_c0	216.572	76.3445	1.5043	0.00031013	0.0055306
comp1412_c0	408.146	24.9604	4.0314	1.522e-19	1.0531e-16
comp1413_c0	34.8752	89.9573	-1.367	0.0021758	0.025243
comp14178_c0	85.3561	20.9714	2.0251	1.3981e-05	0.00043341
comp14244_c0	220.322	93.0263	1.2439	0.0015036	0.019097
comp1429_c0	110.237	37.6638	1.5494	0.00038948	0.0065987
comp14334_c0	87.0792	351.149	-2.0117	4.9389e-07	2.5656e-05
comp14347_c0	34.1163	190.587	-2.4819	6.6626e-09	5.9102e-07
comp14350_c0	36.7568	10.6108	1.7925	0.00095138	0.013162
comp1435_c0	57.4471	12.7223	2.1749	1.5809e-05	0.00047892
comp14366_c0	86.4762	14.7252	2.554	0.00040366	0.00678
comp14402_c0	49.3283	7.76761	2.6669	9.0722e-07	4.2877e-05
comp14419_c0	295.423	41.4324	2.834	2.1418e-11	3.3681e-09
comp14513_c0	31.9216	126.075	-1.9817	6.2297e-06	0.00022128
comp14548_c0	59.8427	17.8069	1.7487	0.00030242	0.0054154
comp1454_c0	1180.42	398.864	1.5653	0.00017974	0.0035533
comp14585_c0	114.853	243.661	-1.0851	0.0049238	0.045595
comp1458_c0	1088.43	334.282	1.7031	9.2374e-06	0.00030728
comp14599_c0	24.5066	84.5171	-1.7861	8.4554e-05	0.0019245
comp14628_c0	45.1611	10.4316	2.1141	3.8345e-05	0.00099493
comp1462_c0	683.873	1426.94	-1.0611	0.0038242	0.037736
comp14732_c0	101.653	37.1867	1.4508	0.0011656	0.015594
comp14740_c0	49.7982	122.505	-1.2987	0.0024067	0.027018
comp1479_c0	406.304	2850.57	-2.8106	4.0413e-13	9.9865e-11
comp14827_c0	34.813	90.8456	-1.3838	0.0013416	0.017345
comp1482_c0	380.804	840.683	-1.1425	0.0022372	0.025662
comp1484_c0	958.541	145.895	2.7159	9.0694e-12	1.5533e-09
comp14873_c0	286.329	127.752	1.1643	0.0036133	0.036496
comp1490_c0	584.341	1299.67	-1.1533	0.0021335	0.024915
comp1498_c0	410.47	164.327	1.3207	0.00071715	0.010495
comp1500_c0	1737.82	247.086	2.8142	4.5195e-13	1.0858e-10
comp15029_c0	85.2957	257.366	-1.5933	6.241e-05	0.0014891
comp1502_c0	1018.54	421.261	1.2737	0.00065077	0.0098268
comp1503_c0	1673.08	712.905	1.2307	0.00087883	0.012299
comp15057_c0	227.979	33.1236	2.783	2.1924e-10	2.7089e-08
comp15063_c0	14.6774	41.0474	-1.4837	0.003538	0.035979
comp1506_c0	487.166	1267.06	-1.379	0.00038826	0.0065845
comp1508_c0	1698.65	565.769	1.5861	2.8038e-05	0.00077229
comp1511_c0	584.892	2233.86	-1.9333	0.00073485	0.0107
comp15127_c0	34.5219	165.019	-2.2571	1.599e-07	9.8786e-06
comp1512_c0	1592.14	307.366	2.3729	5.8108e-10	6.6566e-08
comp15170_c0	92.4315	300.858	-1.7026	1.9817e-05	0.00057611
comp15192_c0	46.9346	156.41	-1.7366	2.9942e-05	0.00081181
comp15226_c0	267.233	77.4255	1.7872	0.0011905	0.015817
comp15240_c0	103.723	7.76351	3.7399	0.00037124	0.0063581
comp15254_c0	16.4659	81.7526	-2.3118	1.0034e-06	4.6041e-05
comp15275_c0	273.178	72.8911	1.906	1.6283e-06	6.9205e-05
comp1531_c0	1587.99	154.55	3.3611	1.7874e-16	7.3617e-14
comp15324_c0	1.64772	18.2617	-3.4703	4.1764e-05	0.0010671
comp1532_c0	346.625	957.187	-1.4654	0.0001033	0.0022532
comp15333_c0	174.692	66.605	1.3911	0.00025041	0.004618
comp1537_c0	694.635	258.022	1.4288	0.00021099	0.0040597
comp15406_c0	172.568	28.1363	2.6167	0.0035217	0.035834
comp15460_c0	154.701	39.1725	1.9816	0.0019497	0.023275
comp1546_c0	556.738	1658.31	-1.5746	0.00043373	0.0072003
comp15485_c0	117.896	364.463	-1.6283	0.00016693	0.0033536
comp15490_c0	61.0828	8.05724	2.9224	2.705e-06	0.00010831
comp1550_c0	134.787	26.0171	2.3731	1.5134e-07	9.4507e-06
comp1551_c0	1109.27	322.905	1.7804	2.6102e-06	0.00010525
comp1554_c0	1379.52	456.637	1.5951	2.4984e-05	0.00070158
comp1555_c0	1471.75	390.216	1.9152	5.7732e-07	2.903e-05
comp1557_c0	329.635	1205.69	-1.8709	8.4493e-07	4.0599e-05
comp15597_c0	78.2598	189.127	-1.273	0.0013851	0.017769
comp1560_c0	694.001	244.48	1.5052	7.5587e-05	0.001741
comp1566_c0	787.032	1836.96	-1.2228	0.0012134	0.016047
comp15824_c0	99.3112	249.58	-1.3295	0.00071289	0.010459
comp1583_c0	187.455	79.799	1.2321	0.0023223	0.026307
comp15849_c0	112.354	14.221	2.982	0.00088249	0.012331
comp1586_c0	513.323	70.8607	2.8568	1.9043e-05	0.00055949
comp15926_c0	50.9595	2.9921	4.0901	1.9179e-05	0.00056166
comp15995_c0	85.359	25.3945	1.749	0.00016936	0.0033829
comp1602_c0	1708.69	835.359	1.0324	0.0053911	0.048596
comp16057_c0	53.3809	163.802	-1.6176	0.00012636	0.0026623
comp1613_c0	282.112	129.265	1.1259	0.003604	0.036436
comp1614_c0	307.057	687.558	-1.163	0.0025867	0.028517
comp16168_c0	48.398	236.119	-2.2865	7.178e-07	3.5174e-05
comp1616_c0	528.09	1113.02	-1.0756	0.0047165	0.04422
comp16201_c0	27.5155	71.2779	-1.3732	0.002234	0.025643
comp16202_c0	74.0818	202.311	-1.4494	0.00022119	0.0042
comp16272_c0	74.9596	16.9037	2.1488	0.0027394	0.029635
comp162_c1	5.96466	22.2069	-1.8965	0.0028883	0.030859
comp1630_c0	2362.03	848.719	1.4767	0.00010034	0.0021949
comp16314_c0	126.227	32.9114	1.9394	6.7862e-06	0.00023763
comp16356_c0	66.799	159.85	-1.2588	0.0019422	0.023202
comp1637_c0	620.845	269.55	1.2037	0.0015353	0.019362
comp1638_c0	415.426	1359.93	-1.7109	6.9665e-06	0.00024296
comp1641_c0	1480.76	561.848	1.3981	0.00028406	0.0051398
comp16423_c0	7.25694	41.2627	-2.5074	1.0157e-05	0.00033276
comp16457_c0	54.2747	129.266	-1.252	0.0025724	0.028397
comp16472_c0	33.5068	142.349	-2.0869	0.00084815	0.011967
comp1647_c0	106.175	295.207	-1.4753	0.00025007	0.004618
comp1651_c0	2408.51	1076.84	1.1613	0.0021206	0.024863
comp16557_c0	85.3074	33.5186	1.3477	0.0022933	0.02615
comp1657_c0	2120.67	254.375	3.0595	2.9724e-11	4.471e-09
comp16677_c0	48.1715	10.3131	2.2237	5.6947e-05	0.0013777
comp16685_c0	38.7055	115.265	-1.5743	0.00030324	0.0054245
comp16702_c0	33.9391	5.62763	2.5923	2.7721e-05	0.00076477
comp1673_c0	659.849	209.597	1.6545	0.0010348	0.014095
comp1673_c1	1853.48	724.43	1.3553	0.0003411	0.0059359
comp1675_c0	1302.38	390.627	1.7373	0.0029621	0.031435
comp1676_c0	895.274	1833.75	-1.0344	0.004707	0.044179
comp1677_c0	1930.53	270.737	2.834	7.805e-13	1.709e-10
comp1680_c0	1801.57	6917.24	-1.9409	2.8124e-07	1.5593e-05
comp1683_c0	6808.3	1424.55	2.2568	3.0014e-09	2.9499e-07
comp1687_c0	5956.37	2437.89	1.2888	0.00043778	0.0072536
comp1690_c0	7926.31	1929.53	2.0384	9.4577e-07	4.4189e-05
comp1692_c0	2811.53	84.5505	5.0554	8.4559e-10	9.1994e-08
comp1692_c1	700.393	13.798	5.6656	1.0005e-05	0.00032839
comp16952_c0	69.1344	201.227	-1.5413	0.00010644	0.0023044
comp1695_c0	6399.63	735.841	3.1205	1.6133e-14	4.9835e-12
comp1698_c0	7369.46	2896.08	1.3475	0.00031333	0.0055646
comp1703_c0	967.592	3183.16	-1.718	5.698e-06	0.00020534
comp17055_c0	69.215	225.292	-1.7026	1.4286e-05	0.00044051
comp17058_c0	68.0654	169.284	-1.3145	0.0017526	0.021501
comp17059_c0	2.74916	15.1827	-2.4654	0.0013857	0.017769
comp1706_c0	845.874	5259.96	-2.6365	5.8133e-11	8.2425e-09
comp1708_c0	603.312	1722.14	-1.5132	6.6004e-05	0.0015597
comp1710_c0	3676.7	693.808	2.4058	7.6678e-10	8.5024e-08
comp1713_c0	2878.35	1407.1	1.0325	0.0038084	0.037671
comp17149_c0	88.6117	230.931	-1.3819	0.0004528	0.0074383
comp17176_c0	62.4773	0	Inf	1.4382e-06	6.2353e-05
comp17182_c0	19.8061	2.72603	2.8611	0.00014106	0.0029187
comp1719_c0	1505.53	3159.46	-1.0694	0.0034009	0.034893
comp1722_c0	3281.49	785.954	2.0618	2.2169e-05	0.0006349
comp1723_c0	4080.85	1074.25	1.9255	4.2915e-07	2.2632e-05
comp1725_c0	3588.57	1097.77	1.7088	7.7566e-06	0.00026464
comp1727_c0	2323.23	798.31	1.5411	5.3648e-05	0.0013156
comp17292_c0	38.1259	100.954	-1.4049	0.0014132	0.018068
comp17314_c0	38.7777	97.9061	-1.3362	0.0015165	0.019201
comp1731_c0	23473.4	2251.69	3.382	3.325e-17	1.4379e-14
comp1736_c0	16563	4452.49	1.8953	6.7454e-07	3.3338e-05
comp1738_c0	4425.23	14537.7	-1.716	0.00061948	0.0094998
comp1739_c0	15569.5	2553.98	2.6079	2.4089e-11	3.7205e-09
comp1741_c0	16486.7	4274.21	1.9476	3.1585e-07	1.74e-05
comp17422_c0	62.3122	21.9571	1.5048	0.0019574	0.023302
comp17454_c0	174.018	50.0128	1.7989	0.00097067	0.013368
comp1749_c0	8421.48	3851.13	1.1288	0.0026125	0.028656
comp17514_c0	20.0268	1.3612	3.879	0.00020824	0.0040225
comp1751_c0	30194.1	10064.4	1.585	2.4909e-05	0.0007006
comp1755_c0	9637.79	3866.64	1.3176	0.0003901	0.0066026
comp1759_c0	7223.77	3407.36	1.0841	0.0045977	0.043364
comp1767_c0	14228.6	5380.11	1.4031	0.0001227	0.0025916
comp1768_c0	4238.97	298.111	3.8298	1.3749e-20	1.2518e-17
comp17724_c0	31.075	93.649	-1.5915	0.00045459	0.0074539
comp17741_c0	23.9699	5.04205	2.2491	0.00035455	0.0061208
comp17742_c0	95.1525	23.9246	1.9917	1.1606e-05	0.0003704
comp1775_c0	760.802	33.5494	4.5032	6.7212e-05	0.0015861
comp1775_c1	1799.12	93.0302	4.2735	0.00022386	0.0042413
comp1776_c0	9599.29	2555.98	1.909	2.962e-07	1.637e-05
comp1777_c0	5242.97	1334.86	1.9737	1.7198e-07	1.0345e-05
comp1785_c0	16.9727	46.8623	-1.4652	0.0032287	0.033569
comp1787_c0	2648.84	218.35	3.6006	1.9192e-18	1.1066e-15
comp1789_c0	1173.92	3258.01	-1.4727	0.00022891	0.0043133
comp1791_c0	3956.63	481.273	3.0393	3.709e-06	0.00014258
comp1796_c0	2866.91	944.392	1.602	1.9611e-05	0.00057111
comp18096_c0	63.9044	171.738	-1.4262	0.00049897	0.0079697
comp1811_c0	21.0362	4.7918	2.1342	0.0011767	0.015687
comp1814_c0	1411.41	419.836	1.7492	4.605e-06	0.00017021
comp1815_c0	1081.79	3718.42	-1.7813	0.00012997	0.0027283
comp1825_c0	2867.92	393.068	2.8672	4.6925e-13	1.1119e-10
comp1827_c0	2286.3	1035.6	1.1426	0.0021218	0.024863
comp1832_c0	3735.49	962.567	1.9563	3.1327e-05	0.00084144
comp1833_c0	602.882	195.274	1.6264	0.00023995	0.0044727
comp18342_c0	80.4098	17.8422	2.1721	4.8665e-05	0.0012121
comp18345_c0	36.266	9.32431	1.9595	0.00031573	0.0056016
comp18375_c0	25.1612	75.9362	-1.5936	0.0008203	0.011679
comp18405_c0	14.8726	47.6388	-1.6795	0.0053006	0.048005
comp1850_c0	6107.67	2527.32	1.273	0.0041399	0.040209
comp1858_c0	1431.27	699.027	1.0339	0.0036455	0.036749
comp1862_c0	531.559	1261.16	-1.2465	0.00069367	0.010238
comp1866_c0	756.268	139.358	2.4401	8.6881e-10	9.393e-08
comp18676_c0	87.3403	208.424	-1.2548	0.0012958	0.01684
comp1871_c0	3089.53	582.975	2.4059	2.0213e-05	0.00058469
comp18729_c0	45.0671	104.247	-1.2099	0.0030888	0.0325
comp1874_c0	993.22	215.755	2.2027	1.6238e-08	1.3064e-06
comp18770_c0	8.28981	60.2964	-2.8627	1.5896e-07	9.8555e-06
comp1878_c0	3270.44	1593.38	1.0374	0.0039652	0.03873
comp18814_c0	37.2295	95.7832	-1.3633	0.0012666	0.01656
comp18816_c0	22.1682	164.266	-2.8895	8.879e-05	0.001991
comp18817_c0	14.5444	1.13404	3.6809	0.00087149	0.012226
comp18846_c0	27.1246	73.1301	-1.4309	0.0021176	0.024855
comp1885_c0	3932.06	1023.3	1.9421	0.002952	0.031386
comp18873_c0	41.8023	109.868	-1.3941	0.0012589	0.016497
comp188_c1	3.06409	14.842	-2.2762	0.0039561	0.038694
comp1891_c0	348.058	38.3892	3.1806	0.00045868	0.0075008
comp1900_c0	37.957	7.7717	2.2881	8.9656e-05	0.0020037
comp1908_c0	624.086	89.416	2.8031	2.6392e-12	5.1295e-10
comp19125_c0	8.25888	28.1286	-1.768	0.0031155	0.032722
comp19131_c0	19.3277	4.62664	2.0626	0.0037566	0.037389
comp19157_c0	15.4462	53.2347	-1.7851	0.00051113	0.0081489
comp19168_c0	101.753	32.5118	1.646	0.0024308	0.027166
comp19210_c0	13.121	45.4383	-1.792	0.0003958	0.0066731
comp19235_c0	33.8562	4.60718	2.8775	4.8604e-06	0.00017888
comp1927_c0	481.402	126.21	1.9314	8.2319e-07	3.9715e-05
comp1928_c0	2222.93	633.226	1.8117	1.205e-06	5.3448e-05
comp1932_c0	221.844	82.7305	1.4231	0.0047653	0.044558
comp19383_c0	27.5891	84.7488	-1.6191	0.0011953	0.015869
comp1946_c0	1926.61	432.684	2.1547	6.0807e-09	5.4784e-07
comp1948_c0	122.343	773.808	-2.661	9.2579e-12	1.57e-09
comp19493_c0	127.853	32.7959	1.9629	5.614e-06	0.00020274
comp1950_c0	512.268	93.363	2.456	8.7856e-10	9.4393e-08
comp1963_c0	101.546	322.205	-1.6658	2.1871e-05	0.00062739
comp19698_c0	56.5203	130.048	-1.2022	0.0048351	0.044998
comp19699_c0	20.2266	62.6967	-1.6321	0.00068974	0.010204
comp1969_c0	754.294	338.637	1.1554	0.0023413	0.026435
comp19717_c0	90.9983	11.5105	2.9829	0.0024136	0.02706
comp19752_c0	10.9174	33.2367	-1.6061	0.0034732	0.035487
comp19796_c0	2.65854	20.4904	-2.9462	0.00010037	0.0021949
comp1979_c0	203.433	614.293	-1.5944	0.0026556	0.02896
comp1982_c0	677.528	204.812	1.726	8.6193e-06	0.00028951
comp1983_c0	1176.75	257.374	2.1929	1.8263e-07	1.0819e-05
comp19921_c0	75.75	14.3763	2.3976	0.00082203	0.011686
comp19926_c0	31.0732	4.26281	2.8658	1.4926e-05	0.00045705
comp1993_c0	366.506	9.51572	5.2674	7.0883e-27	1.0218e-23
comp1996_c0	426.606	73.9722	2.5279	0.00021776	0.0041622
comp19994_c0	35.9055	116.284	-1.6954	0.00011388	0.0024351
comp20026_c0	29.251	5.60092	2.3847	0.00013521	0.0028212
comp2004_c0	257.764	76.1036	1.76	1.1314e-05	0.00036514
comp20062_c0	16.8511	54.0552	-1.6816	0.00067809	0.010094
comp20068_c0	17.8612	3.06677	2.542	0.00062933	0.0096167
comp2009_c0	440.379	182.932	1.2674	0.0021179	0.024855
comp20164_c0	24.9984	6.7155	1.8963	0.0024529	0.027374
comp20165_c0	68.5241	24.3278	1.494	0.0015357	0.019362
comp2016_c0	114.395	277.145	-1.2766	0.00090108	0.01254
comp2017_c0	184.358	77.1924	1.256	0.0018973	0.022807
comp2021_c0	54.6294	184.609	-1.7567	1.8569e-05	0.00055002
comp2023_c0	549.917	69.5365	2.9834	0.00022594	0.0042668
comp2029_c0	83.4853	19.7153	2.0822	1.0621e-05	0.00034469
comp20374_c0	106.082	19.2577	2.4617	0.0015243	0.01926
comp20395_c0	24.9888	3.9931	2.6457	0.00012223	0.0025847
comp2042_c0	125.598	426.439	-1.7635	2.4342e-05	0.00068803
comp20518_c0	25.4541	66.0187	-1.375	0.0027238	0.029549
comp2052_c0	7502.42	1348.63	2.4759	0.00031878	0.0056269
comp20549_c0	47.7005	6.625	2.848	9.6684e-07	4.4958e-05
comp2059_c0	50.3621	0.727661	6.1129	0.0027895	0.030082
comp2062_c0	587.932	34.9247	4.0733	0.0049295	0.045624
comp20635_c0	25.1726	64.9725	-1.368	0.003368	0.034596
comp2067_c0	129.038	459.11	-1.831	7.2336e-06	0.00024975
comp2075_c0	234.842	106.169	1.1453	0.0030725	0.032388
comp2078_c0	170.934	25.1129	2.7669	3.3938e-10	4.0768e-08
comp2082_c0	577.062	70.3769	3.0356	3.318e-10	4.0136e-08
comp2084_c0	1686.92	3934.67	-1.2219	0.00065382	0.0098432
comp2090_c0	205.087	87.4263	1.2301	0.0015979	0.019928
comp20940_c0	23.9876	66.5925	-1.4731	0.001581	0.019745
comp20962_c0	41.8354	6.55937	2.6731	1.8958e-06	7.9178e-05
comp2096_c0	208.627	534.709	-1.3578	0.00043555	0.0072236
comp20980_c0	85.5612	2.14723	5.3164	1.2014e-17	5.9379e-15
comp21005_c0	60.1972	21.9172	1.4576	0.0024867	0.027662
comp21057_c0	88.1393	13.6767	2.6881	0.00025782	0.0047244
comp2105_c0	3129.09	619.518	2.3365	2.3114e-09	2.2978e-07
comp21085_c0	24.4141	66.745	-1.4509	0.0023379	0.026415
comp21152_c0	25.8895	6.25391	2.0495	0.00078288	0.011248
comp2116_c0	8993.21	70.6358	6.9923	0.001188	0.015796
comp21204_c0	57.7628	17.2236	1.7457	0.00057789	0.0089895
comp2122_c0	245.671	588.068	-1.2593	0.00079196	0.011369
comp2127_c0	249.556	29.5789	3.0767	5.4649e-13	1.2438e-10
comp2131_c0	469.06	8.76451	5.742	0.0012599	0.016498
comp2133_c0	7958.87	1939.3	2.037	2.7984e-07	1.5565e-05
comp2140_c0	555.406	144.592	1.9416	1.1388e-06	5.0901e-05
comp21424_c0	15.0354	0.883786	4.0885	0.0020527	0.024254
comp21448_c0	33.0127	97.7902	-1.5667	0.00026902	0.0048985
comp2144_c0	269.074	36.8502	2.8683	3.9439e-11	5.8127e-09
comp21455_c0	80.0815	2.78077	4.8479	3.4248e-11	5.1072e-09
comp2146_c0	53.0837	140.795	-1.4073	0.00053428	0.0084419
comp21523_c0	86.2522	17.1023	2.3344	0.0042671	0.04103
comp2154_c0	200.081	450.671	-1.1715	0.0024749	0.027566
comp21573_c0	55.3459	5.69867	3.2798	9.6535e-09	8.2666e-07
comp2169_c0	1049.52	335.903	1.6436	1.1675e-05	0.00037194
comp21710_c0	41.6737	124.652	-1.5807	0.00026897	0.0048985
comp21765_c0	14.0942	1.49787	3.2341	0.00035646	0.0061476
comp21888_c0	81.8358	20.8031	1.9759	2.5947e-05	0.0007251
comp2205_c0	880.595	170.075	2.3723	0.00035	0.0060604
comp22105_c0	16.8661	0.864329	4.2864	0.0013809	0.017746
comp2210_c0	7826.32	624.547	3.6475	2.0522e-07	1.1794e-05
comp2212_c0	169.181	391.998	-1.2123	0.0015632	0.019581
comp22207_c0	17.9967	4.3533	2.0476	0.0024993	0.027767
comp22208_c0	11.0098	38.2779	-1.7977	0.0012706	0.016601
comp2221_c0	410.62	50.5608	3.0217	1.5086e-05	0.00046106
comp22230_c0	59.5934	132.422	-1.1519	0.0043216	0.041462
comp22279_c0	19.4589	63.4529	-1.7053	0.00024613	0.0045682
comp22296_c0	85.9326	18.9686	2.1796	7.6637e-06	0.00026199
comp2229_c0	18532.5	1646.83	3.4923	4.052e-18	2.1904e-15
comp22304_c0	60.9544	195.143	-1.6787	3.3917e-05	0.00089983
comp22317_c0	104.647	33.534	1.6418	0.00018061	0.0035664
comp22371_c0	39.661	6.93362	2.516	1.6794e-05	0.00050259
comp2237_c0	259.176	771.974	-1.5746	3.6606e-05	0.00095795
comp2243_c0	1610.29	746.098	1.1099	0.0040288	0.039284
comp22445_c0	21.8772	4.48634	2.2858	0.0004274	0.0071088
comp2244_c0	742.662	334.596	1.1503	0.0025288	0.028022
comp2248_c0	399.806	864.498	-1.1126	0.0026869	0.029194
comp2253_c0	664.41	68.0004	3.2885	0.0031309	0.032803
comp2258_c0	166.285	752.181	-2.1774	2.2837e-05	0.00065295
comp22648_c0	56.1393	15.4922	1.8575	5.9131e-05	0.0014226
comp2268_c0	28.4655	68.136	-1.2592	0.0053563	0.048357
comp226_c0	6.76328	0	Inf	0.00070076	0.010299
comp2274_c0	3034.42	1135.11	1.4186	0.00015378	0.0031481
comp2274_c1	135.92	49.1693	1.4669	0.0004836	0.0077817
comp2275_c0	690.467	82.2394	3.0697	9.8041e-12	1.6465e-09
comp22766_c0	24.2101	143.099	-2.5633	0.00016834	0.0033702
comp22771_c0	28.6732	1.09149	4.7153	2.8311e-08	2.1109e-06
comp22830_c0	35.2878	11.358	1.6355	0.0028653	0.03069
comp22836_c0	51.8383	132.045	-1.3489	0.0012543	0.016482
comp2287_c0	1592.2	635.146	1.3259	0.0004259	0.0070974
comp22929_c0	62.7778	167.408	-1.415	0.00077294	0.011133
comp2292_c0	241.429	578.929	-1.2618	0.00082792	0.011748
comp2296_c0	12034.8	450.807	4.7386	2.1128e-06	8.7226e-05
comp2302_c0	740.792	315.642	1.2308	0.00095801	0.013226
comp2304_c0	444.875	168.247	1.4028	0.00012135	0.0025693
comp2309_c0	292.408	634.57	-1.1178	0.0037163	0.037158
comp2316_c0	11859	3968.5	1.5793	2.7536e-05	0.00076211
comp2322_c0	858.256	408.185	1.0722	0.0041788	0.040479
comp23250_c0	61.4862	17.8463	1.7846	0.00020973	0.0040399
comp2328_c0	1122.93	94.3621	3.5729	6.8406e-08	4.5922e-06
comp2334_c0	372.577	112.63	1.726	1.0214e-05	0.00033335
comp2340_c0	144.22	709.603	-2.2987	4.3368e-06	0.00016168
comp2351_c0	190.059	480.333	-1.3376	0.00057199	0.0089379
comp2352_c0	12320.1	759.147	4.0205	0.00065663	0.0098768
comp23572_c0	89.787	6.48833	3.7906	3.1579e-12	6.0695e-10
comp2363_c0	718.164	175.932	2.0293	1.6395e-07	9.9862e-06
comp23679_c0	17.8602	4.48997	1.992	0.0055192	0.049621
comp2367_c0	124.608	347.627	-1.4801	0.00011002	0.0023699
comp2369_c0	98.2106	207.371	-1.0783	0.0052724	0.04785
comp2369_c1	256.01	581.278	-1.183	0.0015393	0.019393
comp23726_c0	71.9181	10.419	2.7871	3.3683e-08	2.4688e-06
comp2373_c0	881.366	423.704	1.0567	0.0042336	0.040922
comp2376_c0	15752.8	1226.97	3.6824	0.0017248	0.021205
comp23770_c0	32.8432	77.7907	-1.244	0.0052584	0.047798
comp2381_c0	9546.57	3457.42	1.4653	9.347e-05	0.0020729
comp2387_c0	495.028	45.8012	3.4341	0.0053476	0.048352
comp23902_c0	39.9979	3.70031	3.4342	6.7145e-06	0.00023641
comp2393_c0	134.46	393.333	-1.5486	8.8315e-05	0.0019866
comp2405_c0	180.007	1084.05	-2.5903	2.9655e-11	4.471e-09
comp2405_c1	66.7132	373.519	-2.4851	5.8491e-07	2.9158e-05
comp2414_c0	646.149	111.376	2.5364	2.172e-10	2.703e-08
comp2421_c0	36.3961	97.6833	-1.4243	0.001759	0.021548
comp2425_c0	289.935	1270.3	-2.1314	0.0023091	0.026212
comp24263_c0	17.803	68.9272	-1.953	0.00052296	0.0082765
comp2429_c0	645.966	300.021	1.1064	0.0029583	0.031414
comp2438_c0	939.375	349.984	1.4244	0.00022558	0.0042645
comp24400_c0	36.1383	84.2655	-1.2214	0.0046769	0.043992
comp24464_c0	37.6388	3.51206	3.4218	0.001932	0.023128
comp2446_c0	241.106	731.183	-1.6006	3.5457e-05	0.0009364
comp24480_c0	73.9038	27.1439	1.445	0.0014197	0.018137
comp24522_c0	13.3368	43.1602	-1.6943	0.0021893	0.025325
comp24530_c0	94.7228	25.2586	1.9069	1.8694e-05	0.00055185
comp2454_c0	1154.18	311.824	1.8881	0.00024247	0.0045132
comp24594_c0	22.2898	5.11625	2.1232	0.00062654	0.0095995
comp2459_c0	639.818	43.6615	3.8732	4.6049e-08	3.2249e-06
comp24601_c0	24.8118	101.446	-2.0316	4.3998e-06	0.00016367
comp2472_c0	7.7144	26.9082	-1.8024	0.0028289	0.030394
comp2474_c0	29.8872	80.848	-1.4357	0.0010783	0.014549
comp2478_c0	33.6135	8.52199	1.9798	0.00052225	0.0082727
comp2483_c0	923.944	285.473	1.6944	8.2387e-06	0.00027808
comp2486_c1	69.3129	26.4267	1.3911	0.0020836	0.024569
comp2488_c1	25.9282	5.78917	2.1631	0.00042318	0.007059
comp2490_c0	131.911	418.333	-1.6651	1.2727e-05	0.00040174
comp25214_c0	47.1158	115.85	-1.298	0.0018898	0.02275
comp2522_c0	4239.47	322.508	3.7165	1.1892e-07	7.5904e-06
comp25245_c0	19.6761	53.9611	-1.4555	0.0039251	0.038512
comp25366_c0	4.39689	35.1835	-3.0003	1.0504e-06	4.7817e-05
comp25404_c0	9.19933	30.5732	-1.7327	0.0022083	0.025425
comp2540_c0	52.8157	3.16769	4.0595	1.0559e-10	1.4158e-08
comp25466_c0	23.6173	140.269	-2.5703	1.2926e-08	1.0699e-06
comp2554_c0	20.6005	2.65136	2.9579	0.00051182	0.0081524
comp25592_c0	22.3815	3.47314	2.688	0.00071446	0.010474
comp2559_c0	1235	156.353	2.9816	1.8658e-10	2.3387e-08
comp2569_c0	988.938	112.716	3.1332	1.3001e-14	4.0889e-12
comp25710_c0	29.9644	2.72603	3.4584	7.6153e-07	3.7002e-05
comp2573_c0	61.6564	13.6885	2.1713	2.021e-05	0.00058469
comp2574_c1	5.72262	21.7349	-1.9253	0.0046619	0.043874
comp2579_c0	5.59076	0	Inf	0.0026393	0.028847
comp2582_c0	83.8932	240.588	-1.5199	0.00016069	0.0032473
comp25834_c0	113.637	8.73332	3.7018	0.00043916	0.0072695
comp2590_c0	20.1256	53.3714	-1.407	0.0041286	0.040121
comp2607_c0	85.0171	7.53682	3.4957	1.7283e-07	1.0345e-05
comp26299_c0	10.7863	44.4372	-2.0426	0.0022434	0.025716
comp2629_c0	45.1415	2.33911	4.2704	7.4257e-11	1.0359e-08
comp2633_c1	20.0887	3.87589	2.3738	0.0006279	0.0096092
comp26343_c0	57.0854	13.5599	2.0738	0.00014525	0.0029983
comp26383_c0	21.038	4.81851	2.1263	0.0022606	0.02588
comp26389_c0	31.1727	1.47841	4.3982	5.2543e-05	0.001291
comp2645_c0	22.1288	3.10568	2.8329	5.1698e-05	0.0012757
comp2648_c0	10.6025	33.8331	-1.674	0.002522	0.027965
comp26496_c0	47.51	11.7376	2.0171	8.5371e-05	0.001938
comp2653_c0	10.9668	38.858	-1.8251	0.00088378	0.012339
comp2656_c0	84.7487	15.89	2.4151	4.4966e-07	2.3642e-05
comp2662_c0	98.7906	698.346	-2.8215	1.9505e-12	3.8782e-10
comp2665_c1	17.9437	49.8014	-1.4727	0.0039114	0.038399
comp26672_c0	7.6131	25.0628	-1.719	0.0055239	0.049638
comp2670_c0	27.9026	7.50879	1.8937	0.0023115	0.026212
comp2675_c0	45.3803	6.06613	2.9032	0.0026166	0.028665
comp2678_c0	5565.27	1317.82	2.0783	0.00022044	0.0041941
comp26799_c0	41.2188	8.96048	2.2017	4.8313e-05	0.0012077
comp26811_c0	12.9188	58.7774	-2.1858	1.2264e-05	0.00038854
comp26869_c0	34.642	96.6239	-1.4799	0.00081544	0.011629
comp26872_c0	53.1251	1.88478	4.8169	6.4751e-05	0.0015343
comp26882_c0	5.71123	22.9666	-2.0077	0.0017473	0.021451
comp26970_c0	7.13718	25.6533	-1.8457	0.003101	0.032608
comp2700_c0	309.286	33.9657	3.1868	6.9975e-14	1.9523e-11
comp27058_c0	46.1886	11.972	1.9479	0.00017523	0.0034921
comp27082_c0	52.0957	14.2912	1.866	0.00011801	0.0025119
comp2708_c0	4.31513	26.6592	-2.6272	5.6383e-05	0.0013718
comp2720_c0	21.006	72.997	-1.797	0.00019712	0.0038529
comp2733_c0	84.2157	299.718	-1.8314	5.8781e-06	0.00021008
comp2740_c0	480.339	1635.15	-1.7673	3.8248e-06	0.00014541
comp27460_c0	80.043	9.86373	3.0206	3.0674e-09	2.9978e-07
comp27630_c0	14.9695	39.9943	-1.4178	0.0047612	0.044558
comp27640_c0	30.7527	3.23872	3.2472	5.1373e-07	2.6291e-05
comp27713_c0	9.08065	0	Inf	0.0031276	0.03279
comp2773_c0	25.6751	5.99147	2.0994	0.0015961	0.01992
comp27751_c0	59.6017	15.1597	1.9751	7.7658e-05	0.001784
comp2775_c0	1053.27	2385.39	-1.1793	0.0013966	0.017882
comp27802_c0	28.3084	0.363831	6.2818	0.0048112	0.044889
comp28013_c0	3.93236	61.4898	-3.9669	0.00017832	0.0035293
comp28070_c0	14.2349	3.05048	2.2223	0.0034936	0.035653
comp2823_c0	2829.58	768.907	1.8797	0.0012882	0.016767
comp2827_c0	344.834	763.581	-1.1469	0.0033484	0.034415
comp2839_c0	79.2067	22.0824	1.8427	5.5579e-05	0.0013541
comp28436_c0	19.8865	2.87852	2.7884	0.00015925	0.0032218
comp2853_c0	19.0868	113.753	-2.5753	0.0002338	0.0043912
comp2890_c0	3211.37	939.911	1.7726	3.7286e-06	0.00014301
comp2893_c0	63.6025	173.768	-1.45	0.00022438	0.0042466
comp2898_c1	0.990553	12.5395	-3.6621	0.0036689	0.036898
comp2913_c0	14.3547	1.97891	2.8587	0.0015158	0.019201
comp2915_c0	2067.56	389.813	2.4071	8.1254e-10	8.8958e-08
comp29202_c0	26.5353	6.9852	1.9255	0.0017736	0.021651
comp29207_c0	28.6987	4.3533	2.7208	2.1713e-05	0.00062391
comp29212_c0	12.1308	63.0546	-2.3779	2.1612e-06	8.901e-05
comp2921_c0	3.13445	15.781	-2.3319	0.0023846	0.026837
comp29223_c0	24.4945	2.60882	3.231	7.6632e-06	0.00026199
comp2922_c0	9.93754	35.9532	-1.8552	0.0014266	0.018186
comp2941_c0	668.501	289.837	1.2057	0.0013603	0.017534
comp29432_c0	15.6584	42.8077	-1.4509	0.0043063	0.04136
comp2961_c0	535.925	1149.62	-1.1011	0.0034767	0.035502
comp29656_c0	38.4794	14.2451	1.4336	0.0043576	0.041738
comp2978_c0	573.516	1369.81	-1.2561	0.00074257	0.010785
comp2982_c0	124.962	27.5574	2.181	4.2496e-05	0.0010842
comp2982_c1	34.5275	6.14033	2.4914	3.648e-05	0.00095611
comp2988_c0	57.4001	10.9783	2.3864	0.0023296	0.026355
comp2991_c0	1.36445	16.5168	-3.5975	5.8144e-05	0.0014028
comp29934_c0	74.7318	1.51732	5.6221	0.0016095	0.020045
comp2995_c0	2052.18	277.437	2.8869	2.3936e-13	6.2734e-11
comp2999_c0	646.106	1586.36	-1.2959	0.00068369	0.010157
comp3008_c0	1775.53	419.077	2.083	6.8493e-08	4.5922e-06
comp3018_c0	2969.59	1317.48	1.1725	0.0021972	0.025339
comp3021_c0	6.24613	23.1576	-1.8905	0.0026559	0.02896
comp3023_c0	23.0578	6.81278	1.7589	0.0052043	0.047456
comp3033_c0	89.8742	15.957	2.4937	0.00077158	0.011123
comp30449_c0	10.7767	56.0107	-2.3778	5.7634e-06	0.00020727
comp30530_c0	20.078	4.38002	2.1966	0.0021799	0.025257
comp3064_c0	3235	995.89	1.6997	6.2996e-06	0.0002233
comp30651_c0	4.27641	17.3015	-2.0164	0.0037013	0.037137
comp30652_c0	38.4809	11.2516	1.774	0.0037096	0.037156
comp3065_c0	6.78354	37.2692	-2.4579	2.4075e-05	0.00068158
comp3066_c0	93.4283	27.0678	1.7873	4.1265e-05	0.001059
comp3073_c0	4009.25	1182.01	1.7621	1.5883e-06	6.8176e-05
comp3081_c0	1240.16	443.8	1.4825	0.00010208	0.0022296
comp3082_c0	52.9978	16.1887	1.7109	0.00032586	0.0057003
comp30886_c0	60.7522	12.9305	2.2322	0.00041871	0.0069933
comp30907_c0	1.31434	19.4306	-3.8859	1.1517e-05	0.00036962
comp3102_c0	234.121	1096.67	-2.2278	6.3905e-07	3.1674e-05
comp3112_c0	1054.2	438.327	1.2661	0.00066644	0.0099724
comp3142_c0	32.7828	6.10505	2.4249	0.0010853	0.014622
comp31469_c0	17.2947	55.4444	-1.6807	0.00060736	0.0093531
comp3155_c0	2382.79	442.184	2.4299	6.1078e-10	6.9508e-08
comp3167_c0	10.7575	36.8217	-1.7752	0.0009075	0.012613
comp3170_c0	137.269	30.3351	2.1779	6.8706e-07	3.3763e-05
comp31812_c0	23.9208	6.79379	1.816	0.0038382	0.037853
comp3184_c0	30.727	6.98883	2.1364	0.00065109	0.0098268
comp3184_c1	35.5796	5.50317	2.6927	1.3034e-05	0.00040766
comp318_c0	7.89385	0.747119	3.4013	0.0044575	0.042506
comp318_c1	5.0356	0	Inf	0.0040689	0.03963
comp3194_c0	69.1867	25.9845	1.4128	0.0021444	0.024996
comp3197_c0	12.2819	61.5092	-2.3243	0.00044559	0.0073477
comp3197_c1	11.9282	38.024	-1.6725	0.0023124	0.026212
comp3201_c0	59.8577	15.0728	1.9896	9.6124e-05	0.0021233
comp3202_c0	2958.94	1297.42	1.1894	0.0018899	0.02275
comp3203_c0	1.95126	21.2728	-3.4465	1.8516e-05	0.00054937
comp3203_c1	2.76942	33.7531	-3.6074	7.6778e-08	5.0885e-06
comp3213_c0	1348.18	110.099	3.6141	2.7389e-18	1.5283e-15
comp32191_c0	35.2199	12.563	1.4872	0.0043723	0.041831
comp32196_c0	5.31707	21.7937	-2.0352	0.0021051	0.024772
comp32206_c0	73.4441	9.02611	3.0245	0.001021	0.01395
comp32218_c0	42.8726	5.02575	3.0926	0.0023594	0.026594
comp3222_c0	79.0609	640.255	-3.0176	2.1897e-07	1.2501e-05
comp32290_c0	18.3478	1.61145	3.5092	2.9671e-05	0.00080574
comp32292_c0	36.5538	11.115	1.7175	0.0022469	0.02574
comp3229_c0	2928.36	944.729	1.6321	2.1539e-05	0.00061993
comp3230_c1	18.2458	2.65136	2.7828	0.00058116	0.0090161
comp32354_c0	6.01476	21.6833	-1.85	0.0041181	0.040042
comp32373_c0	9.59349	37.853	-1.9803	0.00036044	0.0061978
comp32383_c0	42.0187	9.48044	2.148	0.00012552	0.002648
comp32398_c0	24.0719	68.8954	-1.5171	0.0016936	0.020929
comp32415_c0	5.83351	0	Inf	0.0019207	0.023024
comp3246_c0	26.8388	8.49527	1.6596	0.0035167	0.035825
comp3248_c0	26.5371	1.001	4.7285	5.6486e-08	3.8774e-06
comp32498_c0	12.89	40.7427	-1.6603	0.0023054	0.026201
comp3261_c0	6.23726	26.4077	-2.082	0.00076687	0.011082
comp3263_c0	2254.68	834.559	1.4338	0.004515	0.042831
comp3266_c0	8.94518	27.4987	-1.6202	0.0044664	0.042528
comp3269_c0	150.604	349.677	-1.2153	0.0015174	0.019201
comp32731_c0	15.1533	2.43323	2.6387	0.00080676	0.011533
comp3274_c0	16.4271	48.562	-1.5637	0.0018024	0.021925
comp3282_c0	3890.03	265.186	3.8747	3.1176e-20	2.568e-17
comp3283_c0	712.123	242.221	1.5558	4.8626e-05	0.0012121
comp3287_c0	9.51173	32.958	-1.7928	0.00096497	0.013311
comp32956_c0	10.7696	40.9795	-1.9279	0.00053523	0.0084474
comp33140_c0	44.7722	7.64546	2.5499	1.1501e-05	0.00036962
comp3321_c0	25.8155	6.09416	2.0827	0.00047307	0.0076406
comp3321_c1	74.2191	19.0351	1.9631	3.0013e-05	0.00081223
comp3329_c0	44.5994	126.185	-1.5004	0.00068187	0.010142
comp3349_c0	1843.66	566.91	1.7014	2.3598e-05	0.00066917
comp3356_c0	550.994	1374.86	-1.3192	0.000374	0.0063991
comp3363_c0	1610.94	559.504	1.5257	6.8992e-05	0.0016253
comp3365_c0	175.078	466.244	-1.4131	0.00039489	0.0066641
comp3366_c0	19.3689	58.9886	-1.6067	0.0012074	0.016004
comp33679_c0	51.6008	14.0962	1.8721	0.00019026	0.0037442
comp3369_c0	28.403	72.6369	-1.3547	0.0020939	0.024657
comp3372_c0	49.2675	114.201	-1.2129	0.0032386	0.033586
comp3375_c0	527.641	1259.97	-1.2558	0.00080671	0.011533
comp3378_c0	770.388	340.735	1.1769	0.0015082	0.01914
comp3379_c0	3940.18	1018.24	1.9522	2.6651e-07	1.4919e-05
comp3393_c0	540.291	74.8479	2.8517	6.1582e-09	5.5194e-07
comp3406_c0	295.961	903.787	-1.6106	2.6829e-05	0.00074611
comp3407_c0	80.0914	17.287	2.212	1.8714e-06	7.8381e-05
comp3408_c0	1930.38	451.552	2.0959	4.2859e-08	3.0384e-06
comp3420_c0	43.4222	122.6	-1.4975	0.00026972	0.004906
comp3426_c0	41.4789	106.748	-1.3638	0.0021946	0.025325
comp34361_c0	14.2018	50.8051	-1.8389	0.00031832	0.0056243
comp3436_c0	2520.64	686.122	1.8773	5.8171e-07	2.9082e-05
comp3443_c0	19.509	68.8072	-1.8184	8.3016e-05	0.0018945
comp34452_c0	4.0749	19.5939	-2.2656	0.0018832	0.022716
comp3448_c0	5274.45	2540.53	1.0539	0.0048193	0.044905
comp34522_c0	42.2822	11.6471	1.8601	0.0050289	0.046141
comp34568_c0	16.8021	4.12614	2.0258	0.0054229	0.048832
comp3460_c1	66.7443	28.7481	1.2152	0.0045956	0.043364
comp3476_c0	26.2862	99.7288	-1.9237	1.9051e-05	0.00055949
comp3477_c0	19.0025	180.718	-3.2495	5.4564e-13	1.2438e-10
comp34928_c0	18.9353	55.7821	-1.5587	0.0011756	0.015687
comp34936_c0	7.34937	0	Inf	0.00045877	0.0075008
comp34946_c0	38.682	11.2675	1.7795	0.0016526	0.020478
comp35009_c0	19.2371	59.1869	-1.6214	0.00060774	0.0093531
comp3500_c0	238.089	57.3726	2.0531	2.5153e-07	1.4219e-05
comp3503_c1	102.29	24.2477	2.0767	2.3021e-06	9.3712e-05
comp3504_c1	52.43	126.859	-1.2748	0.0036579	0.036809
comp3505_c0	101.661	20.7637	2.2916	5.7183e-07	2.8838e-05
comp3520_c0	66.3067	17.0331	1.9608	0.00013017	0.0027294
comp3525_c1	35.5092	113.094	-1.6713	8.1487e-05	0.0018645
comp3533_c0	29.9117	87.4272	-1.5474	0.0005502	0.0086678
comp3539_c0	684.814	277.72	1.3021	0.00077582	0.011156
comp3541_c0	2979.69	113.261	4.7174	1.5319e-05	0.00046734
comp3544_c0	4901.67	1168.31	2.0688	8.2848e-08	5.449e-06
comp3545_c0	58.9391	128.128	-1.1203	0.0045157	0.042831
comp3553_c0	4217.76	1647.26	1.3564	0.00029559	0.0053206
comp3558_c0	2927.14	666.111	2.1357	0.00068709	0.010179
comp3561_c0	1985.47	834.204	1.251	0.00058506	0.0090602
comp3573_c0	188.152	67.3962	1.4812	0.00027682	0.0050246
comp3583_c0	88.0532	461.043	-2.3885	1.6485e-06	6.9894e-05
comp35900_c0	30.2444	6.57883	2.2008	0.00025464	0.0046759
comp35953_c0	12.2837	38.1417	-1.6346	0.0030121	0.031855
comp3602_c0	11.3635	1.84224	2.6249	0.0045544	0.043074
comp3613_c0	456.801	1060.67	-1.2153	0.0011266	0.015119
comp36171_c0	4.80244	20.3931	-2.0862	0.002952	0.031386
comp3619_c0	396.139	175.298	1.1762	0.0022119	0.025439
comp3620_c0	19.0182	1.76757	3.4275	0.0010801	0.014562
comp36231_c0	4.47865	18.8048	-2.07	0.0037399	0.037286
comp3624_c0	1405.81	391.384	1.8447	1.3626e-06	5.9726e-05
comp3628_c0	4.37663	16.8173	-1.9421	0.004877	0.045283
comp36300_c0	17.7241	2.74548	2.6906	0.0053547	0.048357
comp3635_c0	1499.29	674.853	1.1516	0.0026048	0.028626
comp3648_c0	7.79363	0	Inf	0.00031656	0.0056105
comp3662_c0	3579.48	437.778	3.0315	0.00047092	0.0076202
comp3663_c0	2146.09	533.659	2.0077	1.7276e-07	1.0345e-05
comp36665_c0	8.21764	38.8299	-2.2404	6.4732e-05	0.0015343
comp3670_c0	3020.03	209.463	3.8498	0.0020104	0.023803
comp3675_c0	30.8128	82.2906	-1.4172	0.0017003	0.020947
comp36792_c0	2.44563	24.5749	-3.3289	0.00073422	0.0107
comp36806_c0	10.723	0.750748	3.8362	0.0030748	0.032392
comp36826_c0	8.32925	26.5303	-1.6714	0.0053605	0.048371
comp36859_c0	12.1323	1.26707	3.2593	0.0006342	0.0096655
comp36868_c0	3.70987	24.0848	-2.6987	6.3517e-05	0.0015092
comp36875_c0	11.6873	0.997368	3.5507	0.00041608	0.0069607
comp3687_c0	71.5942	193.924	-1.4376	0.00025193	0.004639
comp3690_c0	1904.51	849.252	1.1652	0.0018298	0.022181
comp3694_c0	3746.22	1385.15	1.4354	0.00013306	0.0027832
comp36957_c0	16.3738	0.250249	6.0319	0.0011762	0.015687
comp3695_c0	161.519	347.129	-1.1038	0.002908	0.031051
comp36971_c0	3.21369	17.5141	-2.4462	0.00099824	0.013694
comp37004_c0	24.6477	6.277	1.9733	0.0045164	0.042831
comp3701_c0	374.323	65.31	2.5189	3.2675e-10	3.9804e-08
comp3703_c0	177.004	378.29	-1.0957	0.0041887	0.040546
comp3706_c0	1304.67	448.673	1.5399	4.7506e-05	0.0011909
comp3713_c0	24.7671	61.8228	-1.3197	0.0052308	0.04762
comp37175_c0	3.4767	23.2522	-2.7416	7.2856e-05	0.0016939
comp37252_c0	25.5934	4.63884	2.4639	0.00036405	0.0062411
comp37270_c0	20.5628	5.929	1.7942	0.0048922	0.045376
comp37274_c0	101.701	0.864329	6.8785	5.1303e-22	6.3389e-19
comp3728_c0	36.8847	120.627	-1.7095	4.9383e-05	0.0012256
comp3730_c0	2388.86	640.898	1.8982	8.6366e-07	4.1384e-05
comp3734_c0	1405.78	349.42	2.0083	2.5247e-07	1.4225e-05
comp3735_c0	144.071	328.827	-1.1906	0.0021285	0.024895
comp3737_c0	975.943	167.831	2.5398	2.2342e-08	1.7177e-06
comp3739_c0	189.557	407.022	-1.1025	0.0042574	0.040981
comp3747_c0	2463.46	981.387	1.3278	0.0003249	0.0056941
comp37517_c0	26.7449	1.13041	4.5644	3.7976e-07	2.0528e-05
comp37538_c0	21.5718	1.74449	3.6283	3.6584e-06	0.00014126
comp37559_c0	64.1574	3.47677	4.2058	1.0087e-11	1.6703e-09
comp37587_c0	18.5088	0.633537	4.8686	1.0896e-06	4.926e-05
comp3762_c0	2470.76	673.937	1.8743	1.6212e-06	6.9205e-05
comp3763_c0	63.6466	15.3669	2.0503	3.5257e-05	0.00093253
comp37642_c0	23.7481	1.8617	3.6731	0.00013573	0.0028266
comp3765_c0	117.927	266.812	-1.1779	0.0023321	0.026366
comp3770_c0	555.999	168.924	1.7187	1.254e-05	0.00039656
comp3787_c0	518.488	205.914	1.3323	0.00075726	0.010971
comp3794_c0	340.033	39.5541	3.1038	8.151e-13	1.7481e-10
comp3809_c0	1893.23	713.995	1.4069	0.00014584	0.0030068
comp3813_c0	67.7754	11.6793	2.5368	0.0044123	0.042168
comp3813_c1	39.2444	3.23872	3.599	2.8826e-05	0.00078647
comp3825_c0	233.187	82.2779	1.5029	0.00017755	0.003518
comp3832_c0	16.2736	67.678	-2.0562	0.00069169	0.010218
comp38332_c0	57.4786	12.3662	2.2166	0.0052642	0.047825
comp3835_c0	1513.67	574.889	1.3967	0.00023699	0.0044366
comp3836_c1	727.732	331.134	1.136	0.0025031	0.027787
comp3841_c0	45.1177	5.12714	3.1375	1.6205e-07	9.9049e-06
comp3844_c0	3708.25	524.062	2.8229	4.7419e-09	4.3864e-07
comp3845_c0	552.987	180.588	1.6145	2.3472e-05	0.00066669
comp3851_c0	716.585	2092.62	-1.5461	3.9023e-05	0.0010079
comp38533_c0	17.4099	1.3612	3.677	1.6125e-05	0.00048593
comp3859_c0	18.1232	79.9593	-2.1414	0.00033099	0.0057775
comp3859_c1	31.0843	122.466	-1.9781	4.0759e-06	0.00015394
comp3867_c1	14.4567	1.76394	3.0349	0.00032452	0.0056932
comp3869_c0	944.323	2612.2	-1.4679	0.00017754	0.003518
comp3874_c0	1441.67	699.695	1.0429	0.0049834	0.045925
comp3877_c0	369.344	158.506	1.2204	0.0026085	0.028649
comp3879_c0	236.561	44.5708	2.408	2.1223e-08	1.6407e-06
comp3880_c0	1979.75	800.408	1.3065	0.0005744	0.0089513
comp3884_c0	459.438	50.082	3.1975	2.6806e-05	0.00074611
comp3884_c1	1374.01	135.778	3.3391	0.0041673	0.040407
comp3890_c0	332.539	108.435	1.6167	3.7324e-05	0.00097527
comp3894_c1	33.6028	155.065	-2.2062	4.8014e-07	2.5092e-05
comp3895_c0	2869.39	1137.15	1.3353	0.00044981	0.0073962
comp3900_c0	19.2477	90.1881	-2.2282	3.5857e-05	0.00094264
comp3914_c0	711.192	331.826	1.0998	0.0038815	0.038171
comp3919_c0	1594.3	4195.5	-1.3959	0.0027947	0.030087
comp3933_c0	51.6147	144.073	-1.4809	0.00035903	0.0061797
comp3935_c0	1177.74	508.535	1.2116	0.0012549	0.016482
comp3937_c0	623.154	303.614	1.0374	0.0053705	0.048436
comp3938_c0	22.9118	2.26444	3.3389	0.0007707	0.011123
comp3943_c0	1567.21	629.42	1.3161	0.00055619	0.0087305
comp3949_c1	17.187	1.13041	3.9264	0.0035539	0.036098
comp3954_c0	3062.5	1474.34	1.0546	0.0037997	0.037666
comp3957_c0	51.2547	19.9582	1.3607	0.0049949	0.045983
comp39629_c0	16.7079	44.8717	-1.4253	0.0031277	0.03279
comp3967_c0	8.10676	25.7117	-1.6652	0.0052097	0.04748
comp3971_c0	336.362	90.7226	1.8905	1.8995e-05	0.00055949
comp39919_c0	5.55024	21.6729	-1.9653	0.0037627	0.037408
comp39936_c0	29.7663	4.11031	2.8564	0.00061432	0.009429
comp3998_c2	1145.86	516.802	1.1487	0.0016591	0.020543
comp40043_c0	3.61924	17.873	-2.304	0.0013515	0.017459
comp4006_c0	248.373	37.2067	2.7389	9.1987e-07	4.3239e-05
comp4007_c0	248.92	701.105	-1.4939	7.3574e-05	0.001706
comp4008_c0	891.822	417.151	1.0962	0.0032759	0.033871
comp40104_c0	17.5787	0.633537	4.7943	1.8647e-06	7.8291e-05
comp40128_c0	12.9892	50.7804	-1.967	6.9912e-05	0.0016364
comp4014_c0	1200.41	2861.47	-1.2532	0.00069767	0.010272
comp4016_c0	44.3408	110.203	-1.3135	0.0019409	0.023202
comp4020_c0	299.278	82.3612	1.8615	3.1651e-06	0.00012303
comp4024_c0	22.4916	128.019	-2.5089	1.9123e-08	1.4968e-06
comp4025_c0	996.024	2169.35	-1.123	0.0025043	0.027787
comp40347_c0	32.1665	7.47844	2.1048	0.00021406	0.0041142
comp4051_c0	21.8263	58.8972	-1.4321	0.0035024	0.035722
comp4059_c0	231.503	655.684	-1.502	0.00069016	0.010204
comp4066_c1	125.346	293.489	-1.2274	0.0018829	0.022716
comp40757_c0	5.11484	55.8653	-3.4492	1.4083e-09	1.4587e-07
comp4088_c0	1174.3	370.38	1.6647	1.2108e-05	0.00038431
comp4090_c0	1837.97	682.764	1.4287	0.00019282	0.0037774
comp40936_c0	9.67344	30.0654	-1.636	0.0040445	0.039415
comp4094_c0	1474.93	684.067	1.1084	0.0038143	0.037687
comp4095_c0	244.468	2140.25	-3.1301	3.6329e-08	2.6294e-06
comp4098_c0	553.199	187.522	1.5607	8.8972e-05	0.001991
comp4098_c1	1444.33	485.257	1.5736	4.3224e-05	0.0010995
comp41022_c0	20.5209	0.250249	6.3576	9.6877e-06	0.00032042
comp4111_c0	2514.8	904.033	1.476	5.9995e-05	0.0014374
comp41143_c0	2.37526	12.6608	-2.4142	0.0048359	0.044998
comp41183_c0	25.9434	0	Inf	1.8405e-06	7.7462e-05
comp4121_c0	5258.22	412.043	3.6737	5.9517e-19	3.8131e-16
comp4130_c1	134.127	314.038	-1.2273	0.0012791	0.016686
comp41315_c0	25.576	0.383288	6.0602	0.0011042	0.014841
comp4135_c0	695.178	291.606	1.2534	0.00095261	0.013162
comp4136_c0	473.066	101.417	2.2217	1.8367e-08	1.4442e-06
comp413_c0	3.95262	17.9721	-2.1849	0.0034103	0.034961
comp41479_c0	17.0633	1.40011	3.6073	2.819e-05	0.00077525
comp4153_c0	18.6716	58.5298	-1.6483	0.00055399	0.0087117
comp41620_c0	4.69083	34.3793	-2.8736	4.2585e-06	0.00015979
comp41690_c0	10.3711	1.26707	3.033	0.0030165	0.031855
comp41716_c0	14.9201	1.13404	3.7177	0.00011806	0.0025119
comp4176_c0	390.843	1298.28	-1.7319	3.0125e-06	0.00011816
comp41788_c0	6.03502	28.1372	-2.221	0.00047003	0.0076202
comp4184_c1	75.2326	189.103	-1.3297	0.0006516	0.0098268
comp4193_c0	12.9181	114.368	-3.1462	4.3301e-11	6.2943e-09
comp4195_c0	30.2444	1.49787	4.3357	2.7515e-08	2.0694e-06
comp4199_c0	336.335	923.617	-1.4574	0.00012029	0.0025499
comp42014_c0	9.34006	28.7006	-1.6196	0.0052724	0.04785
comp4206_c0	27.7195	76.3676	-1.4621	0.0010678	0.014464
comp4207_c0	625.393	1284.54	-1.0384	0.004416	0.04218
comp4208_c0	84.6752	187.372	-1.1459	0.0031468	0.03291
comp4208_c1	79.1116	179.554	-1.1825	0.0020746	0.024496
comp4208_c2	62.1906	144.015	-1.2114	0.0027944	0.030087
comp4215_c0	261.279	96.2365	1.4409	0.00020041	0.0038995
comp4225_c0	1743.67	708.504	1.2993	0.0005221	0.0082727
comp4229_c0	127.032	367.993	-1.5345	8.6854e-05	0.0019665
comp4231_c0	924.034	180.034	2.3597	1.0056e-09	1.0738e-07
comp4235_c0	1213.43	575.225	1.0769	0.0042475	0.040978
comp42409_c0	45.5323	11.9992	1.924	0.0019779	0.023482
comp4253_c0	969.619	435.928	1.1533	0.0023123	0.026212
comp4254_c0	1359.81	635.922	1.0965	0.0037303	0.037234
comp4264_c0	2877.44	1169.48	1.2989	0.00044673	0.0073526
comp4267_c0	18.4314	57.4758	-1.6408	0.0024588	0.027422
comp4273_c0	346.705	771.23	-1.1535	0.0028521	0.030569
comp4276_c0	567.397	1360.42	-1.2616	0.00079337	0.01138
comp4280_c0	80.5174	190.986	-1.2461	0.003181	0.033168
comp4284_c0	2391.28	1005.86	1.2494	0.00064829	0.0098111
comp4293_c0	29.5169	9.5741	1.6243	0.0042512	0.040981
comp4295_c0	47.0333	151.824	-1.6906	4.4392e-05	0.0011259
comp4302_c0	645.329	2189.59	-1.7626	0.0013578	0.017528
comp4310_c0	881.021	122.363	2.848	1.1415e-12	2.408e-10
comp4321_c0	127.983	334.671	-1.3868	0.00034606	0.0060162
comp4323_c0	1997.98	340.52	2.5527	1.5306e-10	1.9758e-08
comp4327_c0	1695.88	597.84	1.5042	0.00019079	0.0037504
comp4330_c0	2363.22	327.846	2.8497	7.2204e-13	1.6135e-10
comp4331_c0	789.95	2154.16	-1.4473	0.00020339	0.0039442
comp4343_c0	1331.16	185.878	2.8403	0.0038506	0.037953
comp4347_c0	20.2486	97.1738	-2.2627	3.0051e-05	0.00081223
comp4353_c0	1283.24	229.318	2.4844	0.0020295	0.024013
comp4359_c0	15.315	65.3222	-2.0926	7.5323e-05	0.0017381
comp4360_c0	1919.83	30.6713	5.9679	1.8873e-37	7.1916e-34
comp43702_c0	3.59898	21.8557	-2.6023	0.00022025	0.0041941
comp4371_c0	108.484	277.806	-1.3566	0.00068466	0.010157
comp43732_c0	2.43604	16.5326	-2.7627	0.00064794	0.0098111
comp4374_c0	75.0089	243.927	-1.7013	2.7652e-05	0.00076408
comp4377_c0	144.497	60.3955	1.2585	0.001699	0.020947
comp4383_c0	191.417	396.785	-1.0516	0.0044658	0.042528
comp43852_c0	15.5052	60.1838	-1.9566	5.0542e-05	0.0012508
comp4386_c0	1779.48	506.794	1.812	1.9167e-06	7.9687e-05
comp4400_c0	306.452	11.7218	4.7084	7.2699e-22	8.3837e-19
comp4402_c0	84.2379	15.8516	2.4098	0.0041794	0.040479
comp44047_c0	9.87856	0	Inf	8.3129e-05	0.0018946
comp4408_c0	19.7325	63.3152	-1.682	0.00058088	0.0090161
comp4409_c0	814.85	92.7942	3.1344	2.3919e-14	7.1337e-12
comp44120_c0	27.3722	3.8406	2.8333	0.0012531	0.016482
comp4412_c0	850.031	254.594	1.7393	5.3129e-06	0.00019348
comp44195_c0	3.53748	50.3258	-3.8305	0.0019823	0.023518
comp44244_c0	47.9499	3.60981	3.7315	4.7264e-09	4.3864e-07
comp4424_c0	891.304	417.123	1.0954	0.0044672	0.042528
comp4427_c0	419.387	1652.85	-1.9786	1.5569e-05	0.00047332
comp4434_c0	410.047	1812.36	-2.144	9.0825e-08	5.9508e-06
comp44375_c0	8.55282	34.4771	-2.0112	0.00047405	0.0076493
comp44388_c0	31.778	4.73659	2.7461	0.0024138	0.02706
comp4440_c0	1762.38	318.622	2.4676	4.7643e-10	5.5685e-08
comp4442_c0	498.846	94.6713	2.3976	6.1093e-05	0.0014597
comp4443_c0	24.7866	81.4267	-1.7159	0.00024651	0.0045704
comp4444_c0	352.91	1524.45	-2.1109	6.2784e-05	0.0014959
comp44488_c0	54.9844	12.4689	2.1407	7.7279e-05	0.0017776
comp4450_c0	61.3476	200.033	-1.7052	4.5695e-05	0.0011522
comp4453_c0	53.9256	0.727661	6.2116	2.5368e-15	8.7762e-13
comp4457_c0	408.268	131.611	1.6332	2.9561e-05	0.00080399
comp44580_c0	9.31021	0.727661	3.6775	0.0011863	0.015785
comp4459_c1	68.916	555.839	-3.0118	0.0049808	0.045925
comp4469_c0	4229.55	823.543	2.3606	5.709e-08	3.888e-06
comp44717_c0	8.0883	0.250249	5.0144	0.00097437	0.013409
comp4476_c0	233.066	791.125	-1.7632	5.8157e-06	0.00020828
comp4481_c0	6458.77	1913.82	1.7548	2.9996e-06	0.00011792
comp44822_c0	26.7898	6.85579	1.9663	0.0021346	0.024915
comp44828_c0	4.37663	21.0303	-2.2646	0.00087595	0.01227
comp4487_c0	892.263	84.7175	3.3967	3.7354e-16	1.4359e-13
comp4491_c0	733.33	192.535	1.9293	2.5322e-05	0.00070878
comp4493_c0	79.0766	15.6796	2.3344	4.4984e-05	0.0011376
comp4495_c0	795.54	81.6118	3.2851	2.4985e-11	3.8247e-09
comp4504_c0	110.751	43.2082	1.3579	0.0016365	0.020309
comp4505_c0	745.492	276.269	1.4321	0.003249	0.033643
comp45098_c0	9.16948	37.0045	-2.0128	0.00040137	0.0067538
comp4509_c0	211.483	689.268	-1.7045	9.8685e-06	0.00032515
comp4517_c0	462.922	163.204	1.5041	0.0037078	0.037156
comp4520_c0	24.8253	62.3871	-1.3294	0.0042549	0.040981
comp4522_c0	3292.39	550.292	2.5809	7.5462e-12	1.3185e-09
comp4523_c0	140.103	369.614	-1.3995	0.00019977	0.0038914
comp45240_c0	4.85255	20.4325	-2.0741	0.0026108	0.028656
comp4526_c0	168.874	35.5759	2.247	2.0317e-07	1.1754e-05
comp4536_c1	28.1215	77.9966	-1.4717	0.0010361	0.014101
comp4538_c0	2859.02	8877.24	-1.6346	9.363e-05	0.0020738
comp4543_c0	13298.9	2947.91	2.1735	3.1165e-05	0.00083841
comp4544_c0	200.741	69.7765	1.5245	0.00071542	0.010479
comp4547_c0	111.275	29.0979	1.9351	0.0052935	0.047966
comp4563_c0	649.811	247.101	1.3949	0.00019942	0.0038891
comp4565_c0	98.4409	227.967	-1.2115	0.0019705	0.023443
comp45683_c0	8.60293	0.383288	4.4883	0.00066396	0.0099526
comp4571_c0	6260.06	1969.55	1.6683	7.7868e-06	0.00026515
comp4572_c0	227.257	482.968	-1.0876	0.003957	0.038694
comp4585_c0	39.2674	132.658	-1.7563	1.8695e-05	0.00055185
comp4588_c0	448.567	87.0556	2.3653	0.00050524	0.0080624
comp4590_c0	382.094	81.7113	2.2253	2.7953e-08	2.0932e-06
comp4592_c1	348.057	152.175	1.1936	0.0025616	0.028314
comp4598_c0	1810.1	673.177	1.427	0.00015912	0.0032218
comp4602_c0	394.839	865.287	-1.1319	0.0024391	0.027237
comp4609_c0	87.2203	440.657	-2.3369	6.8958e-06	0.00024098
comp4615_c0	480.996	38.1702	3.6555	2.1037e-17	9.8349e-15
comp4616_c0	10.9682	72.2781	-2.7202	3.7426e-05	0.00097647
comp4616_c1	26.8314	171.786	-2.6786	3.6088e-05	0.00094726
comp4617_c0	45.2613	10.228	2.1458	6.9684e-05	0.0016351
comp4618_c0	757.831	106.252	2.8344	6.693e-12	1.1936e-09
comp4639_c0	3223.44	1526.46	1.0784	0.003016	0.031855
comp4643_c0	122.326	403.558	-1.722	1.1354e-05	0.00036575
comp4654_c0	16.479	160.259	-3.2817	2.2285e-12	4.3805e-10
comp4654_c1	5.34872	52.4207	-3.2929	0.0029809	0.031595
comp4656_c0	78.8422	211.635	-1.4245	0.00070071	0.010299
comp4659_c0	130.715	320.102	-1.2921	0.00092921	0.012879
comp46604_c0	7.69054	44.3992	-2.5294	3.7977e-06	0.0001447
comp4676_c0	608.632	194.752	1.6439	0.00064102	0.0097266
comp4696_c0	10091.2	2771.94	1.8641	1.3865e-06	6.0563e-05
comp4702_c0	54.8859	137.446	-1.3244	0.0025888	0.028523
comp4704_c0	120.01	311.63	-1.3767	0.00044318	0.007315
comp4713_c0	34.7487	4.22026	3.0416	1.1574e-05	0.0003704
comp4717_c0	179.073	567.074	-1.663	1.5663e-05	0.00047533
comp4722_c0	233.252	37.5624	2.6345	0.0028676	0.030696
comp4733_c0	7371.29	3051.58	1.2724	0.0021474	0.025014
comp4734_c0	110.521	372.971	-1.7547	0.0001926	0.0037774
comp4735_c0	610.055	280.472	1.1211	0.0037255	0.037208
comp4736_c0	75.2061	14.4352	2.3813	1.0174e-06	4.6558e-05
comp4738_c0	9099.18	3449.33	1.3994	0.00014729	0.0030331
comp4754_c0	19507.2	1670.31	3.5458	1.7363e-10	2.1952e-08
comp4760_c0	159.49	342.015	-1.1006	0.0046469	0.043781
comp4763_c0	22085.7	4849.58	2.1872	4.5733e-09	4.2994e-07
comp4764_c0	85.7258	29.7685	1.5259	0.00046664	0.0075793
comp47712_c0	18.4999	2.51469	2.8791	0.0002162	0.0041369
comp4773_c0	253.232	105.116	1.2685	0.0013201	0.017105
comp4775_c0	155.206	691.208	-2.1549	3.3877e-08	2.4726e-06
comp4780_c0	33508.5	122.144	8.0998	1.6422e-54	2.8407e-50
comp4784_c0	307.92	145.564	1.0809	0.0049529	0.045743
comp4785_c0	75.4236	440.615	-2.5464	6.5299e-10	7.3826e-08
comp4790_c1	40.8036	9.80172	2.0576	0.00010717	0.0023174
comp4791_c0	96.1532	379.104	-1.9792	9.0869e-05	0.0020204
comp47997_c0	5.28722	20.8063	-1.9764	0.0028503	0.030569
comp4808_c0	195.26	494.874	-1.3417	0.00059918	0.0092574
comp48097_c0	16.6297	55.9187	-1.7496	0.00047165	0.0076248
comp4809_c0	112.433	268.646	-1.2566	0.0016972	0.02094
comp48116_c0	5.08391	22.2621	-2.1306	0.00098611	0.013549
comp4821_c0	236.663	28.9531	3.031	8.7681e-05	0.00198
comp4836_c0	8928.97	4241.88	1.0738	0.0047043	0.044179
comp4838_c0	83.84	303.012	-1.8537	5.5705e-06	0.00020159
comp4845_c0	89.6837	220.328	-1.2967	0.0010283	0.014028
comp48493_c0	10.1582	0.61408	4.0481	0.00067739	0.010094
comp48507_c0	25.614	2.62827	3.2847	5.9785e-05	0.0014344
comp4852_c0	6105.07	2428.18	1.3301	0.00037744	0.0064388
comp4866_c0	2798.49	14608.2	-2.3841	3.6075e-10	4.3037e-08
comp48677_c0	10.9192	1.13404	3.2673	0.0016301	0.020257
comp4868_c0	143.305	5.73759	4.6425	1.6888e-18	1.0073e-15
comp4868_c1	581.162	57.146	3.3462	2.433e-15	8.589e-13
comp4870_c0	347.914	74.9519	2.2147	2.7476e-08	2.0694e-06
comp4876_c0	93.0695	20.0877	2.212	9.0019e-05	0.0020092
comp48781_c0	12.0284	1.38066	3.123	0.00090783	0.012613
comp48917_c0	15.4782	1.01683	3.9281	0.00095219	0.013162
comp4894_c0	8331	3383.69	1.2999	0.000465	0.0075597
comp4906_c0	201.357	542.954	-1.4311	0.00026146	0.004781
comp49089_c0	7.0661	0.250249	4.8195	0.0030161	0.031855
comp49106_c0	4.74094	18.9568	-1.9995	0.0040735	0.039653
comp4910_c0	9968.66	1119.94	3.154	4.0686e-07	2.1655e-05
comp4916_c0	17.4582	64.6936	-1.8897	0.00031179	0.0055487
comp49203_c0	13.3428	2.68302	2.3141	0.0025645	0.028327
comp4921_c0	2413.13	6997.57	-1.5359	0.00032085	0.0056576
comp49341_c0	11.6645	41.3152	-1.8245	0.00058284	0.009034
comp4939_c0	4506.24	723.977	2.6379	5.8093e-10	6.6566e-08
comp49400_c0	3.93236	18.1287	-2.2048	0.0026144	0.028659
comp49456_c0	7.47943	0.363831	4.3616	0.0021139	0.024855
comp4951_c0	4085.56	647.845	2.6568	1.4251e-11	2.3256e-09
comp4953_c0	237.829	513.948	-1.1117	0.0048427	0.045036
comp4964_c0	54.768	15.1166	1.8572	0.0018504	0.022375
comp4964_c1	238.058	88.0666	1.4346	0.00017197	0.003431
comp4965_c0	101.653	294.822	-1.5362	0.00036233	0.0062241
comp4974_c0	38.3757	162.66	-2.0836	1.1332e-06	5.0781e-05
comp4974_c1	12.5467	48.7068	-1.9568	0.00024466	0.0045459
comp4983_c0	3037.94	1051.53	1.5306	9.4076e-05	0.002081
comp4984_c0	3039.42	1301.21	1.2239	0.0038882	0.038193
comp4986_c0	298.567	72.9573	2.0329	0.00010406	0.0022642
comp4990_c0	31.3299	100.3	-1.6787	0.00017732	0.003518
comp4991_c0	72.7586	550.762	-2.9202	0.0001634	0.0032905
comp49935_c0	23.8999	0.633537	5.2374	9.0185e-07	4.2782e-05
comp4993_c1	893.765	277.696	1.6864	9.6723e-05	0.0021313
comp4994_c0	5.12371	64.1355	-3.6459	0.00084961	0.011978
comp49965_c0	6.13704	0	Inf	0.0013719	0.017656
comp4996_c0	18.2789	4.98684	1.874	0.0044484	0.042442
comp4999_c0	3578.84	1403.21	1.3508	0.00029624	0.0053267
comp5002_c0	985.297	2307.17	-1.2275	0.0010323	0.014072
comp50119_c0	6.06487	0	Inf	0.0017733	0.021651
comp5012_c0	904.566	210.611	2.1026	1.1335e-07	7.262e-06
comp5014_c0	176.134	58.4013	1.5926	0.00010863	0.0023431
comp50208_c0	13.1907	37.6212	-1.512	0.0045679	0.043178
comp50276_c0	15.7604	2.66719	2.5629	0.00098285	0.013515
comp5030_c0	10.2919	31.4054	-1.6095	0.0038855	0.038188
comp5033_c0	398.37	15.8986	4.6471	1.6506e-12	3.3199e-10
comp5038_c0	1727.28	741.731	1.2195	0.00086548	0.012152
comp50411_c0	7.4002	33.8155	-2.1921	0.00017629	0.0035073
comp5041_c0	412.991	173.24	1.2533	0.0008315	0.01179
comp5041_c1	39.3741	13.0441	1.5939	0.0022092	0.025425
comp5054_c0	3159.21	1079.22	1.5496	3.4685e-05	0.0009188
comp5059_c1	107.846	224.426	-1.0573	0.0053432	0.048341
comp5060_c0	37.1	130.313	-1.8125	0.0045863	0.043304
comp5063_c0	2966.36	451.184	2.7169	4.9721e-12	9.1498e-10
comp5064_c0	1372.66	2842.82	-1.0503	0.0042432	0.040961
comp5066_c0	5006.68	499.959	3.324	1.576e-08	1.2739e-06
comp5068_c0	611.201	148.444	2.0417	0.0012858	0.016755
comp5071_c0	228.488	494.164	-1.1129	0.0028027	0.03015
comp5090_c0	32.0439	6.30912	2.3445	0.00031238	0.0055535
comp5094_c0	268.385	77.8992	1.7846	0.0003762	0.006424
comp5098_c0	69.9511	158.346	-1.1787	0.0032809	0.033903
comp5114_c0	730.898	329.088	1.1512	0.0022801	0.026017
comp5124_c0	244.434	529.149	-1.1142	0.0046985	0.044171
comp5135_c0	87.7972	232.473	-1.4048	0.00032326	0.0056769
comp5140_c0	324.808	825.94	-1.3464	0.00037942	0.0064663
comp5142_c0	2953.02	813.7	1.8596	5.8015e-07	2.9082e-05
comp5149_c0	1039.16	297.297	1.8054	0.0015435	0.019418
comp5151_c0	40.7854	15.0157	1.4416	0.0049168	0.045555
comp5153_c0	133.807	15.0225	3.155	7.0795e-09	6.2163e-07
comp5153_c1	148.433	22.9494	2.6933	1.3642e-08	1.1131e-06
comp5155_c0	28.7819	95.5089	-1.7305	0.00018761	0.0036963
comp5156_c0	178.513	458.47	-1.3608	0.00066361	0.0099526
comp5162_c0	251.723	696.183	-1.4676	8.4785e-05	0.0019272
comp5184_c0	102.246	4.22389	4.5973	3.9691e-13	9.9503e-11
comp5184_c1	29.3448	1.85807	3.9812	5.4692e-05	0.0013381
comp5189_c0	383.68	28.3132	3.7604	1.94e-07	1.1306e-05
comp5196_c0	233.715	88.8003	1.3961	0.00053439	0.0084419
comp52001_c0	19.2268	2.87489	2.7415	0.0024785	0.027589
comp5200_c0	40.1553	14.4958	1.47	0.0027619	0.029823
comp5202_c0	1052.01	405.547	1.3752	0.00020279	0.0039369
comp5210_c0	556.697	230.852	1.2699	0.00072716	0.010615
comp5211_c0	15.186	0.61408	4.6282	8.7236e-05	0.0019726
comp5221_c0	202.527	86.1317	1.2335	0.001766	0.021604
comp5223_c0	4856.83	502.194	3.2737	2.3818e-06	9.6714e-05
comp5225_c0	4610.92	1201.05	1.9408	0.00038518	0.0065515
comp5231_c0	5493.83	2383.6	1.2047	0.0011015	0.014816
comp5233_c0	25.5156	129.604	-2.3447	1.9394e-07	1.1306e-05
comp5235_c0	50.1003	188.161	-1.9091	0.0030474	0.032143
comp5241_c0	70.0637	216.256	-1.626	0.00051318	0.0081619
comp5248_c0	211.247	480.252	-1.1849	0.0021907	0.025325
comp5249_c0	709.139	89.3147	2.9891	2.728e-13	7.043e-11
comp5261_c0	718.342	4250.62	-2.5649	0.0021626	0.025124
comp5263_c0	5792.32	1803.23	1.6836	7.0137e-06	0.00024411
comp52652_c0	23.7335	3.05048	2.9598	2.8729e-05	0.00078508
comp5280_c0	18.0116	73.8184	-2.0351	1.4209e-05	0.0004389
comp5285_c0	794.217	342.593	1.213	0.0012624	0.016518
comp5292_c0	2664.12	300.284	3.1493	5.0726e-07	2.6115e-05
comp5298_c0	373.836	2165.69	-2.5344	4.8139e-11	6.9106e-09
comp5305_c0	172.246	405.851	-1.2365	0.0010472	0.014241
comp5319_c0	309.083	118.957	1.3776	0.00028478	0.0051475
comp5320_c0	172.58	422.922	-1.2931	0.00066773	0.009983
comp5324_c0	10547.7	27290.3	-1.3715	0.00024265	0.0045132
comp5331_c0	5751.02	437.605	3.7161	1.2655e-19	9.1214e-17
comp5333_c0	22919.8	303.399	6.2392	3.2058e-39	1.8485e-35
comp5338_c0	5743.1	470.232	3.6104	7.6001e-19	4.6953e-16
comp5343_c0	1854.87	87.6837	4.4029	8.1855e-13	1.7481e-10
comp5343_c1	1787.82	89.9655	4.3127	7.1185e-16	2.6199e-13
comp5343_c2	352.7	3193.51	-3.1786	2.4756e-05	0.00069745
comp5344_c0	2434.84	915.825	1.4107	0.00011789	0.0025119
comp5350_c0	2062.37	937.343	1.1377	0.0026826	0.029166
comp5354_c0	108.223	289.952	-1.4218	0.00034855	0.0060474
comp5355_c0	1795.14	853.156	1.0732	0.0035433	0.036012
comp5357_c0	2224.01	552.801	2.0083	9.2962e-08	6.0227e-06
comp5361_c0	451.016	927.223	-1.0397	0.0050357	0.046162
comp53674_c0	21.0756	2.01782	3.3847	2.8979e-05	0.00078941
comp53711_c0	4.85255	28.4408	-2.5512	7.8003e-05	0.0017895
comp5372_c0	817.115	2546.39	-1.6398	1.1589e-05	0.0003704
comp5375_c0	3462.97	1158.24	1.5801	3.2516e-05	0.00086801
comp5380_c0	9.6937	29.3771	-1.5996	0.0045392	0.043001
comp5383_c1	855.279	135.157	2.6618	1.6882e-11	2.7291e-09
comp5384_c0	190.857	53.2307	1.8422	9.7633e-06	0.0003223
comp5389_c0	11954.8	750.52	3.9936	9.2412e-22	9.9909e-19
comp5395_c0	4502.9	1061.31	2.085	4.3065e-08	3.0406e-06
comp5399_c0	2698.45	56.4105	5.58	2.4603e-05	0.00069425
comp5403_c0	2093.6	947.584	1.1437	0.002302	0.026198
comp5407_c0	53.9502	131.757	-1.2882	0.0019886	0.023577
comp54123_c0	8.56241	0.864329	3.3084	0.0051441	0.047029
comp5413_c0	1221.29	438.294	1.4784	0.003271	0.03384
comp5417_c0	534.226	89.5319	2.577	5.8821e-07	2.9238e-05
comp5419_c0	4374.13	992.613	2.1397	1.6493e-08	1.3208e-06
comp5422_c0	58323.1	410.302	7.1512	1.1921e-34	3.4367e-31
comp54276_c0	20.764	2.10832	3.2999	0.0055274	0.049643
comp5430_c0	3817.49	743.469	2.3603	0.0018947	0.022792
comp5431_c0	8173.69	1797.59	2.1849	2.9124e-06	0.00011528
comp5437_c0	1102.53	62.1749	4.1483	2.5308e-17	1.1225e-14
comp5438_c0	7094.46	130.489	5.7647	2.0787e-37	7.1916e-34
comp5440_c0	560.556	1294.92	-1.2079	0.0017843	0.021766
comp5441_c0	691.828	1665.36	-1.2674	0.00056467	0.0088475
comp5442_c0	38.0597	96.0578	-1.3356	0.0027247	0.029549
comp54472_c0	15.3744	1.49787	3.3595	0.0013232	0.017132
comp5466_c0	3093.32	1454.72	1.0884	0.0039458	0.038627
comp5470_c0	26.0505	70.1398	-1.4289	0.0022239	0.025544
comp5470_c1	126.057	293.439	-1.219	0.0016366	0.020309
comp5471_c0	577.812	115.146	2.3271	1.4262e-06	6.1987e-05
comp5473_c0	365.026	97.8427	1.8995	3.2095e-06	0.00012448
comp54744_c0	14.8796	0.383288	5.2788	3.0826e-06	0.00012064
comp5476_c0	1956.77	6434.21	-1.7173	2.8358e-06	0.00011277
comp54817_c0	2.02162	15.3954	-2.9289	0.00073928	0.010746
comp5482_c0	1133.25	417.895	1.4393	0.00014992	0.0030762
comp5485_c0	769.063	1972.66	-1.359	0.00025036	0.004618
comp548_c0	7.02378	0.250249	4.8108	0.003804	0.037671
comp5492_c0	3572.73	579.527	2.6241	0.0044809	0.042619
comp5495_c0	1002.91	108.734	3.2053	7.4415e-06	0.00025576
comp5497_c0	137.539	310.239	-1.1735	0.0031333	0.032809
comp5503_c0	320.974	963.263	-1.5855	0.0045476	0.043057
comp5509_c0	1266.57	451.578	1.4879	5.5219e-05	0.0013472
comp5515_c0	126.009	302.185	-1.2619	0.0010908	0.014683
comp5518_c0	1279.09	227.863	2.4889	1.0401e-06	4.747e-05
comp5523_c0	1742.74	590.492	1.5614	3.0657e-05	0.00082602
comp5523_c1	734.247	230.633	1.6707	1.3056e-05	0.00040766
comp5528_c0	144.311	501.665	-1.7975	0.00083599	0.011814
comp5528_c1	186.566	692.055	-1.8912	5.1298e-06	0.0001876
comp5528_c2	576	2375.58	-2.0441	9.1164e-08	5.9508e-06
comp5529_c0	4985.04	1690.16	1.5604	3.7564e-05	0.00097858
comp55474_c0	6.05348	0	Inf	0.004339	0.041606
comp554_c0	10.3008	0.250249	5.3632	0.00015601	0.0031712
comp5557_c0	232.721	96.0643	1.2765	0.0018357	0.022232
comp5558_c0	1221.31	4274.75	-1.8074	1.4697e-06	6.3556e-05
comp5559_c0	1757.23	104.646	4.0697	4.7825e-12	8.8954e-10
comp5562_c0	1499.23	547.055	1.4545	0.00011167	0.0023986
comp556_c0	0.72754	8.6324	-3.5687	0.0047784	0.044655
comp5571_c0	1410.64	363.473	1.9564	0.00010563	0.0022925
comp5573_c0	27140.9	3739.66	2.8595	0.00010346	0.002254
comp5597_c0	2545	1200.79	1.0837	0.0034685	0.03546
comp5604_c0	1352.62	375.479	1.849	1.1912e-06	5.2972e-05
comp56073_c0	16.0312	3.35593	2.2561	0.0025814	0.028478
comp56078_c0	2.02162	14.6822	-2.8605	0.00060888	0.009358
comp5610_c0	1523.24	509.049	1.5813	2.7396e-05	0.00075945
comp56120_c0	25.8756	3.73922	2.7908	3.3907e-05	0.00089983
comp5616_c0	1838.52	864.429	1.0887	0.0047948	0.044784
comp5617_c0	979.287	7448.47	-2.9271	3.3619e-14	9.6923e-12
comp5624_c0	183.847	514.449	-1.4845	0.00042707	0.0071088
comp5642_c0	198.675	572.926	-1.5279	0.00011371	0.0024351
comp5647_c0	238.719	524.912	-1.1368	0.0032428	0.03361
comp5656_c0	109.76	261.721	-1.2537	0.0013406	0.017344
comp5656_c1	168.514	742.982	-2.1405	2.423e-08	1.8383e-06
comp5657_c0	934.255	431.767	1.1136	0.0036008	0.036436
comp5659_c0	146.181	401.228	-1.4567	0.00013579	0.0028266
comp5662_c0	382.584	134.225	1.5111	9.8776e-05	0.0021711
comp5662_c1	303.646	106.385	1.5131	0.00011157	0.0023986
comp5664_c0	15.0012	42.9583	-1.5179	0.0042841	0.04117
comp5664_c1	96.8209	217.505	-1.1677	0.0033136	0.03412
comp5666_c0	280.908	1623.62	-2.531	4.5829e-08	3.2225e-06
comp5670_c0	1092.28	536.097	1.0268	0.0055327	0.049665
comp5687_c0	229.384	100.063	1.1969	0.001851	0.022375
comp5693_c0	212.669	755.5	-1.8288	0.0025921	0.028541
comp5696_c0	244.302	530.607	-1.119	0.0027378	0.029635
comp5701_c0	944.586	456.55	1.0489	0.0037086	0.037156
comp5708_c0	844.256	130.347	2.6953	8.0029e-11	1.1075e-08
comp5713_c0	529.228	141.683	1.9012	1.3462e-06	5.9403e-05
comp5724_c0	231.721	532.359	-1.2	0.0016141	0.020087
comp5739_c0	286.93	1127.86	-1.9748	5.441e-07	2.7578e-05
comp5741_c0	398.934	129.913	1.6186	4.3796e-05	0.0011125
comp57475_c0	10.1689	1.22816	3.0496	0.0037717	0.037475
comp5756_c0	305.948	740.295	-1.2748	0.00066465	0.0099543
comp5757_c0	487.707	190.83	1.3537	0.00034829	0.0060474
comp5757_c1	54.6048	21.9421	1.3153	0.004946	0.045703
comp5763_c0	389.07	1036.65	-1.4138	0.00019414	0.0037989
comp5767_c0	713.52	129.986	2.4566	4.0828e-10	4.8043e-08
comp5770_c0	334.855	54.8918	2.6089	7.3678e-05	0.0017061
comp5772_c0	804.295	296.233	1.441	0.0010693	0.014473
comp5778_c0	400.179	901.684	-1.172	0.001535	0.019362
comp5780_c0	130.812	324.775	-1.3119	0.00073324	0.010694
comp5781_c0	231.313	509.454	-1.1391	0.0041043	0.03993
comp5787_c0	219.419	991.348	-2.1757	2.3142e-08	1.7713e-06
comp5796_c0	1232.16	391.669	1.6535	8.8916e-06	0.0002975
comp5809_c0	602.783	275.514	1.1295	0.0038684	0.038085
comp5837_c0	157.169	396.524	-1.3351	0.00059939	0.0092574
comp5844_c0	437.815	91.4257	2.2597	1.5531e-08	1.2613e-06
comp5846_c0	204.327	12.6567	4.0129	0.0023007	0.026198
comp5847_c0	500.792	1386.23	-1.4689	7.0127e-05	0.0016393
comp58579_c0	23.7143	3.81705	2.6352	0.0012111	0.016041
comp5858_c0	106.507	250.517	-1.234	0.0014471	0.018433
comp5866_c0	303.881	854.135	-1.491	7.5359e-05	0.0017381
comp5869_c0	247.145	656.366	-1.4091	0.00032719	0.0057169
comp5888_c0	1594.26	27.4407	5.8604	0.00083855	0.011841
comp5897_c0	189.042	579.122	-1.6152	0.0051628	0.047128
comp5899_c0	109.497	619.352	-2.4999	3.9358e-10	4.6631e-08
comp5902_c0	75.7242	317.427	-2.0676	2.7574e-07	1.5386e-05
comp5904_c0	707.76	276.044	1.3584	0.00030196	0.0054127
comp59102_c0	23.3507	3.45369	2.7573	9.8108e-05	0.0021591
comp5912_c0	249.881	31.8474	2.972	5.1046e-12	9.2946e-10
comp5914_c0	442.219	214.508	1.0437	0.0050162	0.046086
comp5937_c0	822.413	291.301	1.4974	7.1538e-05	0.0016655
comp5942_c0	256.605	544.505	-1.0854	0.0046562	0.043845
comp5944_c0	99.3366	43.5697	1.189	0.0039427	0.038627
comp5955_c0	823.711	294.789	1.4825	0.00012733	0.0026763
comp5963_c0	2889.95	750.419	1.9453	3.4569e-07	1.8863e-05
comp59722_c0	17.0026	0.883786	4.2659	1.048e-05	0.00034077
comp5977_c0	2773.15	696.332	1.9937	1.8136e-07	1.0781e-05
comp5985_c0	126.09	297.162	-1.2368	0.0015693	0.019642
comp5987_c0	1332.79	632.571	1.0752	0.0032241	0.033556
comp5990_c0	195.871	1806.28	-3.205	4.9203e-16	1.8503e-13
comp6002_c0	60.9925	356.244	-2.5462	7.9087e-10	8.7137e-08
comp6025_c0	359.715	79.2288	2.1828	5.6791e-08	3.8829e-06
comp6033_c0	317.488	1391.33	-2.1317	2.0236e-08	1.5768e-06
comp6034_c0	764.484	169.261	2.1752	1.7865e-08	1.4111e-06
comp6041_c0	137.316	306.607	-1.1589	0.0035752	0.036272
comp6044_c0	187.984	398.556	-1.0842	0.0047361	0.04438
comp6055_c0	594.876	1496.46	-1.3309	0.00048544	0.0078041
comp6056_c0	1121.97	468.386	1.2603	0.00087603	0.01227
comp6059_c0	737.56	88.6266	3.0569	4.8994e-13	1.1453e-10
comp6059_c1	1298.12	95.8656	3.7593	5.5248e-09	5.0035e-07
comp6062_c0	636.009	89.0057	2.8371	3.7228e-12	6.9996e-10
comp6063_c1	132.219	296.39	-1.1646	0.0036834	0.037023
comp6064_c1	374.849	1383.47	-1.8839	0.0012578	0.016495
comp6068_c0	766.577	360.745	1.0875	0.0053076	0.048044
comp6071_c0	850.704	235.737	1.8515	0.001472	0.018723
comp6080_c0	167.019	450.111	-1.4303	0.00036324	0.0062335
comp6081_c0	24.423	75.0914	-1.6204	0.00049659	0.007953
comp6084_c0	388.877	34.4634	3.4962	0.0021537	0.025054
comp6084_c1	62.5469	0.383288	7.3504	2.0767e-06	8.5938e-05
comp6108_c0	195.531	569.142	-1.5414	5.2284e-05	0.0012865
comp6121_c0	264.27	625.38	-1.2427	0.001074	0.014514
comp6127_c0	444.677	171.08	1.3781	0.000497	0.007953
comp6134_c0	508.098	191.956	1.4043	0.00030432	0.0054326
comp6142_c0	1926.75	436.652	2.1416	0.00025271	0.0046455
comp61439_c0	0	6.12813	#NAME?	0.0011443	0.015345
comp6147_c0	921.717	300.357	1.6176	2.6147e-05	0.00072951
comp6149_c0	705.025	223.451	1.6577	1.387e-05	0.00043073
comp6153_c0	9625.88	134.458	6.1617	2.6088e-41	2.2564e-37
comp6160_c0	4293.51	896.896	2.2591	4.6435e-09	4.3418e-07
comp6162_c0	2366.58	526.586	2.1681	0.00020632	0.0039921
comp6163_c0	427.14	1434.68	-1.7479	2.3024e-06	9.3712e-05
comp6167_c0	293.405	51.7143	2.5043	1.2055e-09	1.2715e-07
comp6168_c0	324.467	98.1951	1.7243	0.0001577	0.0032018
comp61698_c0	10.8161	0.383288	4.8186	0.0023904	0.026885
comp6169_c0	1716.41	459.874	1.9001	5.4524e-07	2.7578e-05
comp6174_c0	1018.84	3897.2	-1.9355	2.5724e-07	1.4447e-05
comp61798_c0	9.11757	32.8453	-1.849	0.004309	0.041364
comp6182_c0	617.011	133.044	2.2134	1.3258e-08	1.0921e-06
comp6186_c0	2794.46	642.973	2.1197	2.9623e-08	2.1899e-06
comp6188_c0	164.641	61.7319	1.4152	0.00068731	0.010179
comp6188_c1	1463.29	598.124	1.2907	0.00072544	0.010607
comp61890_c0	5.21506	0	Inf	0.0048451	0.045036
comp6197_c0	1456.18	5902.8	-2.0192	0.000131	0.0027434
comp62017_c0	1.95126	12.4142	-2.6695	0.0029157	0.031095
comp6205_c0	3529.31	1745.35	1.0159	0.0054021	0.04867
comp6207_c0	6150.64	1523.12	2.0137	2.8908e-06	0.00011469
comp62130_c0	2.96207	22.6847	-2.937	3.8421e-05	0.00099493
comp6215_c0	358.445	160.345	1.1606	0.0027384	0.029635
comp6226_c0	5302	2073.07	1.3548	0.00021504	0.0041238
comp6230_c0	866.366	2151.12	-1.312	0.00044297	0.007315
comp6232_c0	350.59	25.2895	3.7932	1.4004e-17	6.7287e-15
comp62336_c0	9.61194	31.1202	-1.695	0.0027527	0.02976
comp6240_c0	957.254	402.375	1.2504	0.00083492	0.011809
comp6247_c0	195.031	461.035	-1.2412	0.0015229	0.019257
comp6248_c0	144.927	566.629	-1.9671	4.1532e-07	2.2038e-05
comp6250_c0	6092.31	2126.44	1.5186	7.0813e-05	0.0016531
comp6251_c0	1027.53	2405.89	-1.2274	0.0015753	0.019688
comp6256_c0	61.0796	147.361	-1.2706	0.0027347	0.029635
comp6257_c0	538.016	1207.49	-1.1663	0.002194	0.025325
comp6258_c0	1176.38	162.527	2.8556	2.8255e-05	0.00077566
comp6260_c0	1009.28	125.555	3.0069	3.1713e-13	8.0673e-11
comp6262_c0	325.006	132.691	1.2924	0.0011771	0.015687
comp6267_c0	812.977	362.537	1.1651	0.0026399	0.028847
comp62719_c0	8.82543	0.747119	3.5623	0.0016058	0.020012
comp6273_c0	138.543	315.891	-1.1891	0.0022652	0.025898
comp6281_c0	1005.32	317.979	1.6606	6.906e-05	0.0016253
comp6283_c1	4018.01	520.03	2.9498	0.00055232	0.0086934
comp6286_c0	536.47	239.194	1.1653	0.0022647	0.025898
comp6286_c1	326.987	120.92	1.4352	0.00029055	0.0052353
comp62889_c0	10.9078	1.3612	3.0024	0.0018872	0.022749
comp6294_c0	14236.4	4157.83	1.7757	0.00037528	0.0064147
comp6296_c0	73.7627	288.397	-1.9671	1.4105e-06	6.1458e-05
comp6299_c0	471.397	208.1	1.1797	0.0012236	0.016138
comp6305_c0	337.94	139.936	1.272	0.0035778	0.036277
comp6308_c0	3300.55	1002.23	1.7195	5.303e-06	0.00019348
comp6309_c0	2685.26	1301.02	1.0454	0.0045032	0.042776
comp6314_c0	6977.6	654.575	3.4141	7.4238e-08	4.9431e-06
comp6320_c0	7666.42	843.503	3.1841	1.781e-09	1.8016e-07
comp6329_c0	1118.85	133.096	3.0715	0.0029129	0.031085
comp6334_c1	299.305	22.1873	3.7538	9.4775e-07	4.4189e-05
comp6335_c0	521.946	231.819	1.1709	0.0017271	0.021219
comp63379_c0	0.657172	9.57819	-3.8654	0.00088069	0.012315
comp6342_c0	650.681	1500.85	-1.2058	0.0014264	0.018186
comp6344_c0	212.408	87.7097	1.276	0.0021311	0.024908
comp6351_c0	33.237	242.453	-2.8668	2.035e-11	3.2295e-09
comp6351_c1	829.037	3462.21	-2.0622	6.6561e-08	4.4976e-06
comp6354_c0	3651.21	1380.48	1.4032	0.00020895	0.0040295
comp6357_c0	262.465	599.692	-1.1921	0.0014252	0.018186
comp6363_c0	816.726	305.055	1.4208	0.00074583	0.010823
comp6364_c0	657.378	164.939	1.9948	3.7879e-07	2.0528e-05
comp6373_c0	526.888	103.04	2.3543	6.2977e-09	5.6154e-07
comp6377_c0	42.1748	194.747	-2.2072	7.2504e-06	0.00024983
comp6380_c0	356.496	1213.01	-1.7666	2.6639e-06	0.00010716
comp6381_c0	274.3	100.254	1.4521	0.00035787	0.0061658
comp6381_c1	1812.49	645.676	1.4891	8.5746e-05	0.0019439
comp6392_c0	75.3692	399.146	-2.4049	1.7509e-09	1.7816e-07
comp6392_c1	54.0846	304.125	-2.4914	1.6814e-09	1.721e-07
comp63937_c0	10.8648	0.250249	5.4402	0.0010202	0.01395
comp6400_c0	248.32	589.31	-1.2468	0.001213	0.016047
comp6402_c0	1381.98	641.928	1.1062	0.0036535	0.036786
comp6411_c0	1586.99	699.964	1.1809	0.0020901	0.024628
comp6413_c0	1343.74	578.731	1.2153	0.0010537	0.014306
comp6416_c0	516.267	241.093	1.0985	0.0036163	0.036496
comp6419_c0	517.625	1286.69	-1.3137	0.00046137	0.0075297
comp64208_c0	7.15744	0.250249	4.838	0.0023712	0.026704
comp6420_c0	182.228	24.3922	2.9013	0.0013102	0.01699
comp6428_c0	929.789	151.166	2.6208	1.6397e-05	0.00049328
comp6434_c0	1298.01	480.429	1.4339	0.00016689	0.0033536
comp6439_c0	12531.7	5171.52	1.2769	0.00063605	0.0096852
comp6443_c0	960.152	305.629	1.6515	0.00013476	0.0028152
comp6444_c0	266.119	45.349	2.5529	1.0221e-09	1.0846e-07
comp6448_c0	680.406	119.892	2.5047	1.9676e-07	1.1422e-05
comp6450_c0	11.8781	0.864329	3.7806	0.00041153	0.0068912
comp6450_c1	294.352	37.5398	2.971	4.8252e-06	0.00017797
comp6458_c0	1239.04	178.953	2.7916	0.00014916	0.0030643
comp6462_c0	512.868	32.5227	3.9791	8.1677e-08	5.3926e-06
comp6463_c0	1934.21	690.691	1.4856	0.00014021	0.0029081
comp6467_c0	109.497	276.92	-1.3386	0.00045461	0.0074539
comp6469_c0	18368.9	2166.4	3.0839	3.889e-15	1.3191e-12
comp6473_c0	42.9298	148.376	-1.7892	4.7822e-05	0.0011971
comp6473_c1	20.8436	62.0722	-1.5743	0.0010148	0.013898
comp6483_c0	1275.44	2612.06	-1.0342	0.0045521	0.043074
comp6492_c0	1140.41	348.966	1.7084	0.00021493	0.0041238
comp6495_c0	18795.2	4174.21	2.1708	5.6677e-05	0.001375
comp6505_c0	1741.96	161.967	3.4269	8.6404e-06	0.00028965
comp6507_c0	904.714	332.822	1.4427	0.00013909	0.0028882
comp6512_c0	792.946	271.521	1.5462	5.667e-05	0.001375
comp6514_c4	13.6051	53.8579	-1.985	5.6849e-05	0.0013773
comp6515_c0	1746.89	306.464	2.511	1.2473e-10	1.6471e-08
comp6520_c0	202.498	459.938	-1.1835	0.0019572	0.023302
comp65224_c0	5.28722	0	Inf	0.0037152	0.037158
comp6523_c0	106.932	330.355	-1.6273	0.00015597	0.0031712
comp6528_c0	642.031	1542.2	-1.2643	0.0050168	0.046086
comp6534_c0	734.605	241.993	1.602	4.6428e-05	0.0011673
comp6536_c0	7354.25	609.875	3.592	7.0446e-10	7.9128e-08
comp6541_c2	550.32	218.098	1.3353	0.00049373	0.0079152
comp6552_c0	441.51	128.578	1.7798	4.1977e-06	0.0001582
comp6553_c1	1168.61	412.519	1.5023	5.3694e-05	0.0013156
comp6564_c0	2710.42	328.324	3.0453	3.029e-14	8.8805e-12
comp6570_c1	125.679	288.056	-1.1966	0.0014633	0.018626
comp6572_c0	10953.5	31.7688	8.4296	1.3538e-06	5.9588e-05
comp6577_c0	441.001	116.555	1.9198	0.0043957	0.042033
comp6579_c0	567.101	1165.45	-1.0392	0.0050293	0.046141
comp6583_c0	940.398	330.687	1.5078	0.00093595	0.012962
comp6587_c0	2250.93	395.979	2.507	0.0026184	0.028667
comp6588_c0	179.151	494.565	-1.465	0.00015453	0.003153
comp6592_c0	721.403	199.194	1.8566	2.7862e-06	0.00011131
comp6596_c0	6783.7	612.592	3.4691	1.1207e-17	5.7018e-15
comp6598_c0	141.749	300.412	-1.0836	0.0046148	0.043502
comp6601_c0	400.228	986.678	-1.3018	0.00047047	0.0076202
comp6614_c0	479.111	73.1976	2.7105	0.00056596	0.0088597
comp6627_c0	119.94	24.5582	2.288	3.8093e-07	2.0528e-05
comp6632_c0	4302.04	1703.11	1.3369	0.00040553	0.006804
comp6633_c0	1831.75	391.509	2.2261	8.1915e-09	7.1204e-07
comp6650_c0	167.148	401.441	-1.2641	0.0012726	0.016614
comp6653_c0	763.119	314.153	1.2804	0.0010534	0.014306
comp6654_c0	1017.53	288.568	1.8181	1.3638e-06	5.9726e-05
comp6658_c0	265.071	567.179	-1.0974	0.0037531	0.037376
comp6660_c0	1108.21	2311.9	-1.0608	0.0032907	0.033963
comp6663_c0	286.078	688.306	-1.2666	0.0019742	0.023466
comp6666_c0	699.611	183.711	1.9291	5.1071e-07	2.6215e-05
comp6670_c0	4199.41	1655.17	1.3432	0.00032263	0.0056715
comp6675_c0	1842.19	373.722	2.3014	2.5175e-09	2.4884e-07
comp6680_c0	4681.15	1460.02	1.6809	1.4158e-05	0.00043811
comp6687_c0	485.79	216.962	1.1629	0.0041469	0.040255
comp6688_c2	196.069	450.905	-1.2015	0.0017026	0.020947
comp668_c0	0.70728	16.0276	-4.5021	5.0346e-06	0.00018451
comp6690_c0	5226.74	1522.3	1.7797	1.8996e-06	7.9178e-05
comp6698_c0	611.248	172.684	1.8236	3.5804e-06	0.00013855
comp6701_c0	1862.57	788.484	1.2401	0.00081013	0.011572
comp6706_c0	2337.8	725.352	1.6884	0.0051465	0.047029
comp6715_c1	4037.44	1578.17	1.3552	0.00034977	0.0060604
comp6719_c0	210.568	1096.15	-2.3801	1.3934e-09	1.452e-07
comp6728_c1	287.404	1520.97	-2.4038	1.0641e-06	4.831e-05
comp6730_c0	758.445	2779.03	-1.8735	9.022e-07	4.2782e-05
comp6735_c0	630.166	3797.79	-2.5914	2.3505e-08	1.7911e-06
comp6735_c1	265.551	587.559	-1.1457	0.0021795	0.025257
comp6736_c1	1427.08	442.804	1.6883	8.2469e-06	0.00027808
comp6737_c0	768.403	338.838	1.1813	0.0019752	0.023466
comp6737_c1	328.992	46.7035	2.8164	2.3895e-11	3.7205e-09
comp6738_c0	977.008	165.269	2.5636	8.2229e-06	0.00027808
comp6740_c0	1930.7	753.274	1.3579	0.00035366	0.0061116
comp6741_c0	149.177	364.157	-1.2875	0.0010257	0.014003
comp6745_c0	527.373	1720.01	-1.7055	9.1138e-06	0.00030435
comp6745_c2	21.6138	76.33	-1.8203	0.0042347	0.040922
comp6748_c0	1631.27	566.14	1.5268	4.1758e-05	0.0010671
comp67555_c0	8.58267	0.750748	3.515	0.0052333	0.04762
comp6756_c0	6630.59	99.4466	6.0591	1.809e-13	4.8143e-11
comp6758_c0	353.099	140.158	1.333	0.00057143	0.0089372
comp6759_c0	758.429	345.258	1.1353	0.0035729	0.03627
comp6764_c0	2729.63	506.432	2.4303	5.4287e-08	3.7413e-06
comp6764_c1	86.8652	11.9992	2.8558	1.7773e-08	1.4102e-06
comp6775_c0	1530.7	569.693	1.4259	0.00019223	0.0037743
comp6779_c0	197.837	604.803	-1.6122	2.7361e-05	0.00075945
comp6780_c0	672.461	163.745	2.038	5.2267e-07	2.6627e-05
comp6781_c0	787.217	136.398	2.5289	8.9682e-11	1.2215e-08
comp6785_c0	157.262	20.6506	2.9289	1.7386e-10	2.1952e-08
comp6785_c2	5356.4	2242.59	1.2561	0.00083459	0.011809
comp6786_c0	987.826	366.637	1.4299	0.00028615	0.0051668
comp6789_c0	510.065	1230.78	-1.2708	0.00085318	0.012008
comp6807_c0	333.933	138.467	1.27	0.0011525	0.015431
comp6812_c0	1001.36	301.981	1.7294	6.0455e-06	0.00021517
comp6820_c0	1144.87	2637.93	-1.2042	0.00089429	0.012475
comp6828_c0	244.889	591.665	-1.2727	0.00076443	0.011056
comp6834_c0	1568.37	687.043	1.1908	0.001222	0.016138
comp6841_c0	681.548	204.466	1.737	6.7666e-06	0.00023742
comp6842_c1	431.373	206.479	1.0629	0.0052366	0.047625
comp6844_c0	3687.67	1233.41	1.5801	1.9492e-05	0.0005686
comp6846_c0	471.705	221.968	1.0875	0.0051778	0.047239
comp6856_c0	1543.52	477.167	1.6937	0.00081998	0.011679
comp6857_c1	1693.75	123.373	3.7791	7.8473e-20	5.9018e-17
comp6864_c0	6709.88	1895.48	1.8237	1.0907e-06	4.926e-05
comp6875_c0	206.215	504.704	-1.2913	0.00057639	0.0089743
comp6877_c0	428.875	199.137	1.1068	0.005158	0.047109
comp6877_c1	343.725	103.756	1.7281	1.8131e-05	0.00053888
comp6892_c0	55.5681	184.467	-1.731	3.3272e-05	0.00088545
comp6895_c0	692.868	321.809	1.1064	0.0027783	0.02998
comp6897_c0	5661.32	1361.76	2.0557	7.4297e-08	4.9431e-06
comp6900_c0	2558.64	650.715	1.9753	1.7246e-07	1.0345e-05
comp6903_c0	573.571	1173.18	-1.0324	0.0044841	0.042619
comp6905_c0	4931.07	709.945	2.7961	7.2757e-13	1.6135e-10
comp6908_c0	942.893	326.747	1.5289	0.00010533	0.002289
comp6923_c0	241.825	57.0618	2.0834	6.8028e-07	3.3525e-05
comp6923_c1	2838.18	952.271	1.5755	3.2104e-05	0.00085966
comp6936_c0	844.251	388.899	1.1183	0.0024923	0.027707
comp6936_c2	456.764	92.7363	2.3002	0.00012704	0.0026734
comp6938_c0	259.276	652.942	-1.3325	0.00040371	0.00678
comp6947_c0	4887.42	1311.85	1.8975	5.2337e-07	2.6627e-05
comp6947_c1	15454.5	5400.83	1.5168	0.0004103	0.0068773
comp6957_c0	2770.53	919.317	1.5915	0.00023752	0.0044418
comp6961_c0	102.627	224.246	-1.1277	0.0048202	0.044905
comp6970_c0	832.263	313.669	1.4078	0.00021959	0.0041879
comp6976_c0	303.885	712.703	-1.2298	0.0015584	0.019548
comp6981_c0	13712.1	1391.37	3.3009	0.0015092	0.01914
comp6983_c0	773.459	364.82	1.0841	0.0037191	0.037165
comp6986_c0	420.422	188.232	1.1593	0.0019093	0.02292
comp6987_c0	800.548	109.275	2.873	1.1094e-05	0.00035869
comp6988_c0	826.159	365.422	1.1769	0.0018187	0.022083
comp6992_c0	622.908	170.309	1.8709	1.921e-06	7.9687e-05
comp6998_c0	428.182	910.987	-1.0892	0.0044445	0.042429
comp7010_c0	69.6839	161.859	-1.2158	0.0031702	0.033115
comp7022_c0	1293.81	500.363	1.3706	0.00032195	0.0056712
comp7026_c0	896.649	264.833	1.7595	2.9625e-06	0.000117
comp7028_c0	2093.96	631.183	1.7301	1.6659e-05	0.0005003
comp702_c0	14.8807	0.766576	4.2789	1.3397e-05	0.00041682
comp70335_c0	12.8783	1.34174	3.2628	0.00046247	0.0075327
comp7040_c0	268.278	765.845	-1.5133	7.4107e-05	0.0017138
comp7046_c0	1774.91	115.39	3.9432	2.1052e-21	2.1421e-18
comp7047_c0	1090.47	443.262	1.2987	0.00052208	0.0082727
comp70510_c0	2.41578	25.1573	-3.3804	0.00027595	0.0050141
comp7058_c0	1377.24	88.2107	3.9647	1.2493e-20	1.2006e-17
comp7059_c0	2386.36	1008.36	1.2428	0.00070902	0.010411
comp7060_c0	210.588	59.6602	1.8196	0.0023599	0.026594
comp7061_c0	1742.9	812.81	1.1005	0.0031196	0.032744
comp7063_c2	278.914	54.8191	2.3471	0.0002316	0.0043594
comp7063_c3	1330.44	345.007	1.9472	1.2059e-05	0.00038345
comp7070_c0	246.454	540.247	-1.1323	0.002355	0.026573
comp7072_c0	7436.98	1913.67	1.9584	3.2134e-07	1.759e-05
comp70731_c0	1.57736	11.6634	-2.8864	0.0028492	0.030569
comp7073_c0	427.764	1202.31	-1.4909	9.6235e-05	0.0021233
comp70742_c0	13.7266	0.363831	5.2376	0.00073752	0.01073
comp7076_c0	697.251	63.3047	3.4613	2.3129e-17	1.0528e-14
comp7081_c0	2869.55	1241.75	1.2085	0.00079427	0.011383
comp7084_c0	748.018	343.984	1.1207	0.0024627	0.027448
comp70855_c0	10.4433	0.363831	4.8432	0.00011906	0.0025302
comp7087_c0	1695.37	515.834	1.7166	7.4519e-06	0.00025576
comp7092_c0	576.32	272.915	1.0784	0.0048102	0.044889
comp7099_c1	15.294	2.61244	2.5495	0.00243	0.027166
comp7099_c2	2463.37	766.4	1.6845	1.6769e-05	0.00050259
comp7099_c3	665.564	220.76	1.5921	6.2983e-05	0.0014986
comp7103_c0	616.425	1292.03	-1.0676	0.0047059	0.044179
comp7106_c0	564.668	255.133	1.1462	0.0025959	0.028564
comp7108_c0	5324.45	654.241	3.0247	9.2332e-07	4.3284e-05
comp7121_c0	9.51245	65.1321	-2.7755	5.9407e-05	0.0014273
comp7121_c1	464.951	1670.45	-1.8451	2.1727e-06	8.9272e-05
comp7126_c0	3333.68	228.787	3.865	7.2104e-07	3.5233e-05
comp7134_c0	1641.13	654.952	1.3252	0.0049703	0.045854
comp7135_c0	1275.89	565.454	1.174	0.0019552	0.023302
comp7146_c0	1857.54	107.424	4.112	8.7501e-23	1.1643e-19
comp7156_c0	1047.8	274.75	1.9312	4.8704e-07	2.5376e-05
comp7158_c0	2533.54	397.1	2.6736	8.404e-12	1.4537e-09
comp7160_c1	155.72	556.785	-1.8382	1.3211e-06	5.8446e-05
comp7170_c0	225.454	60.2502	1.9038	1.0971e-06	4.9421e-05
comp7183_c0	405.013	920.839	-1.185	0.0019316	0.023128
comp7190_c0	593.286	188.562	1.6537	1.7438e-05	0.00051919
comp7195_c0	230.913	62.4496	1.8866	3.7679e-06	0.00014388
comp7197_c0	989.92	3822.38	-1.9491	1.5603e-07	9.7088e-06
comp7197_c1	131.155	323.012	-1.3003	0.00079953	0.011449
comp7197_c2	21.7954	103.08	-2.2417	0.00031109	0.0055419
comp7200_c0	2110.67	659.318	1.6787	9.5904e-06	0.00031781
comp72018_c0	8.24749	0	Inf	0.00021864	0.0041744
comp7204_c0	8319.17	3884.33	1.0988	0.003176	0.033135
comp7207_c0	513.733	214.485	1.2601	0.00075685	0.010971
comp7215_c0	186.167	474.376	-1.3494	0.00028773	0.00519
comp7222_c0	844.78	350.111	1.2708	0.00069738	0.010272
comp7230_c0	595.769	274.923	1.1157	0.0024069	0.027018
comp7252_c0	874.991	387.464	1.1752	0.0016912	0.020925
comp7262_c0	936.376	2209.4	-1.2385	0.00067754	0.010094
comp72660_c0	1.27382	11.186	-3.1345	0.001814	0.022051
comp72699_c0	11.522	1.11095	3.3745	0.0031746	0.033135
comp7273_c0	206.174	537.715	-1.383	0.00028321	0.0051298
comp7279_c0	4365.06	488.492	3.1596	5.5156e-15	1.8348e-12
comp7281_c0	17046.4	2050.07	3.0557	8.1071e-15	2.597e-12
comp7282_c0	276.57	768.739	-1.4748	9.9244e-05	0.0021758
comp7283_c0	227.803	56.2065	2.019	0.00038599	0.0065526
comp7283_c3	695.295	269.859	1.3654	0.00051337	0.0081619
comp7288_c0	1309.34	515.631	1.3444	0.00039954	0.0067295
comp7292_c0	1232.2	545.731	1.175	0.001772	0.021651
comp7295_c0	1034.4	349.767	1.5643	4.896e-05	0.0012168
comp7297_c0	1119.53	500.52	1.1614	0.0013848	0.017769
comp7300_c0	2762.3	1150.97	1.263	0.00064584	0.0097912
comp7302_c0	3268.8	852.26	1.9394	4.2105e-07	2.2273e-05
comp7303_c0	2800.83	476.376	2.5557	5.9378e-06	0.00021178
comp7307_c0	1668.11	664.614	1.3276	0.0015455	0.019429
comp7316_c0	816.495	1859.63	-1.1875	0.0018366	0.022232
comp73190_c0	14.3035	2.15086	2.7334	0.0014947	0.018998
comp7319_c1	6851	1663.41	2.0422	9.1744e-08	5.9661e-06
comp7325_c0	1650.96	4084.21	-1.3067	0.00039086	0.0066091
comp7332_c0	1078.5	142.96	2.9153	1.7625e-13	4.7636e-11
comp7336_c0	3246.16	1380.2	1.2339	0.0010708	0.014482
comp7341_c0	425.306	62.0115	2.7779	4.028e-05	0.0010369
comp7344_c0	972.02	421.44	1.2057	0.0017642	0.021598
comp7347_c0	1032.17	2217.18	-1.103	0.0034116	0.034961
comp7362_c0	291.39	663.358	-1.1868	0.0016441	0.020387
comp7365_c1	1187.24	530.891	1.1611	0.0024239	0.027138
comp7371_c0	10655.8	759.216	3.811	3.7555e-20	2.9529e-17
comp7379_c0	9069.83	2033.61	2.157	1.7692e-08	1.4102e-06
comp7380_c0	69.2695	159.447	-1.2028	0.0032331	0.033569
comp7384_c0	6.00589	23.5341	-1.9703	0.0036894	0.037061
comp7384_c2	259.519	788.784	-1.6038	4.1056e-05	0.0010552
comp7385_c0	1156.84	348.676	1.7302	6.7241e-06	0.00023641
comp7386_c0	3253.51	1483.12	1.1334	0.002549	0.02821
comp7387_c0	1165.3	361.311	1.6894	6.6411e-06	0.00023444
comp7395_c0	1146.96	2767.68	-1.2709	0.00044053	0.0072852
comp7409_c0	772.414	326.645	1.2417	0.0016962	0.02094
comp7410_c0	297.31	47.0143	2.6608	1.2774e-08	1.0623e-06
comp7410_c1	1177.95	248.656	2.2441	6.947e-09	6.1311e-07
comp7411_c1	3264.87	1240.76	1.3958	0.00023355	0.0043912
comp7413_c0	177.529	482.897	-1.4437	0.00020248	0.0039354
comp7414_c1	342.748	716.734	-1.0643	0.0037979	0.037666
comp74165_c0	3.12306	14.3306	-2.1981	0.0050442	0.046215
comp7423_c1	1629.88	640.334	1.3479	0.0017907	0.021814
comp7426_c0	1198.02	505.844	1.2439	0.00096814	0.013344
comp7429_c0	728.037	2100.2	-1.5284	9.9232e-05	0.0021758
comp7434_c0	54.1222	141.482	-1.3863	0.00081251	0.011596
comp7434_c1	4703.97	10069.8	-1.0981	0.0032351	0.033569
comp7449_c0	1813.72	21.8828	6.373	1.3489e-08	1.1058e-06
comp7454_c0	69363.7	14149.3	2.2934	3.2481e-09	3.1389e-07
comp7457_c0	8328.66	316.758	4.7166	4.6002e-05	0.0011583
comp7459_c0	21478.7	9581.65	1.1646	0.0015746	0.019688
comp745_c0	13.3947	0.61408	4.4471	3.9919e-05	0.0010291
comp7465_c0	47024.2	3255.97	3.8522	2.0911e-20	1.8086e-17
comp7470_c0	14.0213	109.503	-2.9653	2.3916e-06	9.6884e-05
comp7473_c0	46626.4	21897.5	1.0904	0.0026283	0.028757
comp7485_c0	29035.6	11674.3	1.3145	0.00055706	0.0087362
comp7488_c0	21.1681	2.12777	3.3145	1.0759e-05	0.00034852
comp7489_c0	1110.65	349.2	1.6693	1.0186e-05	0.00033307
comp7491_c0	3007.43	1143.23	1.3954	0.00016763	0.0033638
comp7494_c0	34.4667	6.54354	2.3971	0.00023943	0.0044718
comp7499_c0	20023	6443.99	1.6356	8.3939e-06	0.00028249
comp7500_c0	2176.44	18954.2	-3.1225	1.2894e-15	4.6467e-13
comp7502_c0	621.282	1827.17	-1.5563	4.4883e-05	0.0011367
comp7503_c0	17010.7	77.8307	7.7719	1.4849e-27	2.8539e-24
comp7504_c0	18121.4	5523.66	1.714	5.8089e-06	0.00020828
comp7514_c0	972.246	269.268	1.8523	9.8856e-07	4.5695e-05
comp7516_c0	28304.1	8152.61	1.7957	1.7107e-06	7.2176e-05
comp7517_c0	62.8713	15.8289	1.9898	0.00020629	0.0039921
comp7518_c0	41166.4	7464.97	2.4633	9.8607e-11	1.3326e-08
comp7521_c0	32694.2	2772.22	3.5599	1.1855e-16	5.0015e-14
comp7532_c0	12761	4347.38	1.5535	3.3262e-05	0.00088545
comp7535_c0	10.6956	0.61408	4.1225	0.000333	0.0058008
comp7536_c0	19739.2	2698.21	2.871	4.3671e-13	1.064e-10
comp7542_c0	7722.22	16529.4	-1.0979	0.0028775	0.030782
comp7561_c0	58.7967	6.02675	3.2863	3.8285e-09	3.6588e-07
comp7571_c0	398.899	189.524	1.0736	0.0052895	0.047954
comp7584_c0	45.2392	124.471	-1.4602	0.00068458	0.010157
comp7586_c0	16493.7	6627.23	1.3154	0.00035362	0.0061116
comp7587_c0	34.9228	4.77913	2.8693	5.0343e-06	0.00018451
comp7594_c0	18750.3	471.023	5.315	5.7252e-19	3.809e-16
comp7595_c0	572.4	166.654	1.7802	3.9081e-06	0.00014825
comp7596_c0	12.1095	1.63091	2.8924	0.0018625	0.022498
comp7597_c0	54.0143	3.22652	4.0653	0.00028258	0.0051238
comp7602_c0	1329.46	315.717	2.0741	0.0020006	0.023703
comp7615_c0	10255	423.376	4.5982	2.3339e-05	0.00066401
comp7617_c0	16134.1	3928.82	2.0379	5.7611e-08	3.908e-06
comp76191_c0	12.2133	0.500498	4.6089	9.3352e-05	0.0020729
comp7619_c0	18187	3560.66	2.3527	5.7135e-05	0.0013803
comp7626_c0	79.9815	307.515	-1.9429	9.0272e-07	4.2782e-05
comp7630_c0	1374.29	427.286	1.6854	0.00014067	0.0029141
comp7634_c0	102.705	23.7717	2.1112	3.1027e-06	0.00012115
comp7643_c0	16168	963.292	4.069	7.5872e-15	2.4763e-12
comp7648_c0	1119.01	3804.32	-1.7654	2.6075e-06	0.00010525
comp7649_c0	1822.78	4594.33	-1.3337	0.00033206	0.0057903
comp7658_c0	12682.8	340.626	5.2185	1.4529e-32	3.5903e-29
comp7661_c0	14253.8	4058.27	1.8124	2.1898e-06	8.976e-05
comp7665_c0	1843.65	789.379	1.2238	0.0013717	0.017656
comp7689_c0	670.522	219.369	1.6119	3.1383e-05	0.00084164
comp7693_c0	1481.29	514.326	1.5261	6.936e-05	0.0016301
comp7699_c0	384.022	162.123	1.2441	0.001184	0.015767
comp7709_c0	11153.5	5566.75	1.0026	0.0053501	0.048352
comp7714_c0	16.7484	2.49523	2.7468	0.00077164	0.011123
comp7723_c0	1850.55	868.669	1.0911	0.0038149	0.037687
comp7729_c0	13.8198	2.33911	2.5627	0.0018192	0.022083
comp7755_c0	615.605	1839.35	-1.5791	2.5179e-05	0.00070591
comp7759_c0	3475.6	10636.3	-1.6137	8.0347e-06	0.00027252
comp7773_c0	8627.75	840.982	3.3588	0.00083245	0.011793
comp7775_c0	1449.66	51.0535	4.8276	4.9775e-28	1.0763e-24
comp7778_c0	9363.96	4322.45	1.1153	0.0021668	0.025155
comp7784_c0	982.461	397.943	1.3038	0.00065973	0.0099149
comp7799_c0	4331.78	187.059	4.5334	2.623e-16	1.0552e-13
comp7816_c0	881.478	264.645	1.7359	6.6261e-06	0.00023439
comp7817_c0	1275.55	313.775	2.0233	1.4838e-07	9.2997e-06
comp7840_c0	4809.21	1644.48	1.5482	3.5671e-05	0.0009403
comp7847_c0	3835.66	1229.77	1.6411	1.2791e-05	0.00040303
comp7857_c0	17.8307	0.250249	6.1549	0.00086284	0.012127
comp7860_c0	391.242	81.1452	2.2695	9.9351e-09	8.4659e-07
comp7869_c0	20.5724	3.58673	2.52	0.00032591	0.0057003
comp7884_c0	6593.61	2765.06	1.2538	0.00085079	0.011985
comp7886_c0	240.211	82.4856	1.5421	0.00014818	0.0030479
comp7897_c0	5445.71	2743.87	0.98891	0.0052294	0.04762
comp7901_c0	66.9411	12.1282	2.4645	0.00010599	0.0022974
comp7910_c0	352.063	815.875	-1.2125	0.0016939	0.020929
comp7911_c0	59.9572	5.99147	3.323	5.3061e-09	4.8308e-07
comp7919_c0	2927.08	7469.78	-1.3516	0.00038143	0.0064941
comp7931_c0	1360.59	239.176	2.5081	1.2858e-10	1.685e-08
comp7946_c0	14.1311	0.61408	4.5243	2.8295e-05	0.00077566
comp7963_c0	37.5902	11.4983	1.7089	0.0027013	0.029333
comp7964_c0	71.107	8.36586	3.0874	3.9296e-09	3.7348e-07
comp7967_c0	3252.81	7236.67	-1.1536	0.0022027	0.025385
comp7976_c0	159.754	355.755	-1.155	0.0026655	0.029035
comp7980_c0	4675.34	734.062	2.6711	1.1165e-06	5.0164e-05
comp7984_c0	202.456	816.446	-2.0117	1.6158e-07	9.9049e-06
comp7990_c0	5917.28	1524.29	1.9568	1.7696e-07	1.0555e-05
comp7993_c0	7.22781	0.250249	4.8521	0.0023263	0.026336
comp8002_c0	1018.15	3536.26	-1.7963	1.619e-06	6.9205e-05
comp8015_c0	2963.34	640.097	2.2109	0.00030402	0.0054326
comp8024_c0	264.267	622.477	-1.236	0.0012282	0.016181
comp8026_c0	1263.5	176.323	2.8411	1.306e-12	2.701e-10
comp8027_c0	39.1722	10.2239	1.9379	0.0031425	0.032885
comp8029_c0	9980.39	1094.04	3.1894	7.4853e-10	8.3536e-08
comp8040_c0	459.814	1394.34	-1.6005	2.1206e-05	0.00061239
comp8044_c0	4144.41	1842.73	1.1693	0.002031	0.024014
comp8047_c0	63.06	3.62564	4.1204	0.00015549	0.0031681
comp8055_c0	3079.33	7530.87	-1.2902	0.00057295	0.0089448
comp8056_c0	155.174	66.6984	1.2182	0.0038808	0.038171
comp8057_c0	4908.83	2337.71	1.0703	0.0028195	0.030312
comp8058_c0	202.56	14.2953	3.8247	3.7582e-06	0.00014383
comp8063_c0	46.8219	162.08	-1.7914	1.9346e-05	0.00056529
comp8065_c0	3675.4	643.014	2.515	8.1955e-11	1.1251e-08
comp8068_c0	26.3355	1.89698	3.7952	1.6107e-07	9.9049e-06
comp8073_c0	30.1378	83.2649	-1.4661	0.0015577	0.019548
comp8074_c0	117.207	51.2893	1.1923	0.0048951	0.045378
comp8076_c0	29.926	3.47314	3.1071	2.1252e-05	0.00061269
comp8078_c0	9872.32	2367.17	2.0602	2.5099e-07	1.4219e-05
comp8079_c0	24.2886	1.72503	3.8156	9.8617e-07	4.5695e-05
comp8102_c0	224.759	88.9219	1.3378	0.00060915	0.009358
comp8112_c0	3639.48	891.204	2.0299	1.0452e-07	6.7211e-06
comp8115_c0	100.505	12.7504	2.9787	0.0036033	0.036436
comp8119_c0	1218.39	3975.9	-1.7063	4.0652e-06	0.00015387
comp8137_c0	9.77546	43.3177	-2.1477	0.0008993	0.012525
comp8138_c0	5987.14	402.16	3.896	3.1476e-06	0.00012263
comp8141_c0	1576.02	278.178	2.5022	1.6323e-10	2.0915e-08
comp8143_c0	728.751	73.0478	3.3185	3.8677e-08	2.7646e-06
comp8146_c0	1237.53	3195.97	-1.3688	0.00023536	0.0044108
comp8162_c0	2426.86	886.952	1.4522	0.00011985	0.0025438
comp8173_c0	1418.97	407.675	1.7994	5.4605e-06	0.00019802
comp8177_c0	2922.75	1138.49	1.3602	0.0043603	0.04174
comp8179_c0	5898.87	528.473	3.4805	0.00025764	0.0047244
comp81913_c0	13.6044	0.363831	5.2247	0.0025512	0.028216
comp8195_c0	3698.09	1.01683	11.828	2.5078e-27	3.9436e-24
comp8196_c0	4522.02	1767.43	1.3553	0.00026689	0.0048698
comp8211_c0	3146.68	1122.29	1.4874	7.1144e-05	0.0016586
comp8215_c0	3725.28	1856.6	1.0047	0.0051435	0.047029
comp8231_c0	301.206	644.193	-1.0967	0.0039611	0.038711
comp8232_c0	3179.09	1370.77	1.2136	0.0010209	0.01395
comp8237_c0	655.374	240.165	1.4483	0.00038601	0.0065526
comp8254_c0	2507.93	32.2243	6.2822	8.1215e-18	4.2571e-15
comp8256_c0	11.2025	33.9943	-1.6015	0.0037958	0.037666
comp8259_c0	634.506	129.727	2.2902	9.0556e-09	7.7932e-07
comp8268_c0	1034.2	2253.16	-1.1234	0.0021267	0.02489
comp8276_c0	17.9103	2.01419	3.1525	0.00091434	0.012694
comp8284_c0	630.892	172.823	1.8681	1.5353e-06	6.6229e-05
comp8285_c0	3128.89	336.822	3.2156	2.6769e-06	0.00010744
comp8286_c0	1168.26	7213.86	-2.6264	2.2677e-07	1.2904e-05
comp8288_c0	11.7075	0.383288	4.9329	3.8376e-05	0.00099493
comp8289_c0	6071.89	1469.01	2.0473	1.2575e-07	7.997e-06
comp82923_c0	6.30763	0	Inf	0.0012933	0.01682
comp8305_c0	61.7218	19.0409	1.6967	0.00030117	0.0054042
comp8319_c0	104.993	247.093	-1.2348	0.0019518	0.023284
comp8324_c0	119.611	11.4946	3.3793	6.2156e-12	1.12e-09
comp8326_c0	38.4056	8.77223	2.1303	0.00015205	0.0031162
comp8332_c0	2717.92	1100.84	1.3039	0.00053576	0.0084481
comp8340_c0	170.916	372.119	-1.1225	0.0031501	0.032925
comp8343_c0	326.808	890.223	-1.4457	0.00015457	0.003153
comp834_c0	134.089	295.116	-1.1381	0.0033428	0.034378
comp8358_c0	4702.92	603.003	2.9633	9.8748e-14	2.7113e-11
comp8364_c0	561.909	139.692	2.0081	0.00048337	0.0077817
comp8367_c0	1379.49	227.7	2.5989	1.5466e-06	6.6548e-05
comp836_c0	131.43	282.613	-1.1045	0.0033133	0.03412
comp8372_c0	4238.33	728.151	2.5412	0.00066947	0.01
comp8379_c0	168.957	37.7688	2.1614	7.1245e-06	0.00024648
comp837_c0	4.39689	18.3436	-2.0607	0.0029493	0.031386
comp8383_c0	45	4.00893	3.4886	1.2327e-08	1.0301e-06
comp8393_c0	6.11498	23.3373	-1.9322	0.0019148	0.02297
comp8395_c0	10.8357	1.3612	2.9928	0.0022967	0.026172
comp8396_c0	469.234	181.587	1.3696	0.00041884	0.0069933
comp8405_c0	17.7695	4.21663	2.0752	0.0025451	0.028186
comp8410_c0	57.4181	15.6176	1.8783	0.0010629	0.014421
comp84175_c0	16.1538	1.65036	3.291	0.00065315	0.0098417
comp8417_c0	1451.79	670.894	1.1137	0.0032855	0.03393
comp8424_c0	33.7741	7.87262	2.101	0.0020832	0.024569
comp8442_c0	509.829	1609.8	-1.6588	2.3005e-05	0.00065559
comp8448_c0	43.1686	7.83733	2.4615	2.3002e-05	0.00065559
comp845_c0	267.249	18.8016	3.8293	1.8593e-07	1.0977e-05
comp84723_c0	5.65045	21.7254	-1.9429	0.0029827	0.031595
comp8476_c0	1450.56	696.811	1.0578	0.0042655	0.04103
comp847_c0	69.5315	18.0413	1.9464	5.2059e-05	0.0012828
comp8480_c0	21.3529	3.95781	2.4317	0.00082279	0.011686
comp84813_c0	3.97288	17.5128	-2.1402	0.0021584	0.025092
comp8486_c0	3539.07	841.107	2.073	5.0442e-08	3.5042e-06
comp8489_c0	4208.22	1609.01	1.387	0.00026316	0.0048069
comp8493_c0	499.058	43.7318	3.5125	1.5881e-05	0.00048026
comp8497_c0	727.436	3384.97	-2.2183	3.1519e-09	3.063e-07
comp8498_c0	6.62962	22.3594	-1.7539	0.0038203	0.037719
comp85090_c0	0	7.46262	#NAME?	0.00045861	0.0075008
comp8540_c0	2864.57	655.476	2.1277	2.8606e-08	2.1237e-06
comp8553_c0	2064.45	755.446	1.4504	0.00014423	0.0029807
comp8556_c0	30.3788	102.662	-1.7568	8.8869e-05	0.001991
comp8577_c0	4276.42	2007.86	1.0907	0.0035141	0.03582
comp8599_c0	2611.23	684.81	1.931	4.87e-05	0.0012121
comp8602_c0	1042	2319.58	-1.1545	0.0021229	0.024863
comp8605_c0	2895.32	1388.15	1.0606	0.0045712	0.043185
comp860_c0	209.798	61.7563	1.7643	1.4446e-05	0.00044463
comp8610_c0	1839.75	58.1072	4.9847	4.104e-09	3.8793e-07
comp8611_c0	423.836	20.3452	4.3807	1.244e-10	1.6471e-08
comp8613_c0	3108.35	1040.53	1.5788	4.1353e-05	0.0010597
comp8628_c0	1077.69	128.777	3.065	4.202e-14	1.1916e-11
comp8629_c0	3064.08	999.517	1.6162	1.5461e-05	0.00047086
comp8635_c0	9.36991	0.61408	3.9315	0.0012001	0.01592
comp8647_c0	781.984	348.957	1.1641	0.0026703	0.02907
comp8651_c0	1730.31	107.689	4.0061	0.0013999	0.017911
comp8652_c0	7.40907	0.383288	4.2728	0.0021416	0.02498
comp8661_c0	353.715	112.767	1.6492	4.5677e-05	0.0011522
comp8711_c0	136.952	19.1799	2.836	5.0344e-07	2.5996e-05
comp87183_c0	7.0661	0	Inf	0.00063272	0.0096515
comp8728_c0	2288.08	594.477	1.9444	3.8557e-07	2.0713e-05
comp8733_c0	5.22645	0	Inf	0.0037959	0.037666
comp8735_c0	523.695	33.5359	3.965	0.00031826	0.0056243
comp873_c0	38.3096	100.083	-1.3854	0.0015476	0.019441
comp8741_c0	12.1088	0.250249	5.5965	0.00047078	0.0076202
comp8742_c0	2111.92	397.178	2.4107	5.2288e-10	6.0704e-08
comp8750_c0	79.0741	1.49787	5.7222	2.7666e-16	1.0876e-13
comp8759_c0	2220.2	900.403	1.302	0.0004914	0.0078852
comp8760_c0	3910.98	572.534	2.7721	1.3116e-12	2.701e-10
comp8765_c0	466.989	201.889	1.2098	0.0013595	0.017534
comp876_c0	116.553	406.936	-1.8038	4.591e-06	0.00017005
comp8770_c0	649.529	8.45952	6.2627	2.6536e-10	3.2554e-08
comp8783_c0	1455.24	672.501	1.1137	0.0033138	0.03412
comp8792_c0	44.4285	8.50979	2.3843	3.8224e-05	0.0009943
comp8802_c0	423.025	170.075	1.3146	0.0022721	0.025959
comp880_c0	94.7768	242.643	-1.3562	0.00062828	0.0096092
comp8830_c0	952.005	183.015	2.379	1.3554e-09	1.421e-07
comp8832_c0	2066.94	447.74	2.2068	0.00057392	0.0089513
comp8846_c0	2209.97	874.476	1.3375	0.0004622	0.0075327
comp8851_c0	15.9232	2.09249	2.9278	0.00047449	0.0076494
comp8859_c0	689.822	2740.43	-1.9901	0.00011382	0.0024351
comp885_c0	32.3606	80.8385	-1.3208	0.0030315	0.031994
comp8860_c0	991.509	3413.34	-1.7835	1.6578e-06	7.0113e-05
comp8871_c0	4029.95	798.156	2.336	4.0879e-08	2.91e-06
comp8877_c0	510.295	236.023	1.1124	0.0040285	0.039284
comp8878_c0	236.818	97.4146	1.2816	0.0017867	0.021781
comp8928_c0	2894.93	607.61	2.2523	0.0013051	0.016948
comp892_c0	79.3332	369.366	-2.2191	3.7505e-08	2.7032e-06
comp8942_c0	407.632	95.6632	2.0912	2.1616e-07	1.2381e-05
comp895_c0	235.161	63.1423	1.897	1.6267e-06	6.9205e-05
comp8960_c0	46.1633	10.7208	2.1063	6.535e-05	0.0015464
comp89618_c0	3.03244	15.4058	-2.3449	0.0029767	0.03157
comp8964_c0	23.3919	0.383288	5.9314	4.9413e-09	4.5465e-07
comp8968_c0	51.088	10.4194	2.2937	1.9189e-05	0.00056166
comp8969_c0	2195.24	718.113	1.6121	1.4763e-05	0.0004536
comp896_c0	23.1307	6.44579	1.8434	0.00311	0.032683
comp9000_c0	236.072	7.1377	5.0476	5.2153e-09	4.7733e-07
comp9005_c0	295.559	11.7213	4.6562	0.0013089	0.016985
comp9014_c0	2493.1	573.958	2.1189	4.8475e-08	3.3811e-06
comp9026_c0	2938.81	311.489	3.238	2.0963e-14	6.3617e-12
comp9040_c0	156.739	33.0765	2.2445	3.1774e-07	1.7448e-05
comp9066_c0	1651.87	713.325	1.2115	0.0011688	0.015625
comp907_c0	39.7551	144.937	-1.8662	9.4143e-06	0.00031257
comp90885_c0	7.80503	0	Inf	0.00025209	0.004639
comp9095_c0	84.614	191.89	-1.1813	0.0032346	0.033569
comp9115_c0	22.0022	4.33384	2.3439	0.0033704	0.0346
comp9126_c0	1207.71	423.152	1.513	8.2505e-05	0.0018853
comp9132_c0	189.33	552.601	-1.5453	0.00016783	0.0033639
comp9136_c0	1247.64	279.154	2.1601	2.9803e-08	2.1938e-06
comp913_c0	82.8023	204.459	-1.3041	0.00086304	0.012127
comp9143_c0	255.762	38.2276	2.7421	4.834e-11	6.9106e-09
comp9152_c0	301.31	113.255	1.4117	0.00042848	0.00712
comp9163_c0	5.34692	20.0682	-1.9081	0.004713	0.044212
comp9176_c0	59.2246	24.3581	1.2818	0.0041526	0.040287
comp9181_c0	664.541	246.1	1.4331	0.00015428	0.003153
comp9197_c0	1628.42	440.305	1.8869	4.9724e-07	2.5752e-05
comp9244_c0	1480.88	364.388	2.0229	0.0004633	0.0075391
comp924_c0	145.324	23.4716	2.6303	1.9736e-09	1.9848e-07
comp927_c0	135.129	56.5541	1.2566	0.0021849	0.025298
comp9286_c0	472.059	225.478	1.066	0.0048207	0.044905
comp9289_c0	123.913	270.603	-1.1268	0.0050837	0.046553
comp9298_c0	360.349	133.913	1.4281	0.00015837	0.0032115
comp929_c0	53.6302	188.496	-1.8134	7.0921e-06	0.00024634
comp9316_c0	34.9921	7.94003	2.1398	0.00019789	0.0038636
comp9347_c0	1254.79	284.33	2.1418	4.333e-06	0.00016168
comp9348_c0	19.5097	50.2187	-1.364	0.0051181	0.046842
comp93881_c0	3.14332	17.6829	-2.492	0.00098705	0.013551
comp939_c0	8.24929	27.5693	-1.7407	0.0042433	0.040961
comp9405_c0	1693.34	8.20564	7.689	1.996e-27	3.4527e-24
comp9406_c0	107.209	24.2766	2.1428	9.1285e-07	4.3026e-05
comp940_c1	105.266	243.866	-1.212	0.0029226	0.031149
comp9417_c0	704.027	1922.51	-1.4493	7.994e-05	0.0018315
comp9418_c0	374.46	1086.22	-1.5364	3.0458e-05	0.00082194
comp941_c0	86.2345	11.5064	2.9058	0.00021576	0.0041332
comp9422_c0	6.7405	42.2394	-2.6477	0.0029321	0.031231
comp9423_c0	8.14727	0.500498	4.0249	0.0036147	0.036496
comp9439_c0	538.5	1673.75	-1.6361	1.2917e-05	0.00040511
comp9446_c0	885.891	421.577	1.0713	0.0035876	0.036355
comp9459_c0	2055.03	201.036	3.3536	7.2885e-07	3.5515e-05
comp9460_c0	148.947	524.535	-1.8162	3.6741e-06	0.00014155
comp9461_c0	1359.93	16.6371	6.353	5.8408e-05	0.0014072
comp9476_c0	1729.6	338.607	2.3528	1.4929e-05	0.00045705
comp9479_c0	23.5014	2.20607	3.4132	0.00013871	0.0028839
comp9484_c0	750.958	337.029	1.1559	0.0019418	0.023202
comp94898_c0	5.32846	0	Inf	0.0043464	0.041653
comp9496_c0	1481.62	11.9132	6.9585	2.2649e-06	9.2619e-05
comp9517_c0	855.263	399.781	1.0972	0.0036363	0.036677
comp9535_c0	423.103	154.407	1.4543	0.00010858	0.0023431
comp9537_c0	155.395	462.933	-1.5749	7.3263e-05	0.0017011
comp9542_c0	276.961	586.073	-1.0814	0.0052753	0.047851
comp9572_c0	260.651	106.747	1.2879	0.0013733	0.017661
comp957_c0	59.7637	152.552	-1.352	0.00067341	0.010051
comp958_c0	209.777	46.559	2.1717	0.0050307	0.046141
comp960_c0	218.133	25.6691	3.0871	0.0034382	0.035212
comp9617_c0	291.388	86.5175	1.7519	0.0024168	0.027077
comp9628_c0	73.3806	253.442	-1.7882	1.2839e-05	0.00040381
comp964_c0	123.145	52.6926	1.2247	0.0036973	0.037119
comp965_c0	14.2999	43.9784	-1.6208	0.0015421	0.019415
comp9661_c0	7.77338	0.250249	4.9571	0.0016225	0.020177
comp9682_c0	190.853	411.25	-1.1076	0.0045323	0.042959
comp9690_c0	377.526	994.038	-1.3967	0.00024885	0.0046038
comp9693_c0	152.726	2.39748	5.9933	4.2407e-06	0.00015947
comp971_c0	37.8778	91.771	-1.2767	0.0035907	0.036366
comp9726_c0	817.288	376.835	1.1169	0.0026569	0.02896
comp9750_c0	25.2696	5.33847	2.2429	0.0010649	0.014436
comp9763_c0	11.3724	0.633537	4.166	0.00023519	0.0044108
comp9769_c0	480.048	81.8861	2.5515	0.00016261	0.0032821
comp977_c0	61.9361	259.431	-2.0665	4.74e-07	2.4846e-05
comp9813_c0	123	33.5928	1.8724	0.00023964	0.0044718
comp9838_c0	1878.08	40.2608	5.5437	1.1829e-08	9.9331e-07
comp9853_c0	217.183	457.997	-1.0764	0.0038074	0.037671
comp9884_c0	1058.38	261.637	2.0162	1.7246e-07	1.0345e-05
comp9888_c0	588.718	234.822	1.326	0.00394	0.038627
comp9922_c0	1142.21	490.177	1.2204	0.0010756	0.014524
comp992_c0	136.633	436.563	-1.6759	1.7102e-05	0.00051092
comp9934_c0	317.108	699.079	-1.1405	0.0025998	0.02859
comp9939_c0	20.5312	4.39947	2.2224	0.002117	0.024855
comp994_c0	127.652	348.821	-1.4503	8.8609e-05	0.0019906
comp9950_c0	275.534	1022.58	-1.8919	8.7651e-07	4.1884e-05
comp9960_c0	380.579	86.7806	2.1328	9.6603e-08	6.2352e-06
comp9974_c0	332.232	40.9071	3.0218	1.0139e-11	1.6703e-09
comp9990_c0	64.1703	16.0588	1.9985	3.5714e-05	0.0009403
