# Supplementary material for: De novo transcriptome sequencing of Isaria cateniannulata and comparative analysis of gene expression in response to heat and cold stresses
Source: PLoS One. 2017 Oct 12;12(10):e0186040. doi: 10.1371/journal.pone.0186040 (PMC5638334; doi:10.1371/journal.pone.0186040)
Supplement: S7 Table — (XLSX) [file pone.0186040.s012.xlsx]

## Sheet: HT-vs-NT
KEGG enrichment analysis of DEGs under HT
Pathway name	Pathway ID	DEGs with pathway annotation	Background gene number with pathway annotation	P-Value
Ribosome biogenesis in eukaryotes	ko03008	29	59	2.16704e-06
Aminoacyl-tRNA biosynthesis	ko00970	18	50	0.0130728
Ether lipid metabolism	ko00565	7	14	0.0172222
Glycosphingolipid biosynthesis - globo series	ko00603	4	6	0.0220193
MAPK signaling pathway	ko04010	10	25	0.0279014
Cell cycle - yeast	ko04111	23	74	0.034362
Amino sugar and nucleotide sugar metabolism	ko00520	15	44	0.0367621
Glycosphingolipid biosynthesis - ganglio series	ko00604	4	7	0.0427112

## Sheet: LT-vs-NT
KEGG enrichment analysis of DEGs under LT
Pathway name	Pathway ID	DEGs with pathway annotation	Background gene number with pathway annotation	P-Value
Polycyclic aromatic hydrocarbon degradation	ko00624	5	10	0.00470853
Phosphatidylinositol signaling system	ko04070	7	22	0.0156702
Tyrosine metabolism	ko00350	10	38	0.0171985
Inositol phosphate metabolism	ko00562	7	27	0.0466256
Drug metabolism - other enzymes	ko00983	3	7	0.0479981

## Sheet: co-regulated DEGs
KEGG enrichment analysis of co-regulated DEGs in response to both HT and LT
Pathway name	Pathway ID	DEGs with pathway annotation	Background gene number with pathway annotation	P-Value
Glycolysis / Gluconeogenesis	ko00010	7	44	0.00282951
Regulation of mitophagy - yeast	ko04139	4	22	0.0157629
Sulfur metabolism	ko00920	3	14	0.0249803
Glycerolipid metabolism	ko00561	4	26	0.025714
ABC transporters	ko02010	6	64	0.0489978
